# Supplementary material for: Neural Differentiation Modulates the Vertebrate Brain Specific Splicing Program
Source: PLoS One. 2015 May 19;10(5):e0125998. doi: 10.1371/journal.pone.0125998 (PMC4438066; doi:10.1371/journal.pone.0125998)
Supplement: S1 Table — Tab1. Splicing data for cross-evolutionary comparison. All data superior to the 75% purity cut off (see methods) in all tissues is shown. The nine ultra-conserved regulated human ASEs are shown in red. Column a. Human ASE names (gene names followed by a letter if more than one ASE occurs in this gene). b. Mouse gene name. c. Mouse ASE name (gene names followed by the ASE size if more than one ASE occurs in this gene). d. ASE type. e. Mouse in-house primer names separated by a double space. f,g. Mouse forward and reverse primer sequences. h. Mouse upstream intron sequence (150ntds). i. ASE sequence. j. Mouse downstream intron sequence 150 ntds. k-m. Mouse small and large PCR product and ASE sizes (l-k) respectively. n-p. Mouse brain, kidney and liver psi values respectively. q. Shift between brain psi and the nearest of liver or kidney. r. Human gene name again. s. Human in-house primer names separated by a double space. t,u. Human forward and reverse primer sequences. v-x. human small and large PCR product and ASE sizes (w-v) respectively. y-ad. Human brain, kidney, liver, lung, muscle and heart psi values respectively. ae-ai. Human neural stem cell psi values at 0, 2, 6, 10 and 14 days of differentiation. aj,ak. Zebrafish forward and reverse primer sequences. al,am. Zebrafish small and large PCR product sizes. Tab2. Splicing data for microtubule-related genes (rows 2–44) and Kif genes (rows 45–58). a. Gene name b,c. Short and long PCR product sizes. d. Alternative splice event type. e. In-house primer names. f,g. Forward and reverse primer sequences. h-m. Percent-spliced-in values in the indicated tissues. Tab3. Accession numbers for evolutionary analysis of alternative splice events. (XLS) [file pone.0125998.s005.xls]

## Sheet: 1. cross evolution screen data
human gene/ASE name	Mouse gene name	mouse ASE name	splice type	mouse primer names	mouse Forward	mouse Reverse	mouse upstream intron	mouse exon	mouse downstream intron	mouse small product	mouse long product	mouse ASE size	mouse Brain psi	mouse Kidney psi	mouse Liver psi	mouse min brain shift compared to other tissues	human gene/ASE name again	human primer names	human Forward primer	human Reverse primer	human short product	human long prouct	human ASE size	human Brain psi	human Kidney psi	human Liver psi	human Lung psi	human Muscle psi	human Heart psi	Human Neural Stem Day 0	Human Neural Stem Day 2	Human Neural Stem Day 6	Human Neural Stem Day 10	Human Neural Stem Day 14	Zebrafish forward primer	Zebrafish backward primer	zebrafish Small product	zebrafish Large product
MAP2	Mtap2	Mtap2--93	single exon skipping	Mtap2.e01.F1 Mtap2.e01.R1	AAGTCCCCAGCTACTCCTAAGC	TGGCCTGTGACGGATGTTCTTT	TTATACATCATAACGTGGATATAGTTGAGTTGCAGTAGTGGAAGGGAGTTAAGAGCCTCTAGTACCCTTCCCCCACCCCTATCCCTGCCAATTCTAGTTCTTTCTGCCCCAGGATCTGGAAAGAAAAATGTTACCTCCAATTCCTTTTAG	GTTAGGATTTTAAACAAGAAGATCGATTTTAGCAAAGTTCAGTCAAGATGTGGTTCCAAGGATAACATCAAACATTCTGCTGGGGGCGGAAAT	GTAAGTAGAAGCTTCCCTGAGGAAGTTGCCTTGATCGTGTGAAGCCTCCTGCACAGCCAGCACCCGCTTTCCTTCCTCACATGCCTCATGACACACTACTTTCTCAATATGTATGTGTCATCTAGGGTAGCGGCTTGCTTTCTTGGTGAT	201	294	93	0	95.6311	100	-95.6311	MAP2	Mtap2.e.F1 Mtap2.e.R1	AAGAAGGTCGCCATCATACG	GGCGGATGTTCTTCAGAGAG	223	316	93	0	86.785	86.4807	94.0741	78.6561	90.2439	18.7458	13.4615	9.24309	1.52366	0.680603	CGTGGGCTTTTTCTCTGAAG	AGATTGGCTCCATCGACAAC	186	279
EML4	Eml4	Eml4--174	single exon skipping	Eml4.e03.F1 Eml4.e03.R1	GCCAACCAAGCCTTCGAGAA	TGTGACTTTTCAGCTGTTGGTG	AATTAATTCTTTATTAATGATTTTTTTCTTATTGAATAAAAATAATAAATTAGTTATATGATTTAGGGTCTTGAATTATACGCACTTTATTATTTTGCTTTTTAAGTTTGTTTAAAAATATGTTGTTCCATGTTATACTTTATTTTACAG	TGGTACAGAAAAAAAGAAAGAAAAGCCACAAGGACAGAGAGAAAAAAAAGAGGATTCTCATTCTAATGATCAGAGCCCACAAATTCGAGCGTCACCTTCTCCCCAGCCCTCTTCACAGCCTCTCCAAATAAACAGACAAACTCCAGAGAGCAAGAGTTCTGCTCCCATCAAAAG	GTTTTAACTGTCCCCAAGTACAGGGCTAGGGAATGGTTGTAAAGATACCTAGATTCTGTGATTTGGCAAGAATTGGCTATCCATGGATTCCAAGAGAAAACTTCTTCATTTCTATAATCTGTGTTTTAGAACATCTGGGAATAAAGGTTT	163	337	174	2.38095	82.3177	100	-79.9368	EML4	Eml4.e.F1 Eml4.e.R1	CATGTGGCCTCAGTGAAAAA	TGGGTGTTGAAGGTATTTTCG	262	436	174	20.2532	100	100	100	100	100	62.5	67.1053	43.883	7.4359	7.42706	AGGCTGCTTTCACCAGCTTA	GTGAGGCGTATTCGATGTCC	209	384
PHF21A	Phf21a	Phf21a--141	mutually exclusive exon skipping	Phf21a.e02.F1 Phf21a.e02.R1	TCACTTACCTTAACAGCACAATGC	GTCACACATCAGCAACTGGC	CCTTTAGCTATGCTCCAAGACTCCCTTCTCCTCCTTTCTTTTAGGATTCATGTAGTCGTTTCTAATGACATTGACATCTTTGCTTCTTTTCTTTCCTCTGGCCTGTGTATTAACCTTCTGTCTGCTACCTCACTTCCCTTTCCATGCTAG	CCAATGAGGAACACTGGCCAAAGGTATGTAAGATCATTTTCCCCTGTCTTTCCCCCCCTCCTCCCCTTTTGTTCCCTTCTCTTGGTATATAGGTCGTCCTCCAAAATACAATGCGGTGCTGGGGTTTGGAGCCCTTACCCCAACATCCCCCCCATCCAGTCATCCCGACTCCCCTGAAAATGAAAAGACAGAGACCACATTCACTTTCCCTGCACCTGTTCAGCCTGTGTCTTTGCCCAGCCCCACCTCCACAGAC	GTAAGTAACTTGGGGACATGTACTCTCTCTGAGAGCTCACATGGGAAAGCCATTGTCCTGTGCTGTGTCCTCACCAATCTGACCCTTCCTTGCTAGCCCTGGAATAGCAGGAGACACTGCAGAATGCCTGCATACCTTGCCAGGCAGCTT	131	272	141	8.41874	95.6	91.0741	-82.6554	PHF21A	rs.PHF21A.F1 rs.PHF21A.R1	ACCTAAACAGCACAATGCACCC	GGACAGATCCACATGCCCTTG	202	343	141	20	94.9405	97.6864	95.1501	93.4247	78.1377	92.3902	93.5484	92.6287	73.822	62.8295	GGACAGATCCACATGCCTTT	ATCAAGGCACCAGGAAGAGA	161	361
KIF2A	Kif2a	Kif2a--114	single exon skipping	Kif2a.e01.F1 Kif2a.e01.R1	CCAGGAATGGCATCCTGTGAAA	AGTCATCAATCTGGCTCGGTGG	TAATAAAACTTAAGTGTCAACCTATTTATAAACACATATTCTAAAATAATACTCTTACAACAGTGTAGGTACTCTTTCTAAACAAAAGTTGAAGTGTGCATTGTGTGTCTACCGAGAGCTCTCTTAATTCTCCCTGTTTTGGTACTGCAG	AGTAAAGGAGTTTGGAATTAGTCCTTCAGACATTCCCTTCTCCCAGGGTGGTGGCAGTCGCCCTGATCTCTCTCCTTCTTACGATTATGACGACTTTTCTCCTTCAATTACCAG	GTCTTGCTTCATTCTGTACTTAAGATTTTTCTTTGACTAGCTTGTTTGGAATTGTGCTGCATATAAACATTTCATTTTTTTACTTTTGTTCCAAGCCATTTTCCATTTTCATTTAGCAGGTGGTGGTTGTACTGCATGGTCTGCATTTTT	136	250	114	68.3438	0	0	68.3438	KIF2A	FOX.KIF2AandIPO11.F1 rs.KIF2A.R1	TGGCATCCTGTGAAAATACTCTTAATAC	GAACTCCCCACACCCCACTG	157	271	114	60.9023	0	0	0	0	0	0.447628	0	0	5.17647	20.5774	TCTCTGAGGGGAGTTGCCTA	ATGGCCTCCTGTGAGAACAC	168	282
APLP2	Aplp2	Aplp2--36	single exon skipping	Aplp2.e02.F1 Aplp2.e02.R1	ACCAATTTACCTCCTCCATCTCAG	CCAATCAGTCCCCCGTCTTGTT	CACGGTCAGTTTGTTTATGGGTATCTCAGGCATGTTTTTAGTGAAAATGCCTTTTGGTCACATTATAGAGAGGAACTTAGAAGGAAATCATTTTCTTTCTTAATCTCCTTTTGTGCTATTTTGTTTTTTTATTGTTTTCCTTTCTGCTAG	ACACTCAGCCGGAGTTGTACCACCCAATGAAAAAAG	GTTGGTTTGTCAAAGACGTTCCTTAAGACCTCCATTCCTTCTCACTTCCCCAGTGTGTTGGAAGTTTCATTTTATGTTTCATACCACCATCTGACTCTCCCCGCCTCATTTCTTCAGCCATGGCTGTGAGTGGAGCTAGAGTAGCCCTGC	157	193	36	80.5104	0	1.43569	79.0747	APLP2	Aplp2.e.F1 Aplp2.e.R1	CAGCCCTACCTGAGAACGAA	TCGTCAATGACCATGTTTTCA	118	154	36	83.3333	10.2041	4.94012	22.2581	24.5902	10.4192	39.2413	32.9537	34.3645	31.3241	25.7485	TCCTCTGCTCCAATCAGACC	ATCTCTGAGTCCCAGCCTGA	166	203
NEO1	Neo1	Neo1--48	alternative 3-prime	Neo1.e02.F1 Neo1.e02.R1	CCCCTTTATGAGAGTGCTGTGA	TTCGTGTTTGCTGGGATGTTGG	TTCTGAATGAATGAGGGCTATCTATTAACTCTGGATTTTCTTTCTTTTTTTCCATTTTTCATTTTTCATTCCATTATACTCCCCTGCATTCCCTTTTATTTTTGTTTATGTTAAAATGCCACTTCCCTTTCTTAATTACTTTTTACCCAG	ACACTTCTGAAGTTGATTTATTTGTTATTAATGCTCCATACACTCCAG		206	254	48	74.338	3.02176	2.23827	71.3162	NEO1	NEO1.u.f.20 Neo1.e.R1	ATAACGTGGGTGAAGGCATC	TTGTCTGCCCACGTAATCCT	145	193	48	70.5202	0	0	0	0	0	20.4444	8.69565	4.66667	19.0563	39.028	GGTTCTTAGGCAGCGAGTTG	GGGAATCCCTGTGTACGAGA	146	206
SMG7	Smg7	Smg7--150	single exon skipping	Smg7.e02.F1 Smg7.e02.R1	CCGATAACAGAGCAGTAATGGCT	CCGTGAGGGACAGGAAAGAAGA	TGTATTTCAGCCTTTTCCTCTGTGTGCTACATCAGTTATGTCTCTACCCTTCCTTGCCTTTAGTCATGTTATCTGACTAACCAATCACGCTGCTATTCTTATGTGCTTTTGTCCCTAATTGCATCTCACAGTGATCCTTTCTGTCACTAG	GACCCCAAGAGCTCCCCTCTGCTTCCTCCGGACCTGTTAAAGAGTCTGGCTGCCTTGGAGGAAGAGGAAGAGCTGATCTTTTCTAACCCTCCTGATCTTTACCCAGCTCTGCTGGGTCCTCTCGCCTCTCTTCCTGGACGAAGCCTCTTT	GTATGTATTTGACATAATTCTGCTTCTTGCTCTAACCACACAGCTTCTTTTCTGAGGTTTTTATAATACTTGTATAGGTGAGCTCTTCTTTCTGGGGCTTTCCTCTGTATAGAAATATAAAGTATGTTTCTGTATTGCTTAAAATTAATC	174	324	150	64.9587	1.4989	1.34137	63.4598	SMG7	Smg7.e.F1 Smg7.e.R1	TAATGGCACAGCAAGCAAAC	AGTTCTGCTTTGGAGCTGGA	250	400	150	80.5447	6.45161	5.24691	1.52905	5.66667	25.3086	4.55556	3.06407	3.54505	35.7326	60.0233	AATCGAGGAAGAAGGGAGGA	AACAGCCCAGCATGGATAAG	252	400
KIAA0513	6430548M08Rik	6430548M08Rik--30	single exon skipping	6430548M08Rik.e01.F1 6430548M08Rik.e01.R1	GCACACGCTGAGGTTCTGGA	AGGTGATGTTCTCGTTGAAGCG	CCTAGGGATCCATCTGTTCTGGGTTCCCTGTCTCTCTCTGTCCTCTCTGCTCCCTCCTAGAATAAAGCTCTCTGCTTGTTCTCTCCCATCCACATATCTTGCATGACTTTGACATGTGCCTTTGTTTACCTGTTTCTGCTGCCGCTCCAG	AGGGGATGCTGGAGAGCAGGAGGAGAAGAG	GTGTGTGTCCACGTGACTTTGCTCCATTTACAGCTCTGGGTTTCTTCCAAGGCCTCTGTCAGGAGGGGAGGGTACCTCTGGGGAGGCATGGCCTGTGCTAGGTAGGCTGGTGACAGGGCATGGCCCAAGACAGAGCTTGCCAGGACCAAA	146	176	30	96.3845	0	0	96.3845	KIAA0513	6430548M08Rik.e.F1 6430548M08Rik.e.R1	AAAGCGATCTCCCACTACCA	AGCATGTTGTGCGTGAATGT	122	152	30	92.5072	0	0	0	22.113	11.4007	1.24334	0	0	5.38574	1.07095	CTGGCCAAAGGTGATGTTCT	TGGCACACTTTGAGGTTTTG	153	186
CLIP2	Clip2	Clip2--105	single exon skipping	Clip2.e01.F1 Clip2.e01.R1	TCCATCACCAAAGGAGACTTGG	TCGGTCTGGTAGGTCTTTAGCA	ATGACGCCTCCTCTCTCTCTCTCTCTCTTTTTCCTTCTCACGCCCTTTCTTTCTTTCTCCGACTTCCTGTTCCTATATTCCTTTCCCCACGTCCCTGCCTTCCCTGTCCACCCTGCCATCCCTCCCCCACCCCCGCCCTGGGTGGAGCAG	ACCCAGACCCAGCTGGAGCACGCGCGCATTGGGGAGCTGGAGCAGAGCCTGCTATTGGAGAAGGCGCAGGCCGAGCGGCTGCTCAGAGAATTAGCGGATAACAGG	GTAAACCGCGCCTGCCACTGTCACCCACCCGGCCAGCGCCTTGGCCCCTAGATGCCCCCTTTGCTTTTTAAATCATTTCCTCTGCCATCACAATGGCTCCTCTTACTATTGCTTTTTGGAGACCCTTCTGAACTCCCCTCTGGGAGGGAA	269	374	105	86.302	2.07533	0	84.2267	CLIP2	refseq_CYLN2.F1 refseq_CYLN2.R1	CGTGGAGGAGGAGTCCATC	TCTCGTATTTATCCCGCAGC	257	362	105	92.8571	0	0	0	6.03448	8.33333	17.8971	18.612	14.2405	18.612	21.4442	GCCAGTTCCTCTTCAAGCTG	TACAGCAAGTCCGAGCAATG	193	298
AKAP2	Akap2	Akap2--39	single exon skipping	Akap2.e02.F1 Akap2.e02.R1	CTCCATCCCCCACAACTGAAG	GTAAATCCCTGCCTCCCAGC	AGAGGTTGTATAATGATCCTCCCCCTCCCCCCAAGCCTCTTCCCTCTTACTCACTTCTGGCATGGTGCCAGAGCCCAGCCGCTGGGGGCGGGGGAGTCTGTGAGTGTGCCTCTGCCGTGTACTAACCCTGGTCTTTTCCCTCTCTGCCAG	TACACCTCTAAGTTACTGTCTTGCAAGGTGACTTCCGAG	GTACTTTTCAAACTTGTCTGTCTGCGTCCTGATGCATGCTTGATCTTGGTGCACGCGGTTGTGGTTTGCTGTCTCATGCTGTGTTCAATAAGAATGTCAAGAAAAAGCCTCCTCTCCATGTGTGTTTTCTGCCTGACCTTTCTGAATTGG	224	263	39	71.1317	2.24299	0	68.8887	AKAP2	refseq_PALM2-AKAP2.F2 refseq_PALM2-AKAP2.R2	GAAAGTCAAACCTCCTCCATCC	AAAGCCAGTGCGCTCTTTCT	216	255	39	73.622	0	0	0	7.86164	2.67176	1.88235	9.89399	3.00885	1.75	2.07715	CCGGACAGCCATGTTACTTT	TCTGTCTGATCTGGGCAGTG	175	199
CLASP1a	Clasp1	Clasp1--27	single exon skipping	Clasp1.e05.F1 Clasp1.e05.R1	CGCCAAAGTGGTTTCACAGTCT	GGGGATCTTGCTCCGTTTTTCT	CCTAGAGCAAAGCATGCTCAGGGCCTTAGCGATGTTGCTACTGTGCTTGTGAATGAGCCTCTTGTGTTGTGTCGCATGCTGACCTTCTGTATTGTGTTATTGTCTTTTAATCCACTCTTGCCTGTCCTTTGGTCTGCTCTGCTAACGAAG	GATCCAGATCTGCTAACCCTGCTGGTG	GTAAGCCATTTCTCTTGCCTTTCTGTTTTCGTTGGCACTCTGTCTCGGCTGTGCTCTTTGCTCCGTGTTAATTTCTCTGATTTATGCTTAAGCTTTCTGTAGTTTCCTGTATTTTCAAATTCTAGAGTTTGAAATCTATTTCTTTTTTGC	136	163	27	84.1243	0.915287	0	83.209	CLASP1a	Clasp1.e.F2 Clasp1.e.R2	ACGTCGCCTCTACACCTGAT	CCCCCAGTAAGTCCACCATA	127	154	27	88.3991	0	0	0	0	0	2.9994	3.56164	4.93927	1.40221	6.88108	TCTATTGGGGCTGGTCTCAC	CCGAAGCAGAGCTAAAGTCG	181	208
DEPDC5	Depdc5	Depdc5--27	alternative 3-prime	Depdc5.e01.F1 Depdc5.e01.R1	TGTTTCTACCTCTCCAGACCCA	GCCCTCTGTGTAGTCATTCTGC	CCCTCCCCCATCCCCTTCCCTCTGCTCCCTCTCTATCCTGGCAATTTCGATCACCTTTTACCATGAACTTCACACCCACCCTCTCCCTTCCTCCCATACCCAAACCTGCCGTGGTGACCACATATACCTTTTCCCCGTTATGCGAGGCAG	TTCTGACACTGTCTGCTCCCCCTGTAG		145	172	27	87.3979	12.9743	1.25165	74.4236	DEPDC5	Depdc5.e.F3 Depdc5.e.R3	TCCTAGGACCCAGAATAAGGA	CGCCGGAGTAGTGAGAGACT	115	142	27	100	21.0526	6.04027	17.8218	8.64198	14.4487	93.5768	94.1272	95.1111	65.5642	61.4367	CAGGAGTGGTGAGGGACTTC	GTTCCGGACAACATCTCTGG	149	191
KIAA1598	4930506M07Rik	4930506M07Rik--314	multiple exon skipping	4930506M07Rik.e01.F1 4930506M07Rik.e01.R1	AAAGTGCGGTGGATGAGCTG	GGGGTTCGTGTGTGGAAACAG	GGTGTGTGTGCCAGTTTGAGAAACTCACACATAGACATCTGTATGTAACTTGTTTTGTTTCTTAATTACGTTTTGATTCTCACAATGTTTTATTGGTTTGCATCTTCTGTTCTTTTGCGTATTATATTAACCTTTTTGTTTTTGTTTTAG	GGGACACTTAACAAATCCACTAGTTCGAGAAGCTTAAAATCCCTTGGCCCTGAGAACAGTGAAACTGAGTTAGAGAGGATTTTACGTCGCAGAAAGCTGACGGCAGAAGCAGATAGCAGTAGTAAGCCTCTCCAAGCCCTCTGCTCTCCTTCTCTCCTTCCTCTGAGCACCTTCCCCATGACATCATCTTTCAAATATTAGTCTTAAATGTTTAGCTTTTTAAAAAAAAAAGTGAGTGAGAAGTCCTGGCTGCATAGAGAGTGTCTGCAGTGCCTCAGGAGATGCTTGCACGGTCACCGTAGTCATCGGCATCTTTATATGTAGGTAACCAAGCATGTGTGGATTGGCCCTGTTCAGCAGGAGGTACCCTAGGACAAAGGCCCATGTGAAGACATCCGG…	GTAAGTAACAATGTTCTTCATTAAGTAGAATGTAGACGAATCTCTAATGACTGTCATGCCTTTCTTTGTTGCTCTTCAGAAAGACTTCCATTCCGCCTGACAATCCCCTTTCTCCCTCCCTTGAGCCAGCTTCTGCTTCTAGGCTCCCAG	130	444	314	1.06724	100	100	-98.9328	KIAA1598	4930506M07Rik.e.F1 4930506M07Rik.e.R1	ATCAGACAGCCAGACCGAAG	TGGTTTGGGGTTCATGTGTA	184	498	314	0	97.996	0	94.1406	88.2812	71.5426	91.906	92.0469	94.5946	43.5226	35.1687	TGTCATTTTCCTTCCCGAGT	CCAACGGCATCTAATTCTGC	103	362
PTPRU	Ptpru	Ptpru--30	single exon skipping	Ptpru.e01.F1 Ptpru.e01.R1	GCCATCATTGTCATCATCCGCA	GACAGACCCAACCGCTCATCC	AGATTCTGGAAGATTCAGGCTTTTAGCCCAAGTATACAGTGACTACGTCTGGTCAGCCTTTAGATTGAGGATGGCCCCTTGACCTGTGTGGTCCCTTCCTCCTGGGAGGGAAGCCTAGTAACACTGCTGTTTCTCTTTGCACGCTGCCAG	GAGGGACCGCTATGCCTACTCTTACTACCC	GTGAGTAGTTCTGACCACCTGGGGCTCCGGGGCCTGCCCTCCCCACCACCATCTTCTTCTCTGGCTTTGTCAATGTCCCTTTCCATGGCTCACTCTCCCTCCTGGCAGTGCTCCTCTGCCACAGCACTGACTCTGGAGGGAGCTGGTGCT	152	182	30	93.9972	0	0	93.9972	PTPRU	refseq_PTPRU.F1 refseq_PTPRU.R1	AGGAGATGGGGCTTATCCTG	GTAGTTGACGGTGGCCTTGG	128	158	30	95.1219	15.7563	2.99539	22.467	0	0	66.7742	43.2432	73.7226	39.2857	60.5505	TCCATGGAGCCCATCATATT	AGGAGATGGGACTCATCCTG	164	196
WDR35	Wdr35	Wdr35--33	single exon skipping	Wdr35.e01.F1 Wdr35.e01.R1	TCGTCCCGAATACTGTGTTGTG	AGGGTGTGCCAATAGAATTGCA	AAGATGAAATTTCCAACTTAGAACAGTGTAGTGTAAAATGTATATTGTGTTTTTCTTAATATCACTCATGATTGTTTGGATATAAGCCATTGCTACTGAATTAATTGCGTTTTTCTGAATTTCTCATACCATTCATATATTGCTTCAAAG	GAGGAGAATGAAATGGAGACATTTGGTGCAACG	GTAACAAACTACTTTGGCTTCTGCGTGGCTGGGATAGATGGGGAGGTGTGTGTTAAGGTGCTATAGCATCTGGGCGTTTAGACGTGTAAATGATGGAAGTGGCTGGACCACTTGCCTTGTGCTCTCCTAAAACTCTAAAACTGTGGTGCT	176	209	33	85.3494	0	0	85.3494	WDR35	refseq_WDR35.F1 refseq_WDR35.R1	CGTCCAGAATATTGTGTTGTCTTC	GGATCCAAGGGTGTACCAATAG	182	215	33	61.0526	0	0	0	0	0	0	0	0	0	0.810654	GCAGCAATCACGTGTGTCTT	GCAGATGACACACATCCACA	183	216
MINK1	Mink1	Mink1--111	single exon skipping	Mink1.e03.F1 Mink1.e03.R1	GACCTCTTCTATCGCCACTGC	CTCCCACACGGTTTCGGTTC	TGGGGCAAGCCCCAAATCAGGCACCTCATCCCCTCCCTGTGCCACCACGACCCGCCCCGGCACCCTGTGCTCCCTCCACAG	ACCTCGCAGTAACTCCGCCTGGCAAATCTATCTGCAGAGGCGGGCAGAGCGGGGCACCCCCAAGCCTCCCGGGCCCCCAGCTCAGCCCCCTGGCCCGCCCAACGCCTCTAG	GTAATGGAGTTGCCCCCTGACTTACTCTCACCTCTCACTTCTGCCGCCTGCTTCTCTGGTGATGGCGCCC	194	305	111	0	60.4831	87.2038	-60.4831	MINK1	refseq_MINK1.F3 refseq_MINK1.R3	ACCTCATCTATCGCCACTGC	AGGCTGGAAGGACGCTGTC	136	247	111	0	90.4177	93.3544	85.2713	25.4753	40.7843	28.9519	40.8163	23.7308	21.5553	20.7569
RALGPS2	Ralgps2	Ralgps2--78	single exon skipping	Ralgps2.e01.F1 Ralgps2.e01.R1	CGAAGAGACCTCATGGCCGG	TGCCTTCTTTTAGCAAGGTTTTCC	GTTTTAAAAACGAACCATATCTTACCCCTTTTAAGGATTACTATAGAAAGCTAGATTACATAGGAAACTGGAATACTATTCTAGGTATTGATGATGATCCTATGAATAAAAATATGAGTAATATATACAATTTATAATGGAATCCAACAG	GAACAGATTATACCATTCTCTCGGCCCGGTGACAAGAGTGCCGCGAAATGGCTATCGAAGCCACACGAAGGCCAGCAG	GTACAATCCCCTGCATCAGGGGCCATAGAACTCCCTTCTGGTGTTGGTGGCTGGCTCATATGGGTGTGGTCTGACATTTTTTTCTCTTCTTCCTCAGCTAATTGGTTTTAAAACTAAACAAATTGCCCATGAAAATTTTCTTTCAAAGAT	125	203	78	0	90.584	83.1779	-83.1779	RALGPS2	Ralgps2.e.F1 Ralgps2.e.R1	AGGTAGCAGCGATGGTTCTG	CTGTGTCCCACACAAAGCTG	208	286	78	4.24837	96.4455	96.9582	56.5359	24.4444	54.386	3.86617	5.35055	4.92754	11.8026	16.0866
KIAA0528	5730419I09Rik	5730419I09Rik--27	mutually exclusive exon skipping	5730419I09Rik.e02.F1 5730419I09Rik.e02.R1	CTCCCCATCCAGAGAACTGAAG	AGCACTCCCACTGCCCATTC	TTAATTTCAACTTTTTGCATGCTAGGGATTAAAAAATAAATTTTCTTCCTTAACAAAAAAAGCTCCTTTGAAATAATTTTAACATAGCTTTTTGCAATCTGTTGTATGTATTGTTTTCTTTTCTTCCACTTTGACCACAAATTCCTTCAG	GTCTCCGCTGGTTCATCCTCCAAGCCATGGATGCCGCTCGACTCACAACAGCCCAATTCACACTGCTACTGGCTCACGACTCACTCAGAACTTCTCTGTGTCTGTTCCCACTCTCATCTATACTGGTACGAGACTGCTCAGACGCCAGAGCTGGGGAGAGGCAGGCCACAGGCTCAGTGGCTGCAGAGGCAGGCAGGCAGGTAGTGTAGGCAGGTACCATAGTCTTTGCTTCTTCCCTTTCTTACTTCTAATCCAGCTTCAATGAAGAACTTCTGTTAGGCTGACACAAAGGCTCTGACTGTGGAAGTGAAGGTGTGTTTTCAGCTTCTAGAGTCTCTCTACAGATCCTGTCAGAGCCCCATGATTGTGTATTGCATTCAGAGAGCTCTCCAAATGTAT…	GTAAGGCGCTCCCACCCACCTTTTGTGTTTCCTCGTAAGAACTTGTTTCTGTTCCTTGTGAGCCGCACACCAAACCTTTCCTCCTGTTGCTGCATTTAAGTTAATGTGACCACTGATAATCTCAGTTATTAAAGCTAATTGGTTTTTTTG	169	196	27	34.2207	100	100	-65.7793	KIAA0528	5730419I09Rik.e.F1 5730419I09Rik.e.R1	CCCCATCCAAAGAAATGAA	CCCCTTCTTTTCCAGCACTA	233	260	27	19.4313	100	0	100	100	100
ARHGEF40	E130112L23Rik	E130112L23Rik--144	single exon skipping	E130112L23Rik.e01.F1 E130112L23Rik.e01.R1	GGGCATTGGGAATAAACCTTTCC	GCTGGGGCTGTTTCGTGGTC	CCCAAAACGTGGGGTTCCCTGGGAAGCCCTCTGTGAGCTGTTCCATGGAGCCAGGAGGACTTTTCCACACCAGCACCCCACCACCCCAACTCCCCCACTCTCTGCAG	CCGCCCGCACCCGGGCCTCCGTAGCGGTGTCATCCTTTGAACATGCTGGCCCGTCCCTTCCCGGCCTCTCACCGGGAGCCTGCTCCCTGCCTGCCCGCGTCGAGGAGGAGGCCTGGGATCTGGACGTCAAGCAGATTTCCCTGG	GTGAGGCACCTCTCAAGGGGTGGCCCCCAACCGCTGGGTCATGGTGATGTTCAGGCTGCCTATTGCTGAGCAATTCCTTTTTCTAGCCAAGTAGCCCGGTTGCCATGACAACTACATACAGCTTCCCCATTGCTAAAAGAGCCTTCCATC	136	280	144	18.3673	75	90.8019	-56.6327	ARHGEF40	E130112L23Rik.e.F1 E130112L23Rik.e.R1	TGCTTTGAGTTGTGGTTTCG	TGGGGACACATCTCCAGAA	276	420	144	30.1775	86.7868	98.1081	92.3077	79.7203	70.3583	0	21.988	10.4878	10.6122	1.27389
CADM1	Cadm1	Cadm1--84	single exon skipping	Cadm1.e02.F1 Cadm1.e02.R1	GCCTGTGATGGTAACTTGGGTG	TGAACTGCTGGTTCTGTCGTCG	ACCTACATCTTCCAAGGAGAAAGGATTTGGTGGTGTAAAGAGGGAAGCCATTCAACAAACATCTCAATGTCTCCATGCCTTTGTTTGTCATTACTGGTCATTGTTGTGTTCAGCATTGTGGGTTTGATTTTCCTTTTTTTTTTTATCCAG	ATCCCCCCACAACTATCCCTCCTCCCACAACAACCACCACCACTACCACCACCACCACCACCACCATCCTTACCATCATCACAG	GTATGGTACCTTCATTGCCATTGGAAATGTCCTGAATGTTTATTGTCTTTTTGGTATAATCAAAAAGAAGACTAGCTGTTCCCTGGAAGGCCTCTGAGCTTAACTGTTCCTCTACTTTGGAACTCTAGAGACACCCAATACTATGTTATT	204	288	84	15.0143	85.0287	84.7038	-69.6895	CADM1	rs.CADM1.F1 rs.CADM1.R1	GATGAAATGCCTCAACACGCC	GAACACCACCACCGCCACGA	222	306	84	20.1635	95.933	73.7705	97.2131	88.125	12.5749
OSBPL9	Osbpl9	Osbpl9--39	single exon skipping	Osbpl9.e01.F1 Osbpl9.e01.R1	AGCATGGTAGAATCAATTAAACACTGC	TGGGAAGGCATTGTGCTGATCA	TACATGAAAGGGGGGGCTCCGTGGAAGCAGAGAAGTCAGGTTCTCACGTCGTTGCTTACCTAGTAAAAGAAGCTTTCTTGTTAGGAAAAGTACACACGCCGTGACTAAAATGTGAGAATGAAGTTAATATCTTTAACATTTTTCCTTAAG	GACCAGAGTAATGCGGAGCAGCACGCAGATGGAATTATA	GTAAGTCTAATGCAGTCTTTGCTCCTTTGCTCCTGCAGAGCCTTATAACCAGCCTGCCAGGAGCAGCCTGAGCCTGTTCACTTCTCAACGCAAACTCCTCTCTTCACATGCTCACTGCTTCTTGTTTTTATCTCGCAATCTTCCTTGAGC	125	164	39	3.26848	73.8828	92.6829	-70.6143	OSBPL9	refseq_OSBPL9.F1 refseq_OSBPL9.R1	GCATTGTGTTGCTGCAGATT	AGTCTGGGAAGGCATTGTGC	104	143	39	20.6818	95.2081	100	89.008	17.3145	40.106	49.1877	42.5224	38.8925	43.6817	39.0805
NDRG2	Ndrg2	Ndrg2--42	single exon skipping	Ndrg2.e01.F1 Ndrg2.e01.R1	GTGCAGATCACCGAGGAGAAGC	GCGTTTGGGTTTGGGGGTGC	TTCATCCTCTCCTGTCTTGTTTTTTGTCCCTCTTTCTGTATTTGGTGTCTGTTGGTCTCTCTTTACCTACCTTTTTGTGTCCGTCTCTCCATTTGCTGTCTGTCTCTGTCCGTGTGTGTCTGTGTGTGTCTGTGTGTCGTGTCTCTCCAG	GAGGCCGAGTTAGCTGCCCGCATCCTCCTGGACCAGGGACAG	GTAACCATGGGGGGCTGTGCTAGGGTGGGAGGAGAAGCTCTTCTGTCCCCCAACTGAGAGGGCCCCAATCTGGCCCTCTGCATCCCTCCCATTTATCCTCTCTTCCCTCCTTTTTTCTATTTGAATTCCTTAATCTCTGGTCTTTCATGA	126	168	42	12.2206	87.6282	97.6112	-75.4076	NDRG2	refseq_NDRG2.F1 refseq_NDRG2.R1	ACTGTTGCCAGGACAGACG	AGTTGAGTCCCACATCGTGG	140	182	42	19.1358	40.8088	61.5385	34.0336	100	59.0038
MAP3K7	Map3k7	Map3k7--81	single exon skipping	Map3k7.e01.F1 Map3k7.e01.R1	TGGGAGCAGTGTGGAGAGCTT	AGTCTTGGATGGATCTACGCCT	TGGACGAAGAGTTAGATAGTTCTGCATGCCCTTTTTTTTTGCATGAGATGGATTCACACAACTATTTCAGAACTGTTCTGTTGTGCAGTCATTTCCTGTGTTACTGTGTGTGGTTGTTTGCATGTATACTGTACATGTGTGTTTTTTCAG	CCTATTCCAAGCCTAAACGGGGCCACCGTAAAACCGCTTCATTTGGCAACATTCTGGATGTCCCTGAGATCGTCATATCAG	GTACCATAGACCACCTGTGTTGGTGTAACGGCTGTGGAACTGGATTCATGATCCCGGTACTTTTAAATGCTTCTTGCTCCAATTTGCATAGGATATGAACAAATACCTCTCATGCTGTACCCAGGGAGATGGAGAGAAAACTGTAGATTG	131	212	81	4.89221	77.5142	68.8272	-63.935	MAP3K7	refseq_MAP3K7.F3 refseq_MAP3K7.R3	ACGTTTAAGCTTGGGAGCCT	CTTGGATGGATCTACGTCTTGG	152	233	81	6.56716	78.2369	74.1935	17.4584	0	4.17101	7.39762	12.8331	13.5743	28.5714	25.469
HEATR7A	Heatr7a	Heatr7a--27	single exon skipping	Heatr7a.e01.F1 Heatr7a.e01.R1	GAGCTGTCTGATCCTGTGCTAC	TCTGGACGAGGCAGAGCTTCA	CGCCAGAGTCTTACCTTATTTCACTCTTTGTTGTTTAG	GTTCTGGGAATAAAGGTAGAGACCAAG	GTATAGTGTATGGCGACCGACCATGTGTGAACTATGCTTTTCTCTCTCCTCTGGGCTGGGCTTTGGGACAGAGCCAAACCTAGAGCTCGCTGGGCTTCCTGGCCATGGTGGTCCTGGGGAAGTGTGGTGGAGTACAGCTCTGAGACTCCT	146	173	27	6.27148	94.6886	100	-88.4171	HEATR7A	Heatr7a.e.F1 Heatr7a.e.R1	GCTGGCCAAGGTAGAGTCAG	ACCATGCACACACTCTGGAC	102	129	27	3.125	19.5956	18.5047	38.3871	35.3488	7.13012	24.1573	41.4914	35.6299	40.5702	28.0055
DOCK9	Dock9	Dock9--78	single exon skipping	Dock9.e02.F1 Dock9.e02.R1	CGGCAATGTGCTATGTCCACG	CATCATGGAAGCCTCTTCATCGA	GAAGAAGCATTATCAAGTCGCGGGTGCCAAGGTCATGAAGTGTCTATTTTGTGGAATGGGGCTGTCAGACATCAGAGATGGAGTGAGAGGAAATCACTTAGTATTTCCTGCCGAGTCATTTTATCAGGTGATACATTTCCTTGTGTTTAG	AAGCTGACCTAGCACTCCAGCGGGAACCACCTGCCTTCCCCTACAGCCATAGCACCTGCCAGAGGAAGAGCTGGGGAG	GTGAGCCTGAGGGTCACCCAGCTCCCGAGGGTCCCCAGCTGCTCTGTTCTTGTGGCACTTCAGGGCTGTGGCGGTGTGTGCGTGTTTCAGTTCTGCGAGGGAGGGTCTGCATGTCTCTCCCTCTGTACCTGGGCTCTGTGGGTCTCTCTC	128	206	78	1.08696	61.7657	69.2664	-60.6787	DOCK9	Dock9.e.F1 Dock9.e.R1	CTCTCAGAGGCAGCAATGTG	TCGTTGAAATGGACATCCTG	173	242	69	3.85906	19.1126	12.7907	18.6646	5.88235	8.03059	3.62694	0	0	0	9.40171
MYEF2	Myef2	Myef2--72	single exon skipping	Myef2.e02.F1 Myef2.e02.R1	AGGCTTTGGCGATTCCTTTGGT	TCTGTCTCTCATTCCGCTTCCC	TAATTTCATGGTTCTCTTTTACGGTATTGTGAATATTTTAAGTATTTCCAGAAAATTTTATGTTTAGTTATTTGTGAGTATAGTACCTTGGACATTTTGAAGTGTCATTATGTAAATTAATTAGTATATTATCTTTTCATCCTTGTTTAG	GCAGTGCAATGATTGGAGGGTTTGCAGGAAGAATAGGAGCTTCTAACATGGGTCCAGTAGGAACTGGAATAA	GTAGGTTTAAATTTTAATAGAATTTACTGAGTAGTATTTGAGTGCTTGCAAGGAGTTTGTAAGAGTAGTTATTGTAGTACAGTAATAGTTTGCTTTTATTTGTTAATGTGTCTTACCATATTTTGAGAAACTACTGAGTCATAGCTTGAT	202	274	72	71.9222	15.1064	8.31409	56.8158	MYEF2	Myef2.e.F1 Myef2.e.R1	TAGCATGGGAGGATTTGGAG	TGTTCATGCTACCCATTCCA	161	233	72	15.7746	16.4265	34.5455	13.2075	27.5862	19.5402	23.2355	22.8415	25.3579	24.9415	27.2571
SLC4A4	Slc4a4	Slc4a4--97	single exon skipping	Slc4a4.e01.F1 Slc4a4.e01.R1	TACCTCTTCTCCCAGCACGACC	AAACCCAGCGACTCAAGGAAAG	GTTAACTCGCCAGCTGGAAATAATACCTAATACTCTTCCCTTTGGTAGACGTACATGATAAGAGTTCAGTTTGGGTAAGCACCTTGGGTAAGCACCGGGAAGCAGGAAAGAGAAAGCATTCTAAAAACGGTTGTACATTTTTTTCCACAG	TCTGACTGCCCATACTCAGAAAAGGTCCCCAGTATTAAAATTCCAATGGACATCATGGAACAGCAACCTTTCCTAAGTGATAACAAACCCTTGGACA	GTGAGTAGAACTAACCGCCTTGCATGCTTGCCTGACTCTGATCCACGCTTTTCCCAGGATCCTCTAGGGCTATCCTCAACTTAACTTTCCCCTACTCTATCTTTTTTCTCTTCTGGGTGAAGATTTAAGCAACTTGCTTCTTTTTTAAAA	200	297	97	3.85093	100	100	-96.1491	SLC4A4	Slc4a4.e.F1 Slc4a4.e.R1	AGCTGTCAGAAAAGGCATGG	CCGAGTGACTGAAGGAAAGG	218	315	97	97.3022	100	100	100	100	100	98.8701	98.3788	99.1387	98.5678	98.544
RFFL	Rffl	Rffl--84	single exon skipping	Rffl.e01.F1 Rffl.e01.R1	TGACCCAGCCTCAAACCAGC	CTCCATCAGCTCCCACTTCTCG	AGCAGGCATTCGTGGTCCTCCTTCGGGAGCCTTGTTTCTGGAGGGAGACGGGAATACACTTTTGGACATTCGTGTGAACTGAGAGCGGCCCATGGTTTGTAAGTCACTGGGCATCTCTGTGGCTGTGATGGCACCTTTCTCTTCCCACAG	GCCGTTGGCCATGTGTCTCAGGACCACGAGGAGCCCATCTTCCCGGAGAGCACAGCCAGAGTACCTACTGAGGATGAGACCCAG	GTGGGGCCTCTGCTCGGGCTGTACTTGACCTTGTTTCTTTGCCTGGTCTTCTTGGGAAGTTCCGAGGAGCCTCAGCCGACTCGGGTGCAACAGGAGGGTCAGTCTGGAAGGACAGTCCTGAAGTCCTTGAGTCCAGTGGTACCACTCCAG	272	356	84	37.2699	87.7193	89.2131	-50.4494	RFFL	Rffl.e.F1 Rffl.e.R1	TTCCACCTACCTCACCCAAC	ACAAAGTTGCGAGCCAAGAT	208	292	84	100	100	100	100	92.3077	100	95.7031	95.3995	91.9689	98.0609	96.7864
PPFIBP2	Ppfibp2	Ppfibp2--33	single exon skipping	Ppfibp2.e01.F1 Ppfibp2.e01.R1	TCCTAGCGGAGCAGAAATACCC	TCAGTCCCAGACGAAGCAGATG	TCCTCCGTGGGATGGTTTTCCTTTCTGTTTGAGTTTTTCTCATTTGCTAGATGATACTCTTCTTATTTCTTTGCTTCCCCGTTACTGTTGGGCTGGACTTTGGCCTCTCTTGCTTCTTCATGTGGCTTCTCTGCTTCTGGGTTGCTGAAG	ATCGCGGCTGGAGTGTCAGTGCTCCCGTATTAG	GTACTGTGACTGTTCAGGTGAGGTAGAATGTGAGAATACCTTTGGTTTCCATTTCTCATGCCCTGCCCACATTCCAGAATCTCCCTCTGACTAAATAGCAAGCTCTTTATTGGAATAGTCTACAATTACTTGAACCCCAAAGTCTTAGAA	187	220	33	67.259	0	0	67.259	PPFIBP2	Ppfibp2.e.F1 Ppfibp2.e.R1	CGGAGCACAAATATCCCACT	GTCCCAGCCACTTTCTGTGT	146	179	33	30.2548	0	0	0	81.4262	53.7797	1.79257	2.50627	0	1.82371	4.9505
MOCS1	Mocs1	Mocs1--15	alternative 5-prime	Mocs1.e01.F1 Mocs1.e01.R1	TGCCCAGATGAAGAACCGGC	ACACTGTCTGGCACTTGGATTC		GTGGGTGACCTATCA	GTACGTAACTGTTCACCCTTGTCATTTGGGGGGGTCCTGTGGGGTGGGGGACGGACTCCCTCTGTGAGGCAATCCCTGTTCTGACGTTAATTGTCTACATTTTTTTTAAACCCCTACCTTTATCTTTTCCAAAACTTTCCATGTCTGCTG	130	145	15	13.3259	82.1053	75.6329	-62.307	MOCS1	rs.MOCS1.F1 rs.MOCS1.R1	GCATGTTCAGTATTTCCCAGATGAA	GAGAAAATGCTTGGATTGGCTGG	100	115	15	9.14826	3.32734	3.4076	4.15861	9.68921	5.36193	88.7705	96.1538	95.9845	88.5764	92.4177
OSBPL3	Osbpl3	Osbpl3--108	single exon skipping	Osbpl3.e01.F1 Osbpl3.e01.R1	TCGGTGGAGAGAGAGAAACTGA	CTCATTGGAGAGCTGGTGCA	CCCTGGAGCGATGGGGAAGCCCAGACACATCCCGAGGATGTCACATCCAGGGGATCTTCGCTCCTTGAGTTGCTTTCCCTAGTCCCCTGCTGAGTTTTCCTGAACCGTCCATTTACTAATACAGCCCTGCTATTTTTTAACATATTCCAG	GCCCTAGCACAAAACACAGATCTTAAAGAACGCTTACGCAGAATCCATGCGGAATCTCTGCTCCTCGACCCGCCCGCTGTTCCCAAGCCGGGGGACAACCTGGCAGAG	GTGGGTAGGTTTCTCGCCTGCTAACTGTTCTCTGCAACTGCCACCTGTCCTGGGTGCCCTCTGTCCAGCTGCATGGCTTTTGCTTCACCCCCTTGAGTGTCCGCCATGCCTCTGGCCTCCCCTGGCTACAGCTGGGCTCTTGTGTTGCAA	147	255	108	81.2872	30.1147	19.6687	51.1725	OSBPL3	rs.OSBPL3.F1 rs.OSBPL3.R1	AGCTGATGGAGCAGGATGCC	AGGGAGTCAGTGATGGAGAGTC	148	256	108	57.2438	47.4187	78.4946	67.5048	40.6114	20.3837	32.675	36.2319	29.661	5.19481	3.6036
MYO9B	Myo9b	Myo9b--48	single exon skipping	Myo9b.e02.F1 Myo9b.e02.R1	CAGGCTCTCCCTGTTGAGGC	TTCTCTTCCTTGATGGACTGGATC	CATTACAGAAGGGCCCATGCTGGTGCTGCAGAAGGGGCAGGTCCTGGGCTCCCATTGGAGCCAGTGGGTCTTCAGCCTCCTGGTCTGGTCCTGCTCGTGCCTATTTGGCAGGCTTAGCACACCTGGTCACCCTTGTTATCTCTTCCCCAG	CCGTGGCCTCTCAAACTGGGGTTTTCATCACCCTATGAGGGGGTCCGG	GTACGTACACATTGCATGGGCCGAGCTGCATGTTCCCAGGTTGTACACTGGGTAGATTTGGCCGTACCATAGAACATGCCCTAACATGTGGAAGTGCATGCTGGTTCTTGGTCCCCACTAGATTCCTGTGGTCCTCTGGACAAAGAGCAC	159	207	48	91.9079	6.84411	28.8194	63.0885	MYO9B	Myo9b.e.F1 Myo9b.e.R1	GGAGGCTGCAGAGAGTATCG	ATCTCCTTTTCCCGGTCCT	153	201	48	94.2953	93.1915	87.1257	43.5897	91.3223	92.757	100	100	100	100	99.0148
ADAR	Adar	Adar--78	alternative 5-prime	Adar.e01.F1 Adar.e01.R1	GCACACAGCAAGAAACAGGGC	CCCAAACTCACGACAACACCCA		GTAACCCCAGTAACAGGGGCCAGTCTCAGAAGAACTATGCTCCTCCTTTCCAGGTCCCCAGATGCACATCCAAAGACA	GTTAAGACATCTGCTTTTGGTGCTCTCTTTCGGGGGGGGGGGGGGCTCTGCTTGCTCCTCCCTGGGAGGATTTGGCTCTTTTGCATAATTATTCCTAGGCTTCAGTCTT	266	344	78	92.9178	6.3178	7.6087	85.3091	ADAR	refseq_ADAR.F3 refseq_ADAR.R3	CTCTCCGTGTCTTGATTGGG	GGGCTGGAAGCTGTTAGTCA	143	221	78	96.6837	76.4706	77.2727	76.392	82.0734	83.3533	91.5798	91.1424	89.9614	94.7368	96.1659
EIF4G1	Eif4g1	Eif4g1--21	single exon skipping	Eif4g1.e01.F1 Eif4g1.e01.R1	CAAGCGACACAAATGAACACGC	GTAGACATGGGGAGCTGGGC	GATAAACATTCCAGCTGTGGTTTTATTTTTTTGTGTTCTCCAAGTTCTCCCCAAGTGGAAGGGTCTTTTTCCTACCCACTTCACTCCCCCTAACCCCACTCCATCACCTTGGGGATAATTGTCGTCTTTCCTGTCCCCATGTGCTCTCAG	GGAGGATTCAGGTCTCTGCAG	GTAATACCCCTTTTCTAATCCCAAGCCACCTCTTTGGTGTCACCCCATCCTCCACCCTAGTCCGTAGCTAGACACAGATTGGGATGGTCACGGTGGGTGCCTTGTTTGCACTTTAGGAGTTTGAGTCCAAATACTGCATGTTAGAAGTCA	135	156	21	80.1789	2.58449	1.25378	77.5944	EIF4G1	refseq_EIF4G1.F1 refseq_EIF4G1.R1	GGAAATGGTTGTGGACTACGTC	GGCTGCACTCTGCACTCG	132	370	238	67.0807	43.3908	65.407	36.5169	62.5483	16.1446	26.0073	27.6398	1.62037	7.03851	7.01546
PRRC2B	Bat2l	Bat2l--82	single exon skipping	Bat2l.e02.F1 Bat2l.e02.R1	GCTCCGATGGAGTTGAAAGGCT	TGTTAGGTGAGGCAAGAGACCC	CTTAGCTGTCTCAGGTCTGTGCTTTCTGTCTGCTGAAGCCTCTGGCCAGAGGGCCTCCCTGTCTCGATCTGCCTCCACGTGCTGCTAGGCATTGACTCCATCTCTGTGGTGACACATGTGTATTCTCAACCCTGCCTTTGGTTTTTTCAG	GCCTAGCTCTGCTAGCCCCAGTGGGAAGCCCTCTGGATCAGCAGTTAACATGGGCTCTGTGCAGGGACACTACGTTCAACAG	GTAGAAGATGGCTTCCCAGACCCTGCAGCCCTGGACACTTAGGCCTGTCTCCTAGCGCCAAAGGAGAGGGGACTGTCCAACTGATGGATGGTTTTTATTAAGGGAACCGTGCCCTACTGCTTAGAGCTGGGCCACCTGAGTTCCTCCTGG	251	333	82	100	40.146	33.5234	59.854	PRRC2B	Bat2l.e.F1 Bat2l.e.R1	TCCACTTTGCCGACAGTAAAC	TCAGGCCTTACTCTCCTCCA	202	284	82	59.7701	41.1429	24.8521	41.1111	35.6098	43.0108	36.3139	34.3826	32.1526	68.2584	69.5652
MEIS2	Meis2	Meis2--95	single exon skipping	Meis2.e01.F1 Meis2.e01.R1	GGGAGCTTTGTGTTGGATGGTC	GGAGGAGTGTAACTTGGCTGGG	CATCGTTTTAGTTTTCTTTTTCTTTTTTTTTCCCCCCTCTTTTGAAACCAAGGCAGTTAAATGAAAAAGGACTCTGAGTTTCCTCCTTTTTTCCCCCCATCAATTATTGCTGATTTTCCGGCCTCTTCTTGGATTTTATCTCCCTTCTAG	GACCCATGAGTGGAATGGGCATGAATATGGGCATGGATGGGCAGTGGCACTATATGTAACCTTCGCCATGTAAAGCAATCTCAAGGCAAGGGGAA	GTAAGTACGGCGGGTGCGACCTGTCTTCACTATCACTTCAGAGACTCCATTTGATTTTTTTTTTTTTATCGTTTGCCCCCGTTTTATTTTTCCTTGCCCATAACTGCATGCCTTTCCAAACTAAGGACCTGTTTTTAAACATACATCACC	131	226	95	85.6812	21.0586	29.1002	56.581	MEIS2	refseq_MEIS2.F4 refseq_MEIS2.R4	GTCAGCAACACATGGGGATC	CATAACCTGTCCGCCAACAT	299	395	96	74.3151	69.1781	34.1667	48.0132	42.6829	38.9205	26.0116	27.4775	31.9249	41.7112	57.2581
GOLGA2	Golga2	Golga2--81	single exon skipping	Golga2.e01.F1 Golga2.e01.R1	CCATAGCCCAGAGAGACCCAC	AGGTCAGCATCAGGGGAAGGG	TGACTTTCTTACTTCCCCACCCCTCCCTGCCCCCCTCCTCCCTCCCTCCCTCCTTCCCTCCCTCCCTCCCTCCCTCTCTCTCTCTCTCTCTCTCTCTCTCTCTCATCCCTCCTCCCTCCTCCCCCCTTTTTCCCTTCTTGCCTGCTGTAG	ATTAAGGACATTCTGAAGGTGCTGGTGTCCGACCTTAACCGTTCCAATGGGGTCTCACTCCCCCCATTAGACAAGAGGAAG	GTGAGGCAGTACTGAGCGAGACTCCCTCTGGCTTGCTCTCCCAGCCATGCATGCCACAGAGGCCTCCCTGCTTTGGGGACCCTCTGCCACTGGCTCACTTTGTGTTGCCTCAGTTAACCATCAGCTCCTGTGTCTGCTTTGTCAACTGCT	138	219	81	81.343	1.55061	4.37199	76.971	GOLGA2	Golga2.e.F1 Golga2.e.R1	GGAATAGCCCTGGTGTTCCT	CACGGTGTCATCAGATGGTT	152	233	81	90.8411	20.4751	24.3812	46.9799	97.1751	93.6	14.4355	11.919	8.79897	3.18923	2.21687
AP2B1	Ap2b1	Ap2b1--42	single exon skipping	Ap2b1.e01.F1 Ap2b1.e01.R1	CACTGATGCAGGTGATAGCCC	AGGCACTGATGACGGGATGAAG	CAATTTAGAAGCCCTTAGGCTTTGGGAGACAAGTCAAATGGCATGTGTTTCCAATGACTTGGTAGAACAATTACAGAATCTATATGGGCATCTAGTACTTAGCTAAATGAACTCTACCTCTCTCTCCTCTCTCTTCTTTCTCTCTTTCAG	CTTGGCAGTGACCTTGGCGGGGGCATTGGAGGAAGTCCGGCA	GTAAGTGCCATCTGTTTTTTTCACCATGGGAAGCTCTGCCCTGTTTGATGCTTTCCTTCACACGCGTTGTCAGAGCCACCGCTGCTCTCCAGCACTGCACGCCACAAGCTTGGTAGCAGTGTGTGAGGGTAGAGAGTGCAGGGTTCCTTG	226	268	42	81.6901	24.7646	30.6173	51.0728	AP2B1	refseq_AP2B1.F1 refseq_AP2B1.R1	TGTTGGCACTACCACTGCAA	TGATGGGATGAAGGATTGTCC	196	238	42	92.9293	46.5857	36.3977	42.0155	82.4257	82.0513	56.2005	54.7368	47.8302	54.2675	48.1633
BCLAF1	Bclaf1	Bclaf1--147	single exon skipping	Bclaf1.e02.F1 Bclaf1.e02.R1	TCATCGTCCTCGTCAGCATCG	CACGACCTCTTCCTCTTTTGGC	CAGACAGACACACACACACACACACACACACACACACACACACACACACACCACATACACTTTGCTTTTGTTACTGCAGTAAAATCTAGAATTTGCATGTAACTAAATACCTTTGATTGCATTACTAAAAACTGTGTTAATGTTAATCAG	TTTCGAATTAGAGGCAGAGGAAGAGCCAGAGGAGTTTTTGCTGGGACAAATACTGGTCCAAACAACTCAAATACCACTTTTCAAAAGAGACCGAAGGAAGAGGAATGGGATCCAGAATATACCCCAAAGAGCAAGAAGTACTTCTTG	GTGGGTGTTAGAAATCTGTTTCATTTGATTTGTGTTGATTTCCAAACATCCTAGGGGAATACATTTCATTCAGAACAGATGGTCACCACTATGAGATTTTCATTGTAACTTGGGCGAACATTTTTTTTTTACTATCATTACTTAAATTGT	202	349	147	78.0233	16.0819	10.5116	61.9414	BCLAF1	rs.BCLAF1.F1 rs.BCLAF1.R1	TCAGCATCACCTTCTTCTCCCA	TCCACACCATCATCTCTGTCGT	161	308	147	87.2146	37.1517	43.0502	48.8539	68.0556	59.7148	51.8231	46.209	47.3899	80.4444	85.4594
CLASP1b	Clasp1	Clasp1--24	single exon skipping	Clasp1.e01.F1 Clasp1.e01.R1	ATCGGTTTGGGCTGGGC	GCTCGTATCTCCTTCTCACAGG	ACGATCTACTCCAAACCGCTTGCTGACCTGTGTTTTTGGTTTGCTAAGAGATGTTGCTATACACTTTTGTTGCCAGAACAATCCCCACATATGCTTCTGACATAATTCTCTATGCTTTTTCCCCATCCTTCAATATTTTCCTGCCTACAG	CTGTTAGGAGACGCCAGGAGCAAG	GTACCCGTGCTTTAACTTTTGTTTACAACTTTTTTTTTTCTGTTGCAAGTCTATTTCTTTTAGAATTTAGTTGAACGCAGCACAAAATGTAGTTGTAGTTAGAGACTCTGGTCTCAGTGTTTCTGGTAAGCATTCTGATTTGCTGCCGTG	132	156	24	80.7871	0	0	80.7871	CLASP1b	Clasp1.e.F1 Clasp1.e.R1	TTGAAGCTGCTGTTGCTGAT	CGCTCAGAGCAAACACTTGA	115	139	24	78.0415	8.46154	9.42982	13.8767	88.4375	83.293	81.7833	77.0914	76.2675	70.6473	69.3401
MON2	Mon2	Mon2--18	single exon skipping	Mon2.e01.F1 Mon2.e01.R1	GCTGGAAACAAAGCACATTGCA	CACCACTGCTTTATGACAAGCC	TTTATAACAAGAGTAGATTTTTGAACGCACGCACTGCTGATTTTCTTCACTCAACATAAGAGTTATAATTTATAGAGTCCGAAAAGTAGTTCTAATGTGTATTAATTTTTCTCATTCTATTTGTCTTGCATCACAATGGAATCACAATAG	ATCCAACTATTTGCACCG	GTGAGTTAAATTTCCTAACCCTGTCCTAATCTGCTGCCAACACAGTGCATCTCCCCAGTCTTCATAGAGGGCTCTGTGCTTTCCCGGTAGCTGGAACTTTTGCCTGAATGAGAATTCTTTTTTATGACGTGCATTTGTTTT	139	157	18	84.0108	4.44162	5.96259	78.0482	MON2	Mon2.e.F1 Mon2.e.R1	TGACCAGTTGTTGGCATTTG	GCAAACGGCACATAATTCAA	129	147	18	85.9712	0	57.1918	43.554	85.782	51.3889	38.0901	30.1724	24.9647	4.32961	10.9422
LRRFIP1	Lrrfip1	Lrrfip1--186	multiple exon skipping	Lrrfip1.e03.F1 Lrrfip1.e03.R1	AGTTTGCCGAAGTGAAAGAGGC	TAGGGGCTTGATACCCAACGTC	ATTTTCACATGCTAATGAACTTGGGGCTGGTGAGATGAGATACTTGTTGGCTGCCTACTGGTCAACCTCCCTATCCCGGTCATCTAGCACCGACTTCTTTTCTCTGCTTAATTCTTTGTCTGCTTTCTTTCTGTCTGTTCCTTTCCTCAG	GAAATCCGACAGCTGCAGCAGAAACAGGCGGGTTTTATCAGGGAGATTTCTGATCTTCAGGAAACGATAGAATGGAAAGACAAAAAGATAGGGGTAGGAGTCTCAAGCCTTCGCCAAACGCTTCCGGGGGGCGGGATGCTTAGCAAACGAGGCTCTTGCAGAAGCTTTGGTTTGGGAAAAAAAAATAATGTTTGCATGAGAGTGCCTGTGGCCCTCATGTGATGCAGCATGAATAGCCTGTTGGCTACCCCAGCTTATCCAGTTGGATGGCACCAGAGCTGGGTATTTGCAGTTGTCTCCCTCCCTGCTGCACCAGAGCAGCCTAGATGCAATGCAGGCCATGCAAGGAGAGGCTCTGGGTAGCTCAGTGTGGAGAATCAAACTCCAGAATTTCTCGAG…	GTACGAAACCGAAGCGCAGCTTAAGAACAGCTCCACGGTGACAACTTCCATGGGCACTGGCTCTGTGTTTCATCACTGTCATGTTAATAAAGTCGAGCTTTCGGTTAACTATCCCTAGGAAGTAGGTGTGCCAGTGCCCATATGTGCTTC	135	321	186	61.3186	0	0	61.3186	LRRFIP1	Lrrfip1.e.F1 Lrrfip1.e.R1	CTAGGCGGCAGTACGAAGAG	CTGTCGACTTGAGGGCATTT	249	435	186	57.1429	0	0	0	42.1296	32.7766	0.913706	0.688705	0.554324	0	0
PBX1	Pbx1	Pbx1--113	single exon skipping	Pbx1.e01.F1 Pbx1.e01.R1	TTATGCTGCCAAAACGGCTG	CGTCACTGTATCCTCCTGTCTG	TCATGCTACTAACCAGGCTCTGTGGATGCTGTTTTTGTCTTACATTTGATTTGGGGGGTTGCTTTGCATGTCGTTCTCCTCTTGGCTGTTGGTTGCAGGGTTGATCCTTTTCCTTTCTGTGATTCAGGTGCCTCACTCTTTCCTTTCCAG	GTTCTTCCAGTTCTTTTAACATGTCAAACTCTGGAGATTTGTTCATGAGCGTGCAGTCACTCAATGGGGATTCTTACCAAGGGGCCCAGGTTGGAGCCAACGTGCAATCACAG	GTAGGGACCCAGCCAATATGCCACCAGGTGGATTCAGTAGAGTGTACCAGCCTTCAGTTTTCTCAGCGTCCTGCTCCTGTCTGGACAGAAAGAAGGAGAAAGAAAGGGAGGGAAAGGCAGACAGGCAGTAGTCAAATCAAATCAGAGTAA	135	248	113	81.9013	3.28185	3.09654	78.6194	PBX1	Pbx1.e.F1 Pbx1.e.R1	CAGTGAGGAAGCCAAAGAGG	TGATAACATGGCGAAGGGTA	240	353	113	81.4286	23.0189	22.5627	15.2672	75.3316	55.1648	32.6468	34.1941	36.8601	41.291	50.3906
PIP5K1C	Pip5k1c	Pip5k1c--78	single exon skipping	Pip5k1c.e01.F1 Pip5k1c.e01.R1	CATGTGGGGCATCGGCT	TGGGGAGGGAGAGAACAAGGTT	AGGGTTGGGGGCAGGTGCCCCTCACAGGGACCCGGGGTTGCGGCTGCTCCCTGGGATTGGGGTCCCCCTCTTTTACTTTCTGTCTCTTCCTTCTGCCTGTCTGCTCCTCGCCCCCTGCTCTTCTGCACCCCTCCTGCACGCGCTGCGCAG	CCCACCGACGAGAGGAGCTGGGTGTACTCCCCGCTTCACTATAGCGCGCGGCCCGCCTCCGACGGCGAGAGCGACACA	GTAAGTCCCCAGGCAGGGTGGGAGGACAAGGCCGGAGCTCCTCCCCTCCCCTGGCGACTCCCTGCCCTCCTCCTCTAGCTCCTCCTCCCCTTCCTCTGGCGCCTCCTTCTCTTCACTTTGAATCCTCACCCAACTCTTTAGGCTCCTCTT	247	325	78	77.163	5.87634	6.45161	70.7114	PIP5K1C	Pip5k1c.e.F1 Pip5k1c.e.R1	GAGATTGTGGTCCCCAAAGA	CGGGGGCTGCATAGAAATTA	185	269	84	91.6849	40.4459	36.1789	33.3333	54.8872	61.658	54.3033	59.366	50.7246	68.8716	73.9583
MAST2	Mast2	Mast2--21	single exon skipping	Mast2.e01.F1 Mast2.e01.R1	GTAACAGTCCCTTGGACAGCCC	AGCCTGAAGAAGGCAACGAGG	AGGATATACCACGTGCCATACAGTTCCACTTCAAACTGCCACATGTTCTTGAACAAAAGGCTTGTCTCTGGCAAGCTATACACAGTCCTGGGGTGGAAGTGCTCACACTGGTTCACTTTGATTCTCATGACGTGTGTCTTTTCGCTGCAG	CCATGGCCACAGAACAGACAG	GTAATAACGGGCGTGATGGGGAGATGGGCTGGGCTACTACTTTGCATGGTCAGTCAGAATAGCATGTGATCTCTGTGTTTGATGGGAGAACTGGTTGTGATGACTTCTTTTTTGAATGTGGTTTTGAAAATTGAGCCTTTCTAGGAAAGA	123	144	21	87.4893	0	0	87.4893	MAST2	Mast2.e.F1 Mast2.e.R1	TCTTTTGTTCCTGCCCGTAG	TCCTGTGAGGAGCATGATGA	119	140	21	92.6724	0	0	40.1042	100	90.3553	0	0	0	0	0
ATP8A1	Atp8a1	Atp8a1--45	single exon skipping	Atp8a1.e01.F1 Atp8a1.e01.R1	GGACCCTGACATGCAATGTGAT	TGGAGATTGTCCAGCAACGAC	CTGTACTAACTGCCATTCTCCCAGATCCAACTAAATGTTCATCTTCTTAACTTTCTAGAAACCCGCCTCTCAGCTCTCCTTCTCCATGGTTTTATGTTTCCAGCCTTTCTGTGATTATTTTTCCCTCTCTTTCTGTCCCTCCTCCTGAAG	CCATGTCCCTGAACCTGAGGATTATGGGTGCTCGCCCGATGAATG	GTAAGCTACGTGGTACTTCCACTGCTCTCTTTGAAAGCTTCTGATGTATTGCTTTGTAAACAGGCTTTTCTGGTCTCTGGGAGCCATCTTCACAGGTGTTGGGTGATGATGCTCTGTACTGGGTATTAAACTCAGAGTATCCTTGATTTT	124	169	45	64.1202	0	0	64.1202	ATP8A1	rs.ATP8A1.F1 rs.ATP8A1.R1	TCTGACAAAACTGGTACTCTGACAT	TTTCATCTCCAAACTGTGAGTTCTGC	100	145	45	79.4444	0	0	0	82.6923	64.6409	0	0	11.8812	0	25.0774
CTNND1	Ctnnd1	Ctnnd1--18	single exon skipping	Ctnnd1.e01.F1 Ctnnd1.e01.R1	CCACAGGCAGAGCGTTACCA	GAAATCCACTGTATCATTTGCTGGA	CAAGAACTCAGCTACACCGGGGTCTTCCTCCCTATTCCTCCTCCTTCTCTGCTTTCTTGTGTACTTGCCCATGATCCTGTTGACATCTTTCTCCTGCGTTTTCTTCCTTCATTTCTCTCCTCGCTTTCCACCTTGGTGATGCACTGGAAG	ATGAGTGGTTCTCCAGAG	GTGAGTGCAATCTTTTAAGGCGCTTGTCTCCTAACTTGCATGGTTTGGTTCTTACCTTTCTTAATATCTCTTTGTCTAACCTTCCCCATGGATGCATGTAGGAAAACTTAGTTGAGGGAAAGCATTGGAATAAGTTTAAATCTTCTGGGT	138	156	18	76.8494	0	1.47727	75.3721	CTNND1	rs.CTNND1.F3 rs.CTNND1.R3	ACATGCTGCCAGTTGCTTTGG	GCTGGACTCGTTCTTTTAGGGA	102	120	18	62.5659	0	0	0	27.0227	34.7783	22.7051	16.8098	18.4641	27.8882	37.2622
SMARCC2	Smarcc2	Smarcc2--93	single exon skipping	Smarcc2.e02.F1 Smarcc2.e02.R1	TCCACCCACCTCTCACTTCCAT	TCTCCTTGCCCTTCTCAGGG	CATGTCTAATTAATCATGGAGACAGCATGGAACAGTGGCATGAGTGTTCCCAGAGCTCGTGGGCCGCCTAGCATCTGGTCTCCAGGCCTCCAAGGCCTTGGCCTGCCCATTTCCTACCCAGCTTCCATGACGCCAAGCTCTGTCCCCCAG	GGCCGCCAGGTTGATGCTGACACCAAGGCTGGGCGGAAGGGCAAAGAGCTGGATGACCTGGTGCCAGAGACGGCTAAGGGCAAGCCAGAGCTG	GTAGGTGGGGTGCAGACCCCGCTGGGCTGCTTATTTGCCCCTTCACTGGGGGGCCCCTGCCTGGGAAGAAGAGGCAAGAGAAGAGCAGGGGAGCTGCAGCAGTGAGGGAAGAAGTCCCGCCCAGGGCTTTCCTGGAAGGAAGGCTGGAAG	128	221	93	58.6229	0	0	58.6229	SMARCC2	refseq_SMARCC2.F1 refseq_SMARCC2.R1	AGGTGGATGCTGAGAGTCGA	CATTTGTTGGGAAGCAGAGG	137	230	93	69.3252	12.178	9.40367	13.0693	30.566	27.2131	19.9329	17.6425	13.913	16.1471	21.2357
G3BP2	G3bp2	G3bp2--99	single exon skipping	G3bp2.e02.F1 G3bp2.e02.R1	AAGAGCTGGAGGAGAAGTCGG	GAGGTCGCTGTTCCCGTACAC	GTGTGTGTGTGCCTTTCTATTAGGAAGTCAGTCCTTCAATATAAAGGAACAGACTAGAAATGAAAACAGATTAAATATTTGGAAGTTTCCCTATAGGAATGTTGGTGGTTTTCCATGATTAGTAGTCTAGGTTTGTTGCATTTCCTGCAG	GCTTTCTCCTGGGCTTCAGTGACCAGTAAAAACCTGCCTCCTAGTGGTACTGTTTCTTCCTCTGGAATTCCACCCCATGTTAAAGCACCAGTCTCACAG	GTAACCAATCTGTGAACACATTGGATTGTATCCTTGTTACATTTGCCAATTGCTTACTTTTAAACATTTTTAAGCGAGTCAACCAGAATTATGGATTAAACATTAAAAATGTATTAATAAAATGTCAGCGCACCCACTTTAAATGCCAAA	135	234	99	58.53	4.46524	3.09969	54.0648	G3BP2	rs.G3BP2.F1 rs.G3BP2.R1	CTGCCACAAGAACCACCAAAG	TCATTCTGTTCCATATCTCCTCTGC	149	248	99	61.5156	7.40072	4.6595	5.76087	18.4255	16.6479	10.9166	10.0058	11.1849	14.2561	17.4097
ZNF207	Zfp207	Zfp207--93	single exon skipping	Zfp207.e01.F1 Zfp207.e01.R1	AAGCCTCTTTTCCCCAGTGCT	TGGTGGTTGTGAGTGTAGCAGG	AAAAGTACATTAACTGCCTCTTTAAATGACATTTGATTGCATTACAATCTGCATTTATAAACAATGCAATCTATACTAAAAAGTGCCACATGGCATGTTTTACCCATTTGTTCGGAGACGGTTCATTGTTTCCTTTCTTTTATGCTACAG	ATGGGGACACCTGTAACAAGCTCAAGTACAGCTTCATCCAATTCAGAAAGTCTGTCTGCATCTTCTAAAGCTCTGTTTCCTAGCACAGCACAA	GTACGCAGGAAGTTGCAGTTTAAAATTGTTAAAATGGCTTTACAACTTAACCCTTTGGACCCTTTATGAAAGCTAATCTTACCAATATATTTAGGTTTTTTTTTTTAGAAGTAAAACAAATACTACAACTCATCCTGTTTGCAAATTTGA	229	322	93	87.2066	3.48403	2.13808	83.7226	ZNF207	refseq_ZNF207.F1 refseq_ZNF207.R1	TCCAATGACTCAAGCACAGG	ATTGAAGCCGCTGGTTTAGC	291	384	93	100	25.7642	11.6279	36.3636	94.1834	70.9184	33.452	41.2234	37.4813	100	100
KIF21A	Kif21a	Kif21a--21	single exon skipping	Kif21a.e06.F1 Kif21a.e06.R1	TGCAACCCAGAACCAACTCTT	GGGCCATCTTCCTCGCTGCT	AACTGTGCCAAGTCACATCTGTGTCCCCATGGCATCTGTTCTGTATCCCTAAACGTCGGTACATAATCTTGTGCTATGTGAGAGTTTTAACTTTGGATTTGTTTTGATTGGAGTATTGCCTTTTGTTTCTTTCTGCTGTTGTTTATCCAG	ATCTAGATGGCGCCCCACCAG	GTGAGTATGCGTAGCTTTCTGTGTTCCCAGCGGTTGCACGAACCACTAATTGTCCTGTGCACTAATCGTGCTCCATATTTGAAAACTTTGTACTGGTAGCCACTGTTTCTGCATGATATTGTATTCGTAATAAAAAAAAAGTACTAAGTC	126	147	21	87.3064	0	0	87.3064	KIF21A	Kif21a.e.F2 Kif21a.e.R2	ACCAGTGCTACCCAAAACCA	TGGGCTGTTTAAAGGAGCAT	144	165	21	100	2.1097	3.52941	14.7321	100	100	86.7052	89.2675	85.4501	96.4191	97.5465
MYO1B	Myo1b	Myo1b--87	single exon skipping	Myo1b.e01.F1 Myo1b.e01.R1	ATCAGAAGCGCTGTAAGGAGGC	GCCCAAATGACAGCAACTGCAT	GGGTGGCGGCACCTGCTTTCGCGTTCAGCATCTGTGGTGACTGGTGTCTGTCTCCTTTTCTATCTCCATTGGGAAGCAGCAGCAATCTTCCCTGCCTTAACTCTTTCTGTAACTCCTTTTCAAACGCACCACAG	GCGCGAAGGGAGCTGAGACGGCTGAAGGACGAGGCTAGGAATAAGCACGCTATTGCAGTTATTTGGGCTTACTGGCTTGGATCGAAG	GTACTGGATGCACACTTCCCATCACTGAGCCCGGGAATGCTGCAGGAACCAACCCTGATCTCTAGCATAGCAGGGAGGAATGACTGCAGTTAGTAGTACCTCAGTGCATGATCTAGCAGCCAAATTAATAAAAAAAACGGGGGTGCTAGA	127	214	87	57.4593	0	0	57.4593	MYO1B	MYO1B.e.F2 MYO1B.e.R1	CAGACAAAGAGTTCCGCCTTA	AAGCCAGTAAGCCCAAATGA	215	302	87	81.25	46.7925	45.2055	8.11594	10.5882	13.9942	84.6835	88.2979	86.1009	86.4499	84.7443
GK	Gyk	Gyk--87	single exon skipping	Gyk.e01.F1 Gyk.e01.R1	GCGAAATCCGTTACTCCACATG	AGAGGTCAGCCTCAAAGGTGA	TTTGAAGTAATAACTCTTTGCCAGCTTTGATGAATATGCTATATTTATAACTTGTTTTGCTATCATGTGATTCTTAACATAAATATTGTAATTATGTGTCTCTCTTTTGGTTTGCTTGACTGGAATTCCCTTCTACTTGGATGACCACAG	GTGACCCTAGTATCTTCTGTAGTCTGCCTTTGGGCTTTTTTATAGTGAGTAGCATGGTAATGTTAATCGGAGCAAGGTACATCTCAG	GTTAGTTACTCTTTAAATTAGACAACTTGTATTAGTTAGCTTTAATGTGTTTAATTTATAACTCAGCAGAAAACGTATAGTGTTTTTCATTCTTCCTATGTTTGAAAACCCAGAAAAAAATCAGTTAAAGGCTCAATTAGTTATATCGGT	343	430	87	52.6799	0	0	52.6799	GK	Gyk.e.F1 Gyk.e.R1	CGGAGGAAAGTGAAATTCGT	GTCATGCAGCAAGTGGCTTA	228	315	87	84.2742	1.00897	1.42672	6.95035	69.2857	60	97.6109	98.2374	94.3645	97.9814	95.2009
ABI1	Abi1	Abi1--15	single exon skipping	Abi1.e03.F1 Abi1.e03.R1	CCCGCAAATATGGAGCGTCCT	CTCGACAATGTGCCAGTTCTTG	AGATAACTTTTAAAATGCATTTGAAATAGAGCTGGATAAAAACTTAACATAAGTTCAGTAATATAAATGTCAACCTGTCCTGTGAGATACAACTTACCTAGAATTAATTTCTACTTTTCCCCCCTCTTTTTTGTTTTTGCCAACATAAAG	TGGCTAAAAGCCAAG	GTAAGAGACATTACTTATCGTTTGATCCACAGTACTTCCTCTATGTTGACAGAGGCTGCAGAGTCACTAAAATGTGAAAACTTGTCTGTCTGCTTTTCTCTGTAGGATTTATATAGATTAAATATGCTTAAACTTAGATCACATCAGCAG	125	140	15	100	5.16052	7.75141	92.2486	ABI1	rs.ABI1.F1 rs.ABI1.R1	AGTTCTGGATGATGTGGGCC	TGGCGGTTTCTGAGTAGGAGGA	100	115	15	100	5.42522	4.09292	22.3491	85.9155	78.0096	96.006	97.9656	95.0242	92.5405	84.0243
EXOC7a	Exoc7	Exoc7--93	single exon skipping	Exoc7.e01.F1 Exoc7.e01.R1	TCGCAAAAGCAGTTCCTCTTCT	TTCTGGTGATGCTCAGGGATGA	GAGGCGTTAAGGGGCATGCTCGATGTTGGGTGGGCGGGCGGGCGAGCGAGGGTGGGCACGGGCGGGCGGGGCAGGTGGAGGGCCGCTGCTGTTCTCTCTCACTCACTCCCTAGGTCTTCCTCTCTCCTCTCTGTGTGGCTCTGGTGACAG	GGACGATCCGTAAGGCTCAGAACCTTCTGAAACAGTATTCCCAGCATGGTCTAGATGGGAAAAAGGGGGGCTCTAACCTCATTCCTCTGGAAG	GTAATCACCCTGTGCTCCCCCCTCTTCCACTGTGTGTCTGTCGCTCACTCATCAGGCAGGGCAGAGCCTCCCCCAGGAGGGCCGTGGGACAGATCCTACGGGGCTGGGTGGGAGTGGCAGACACCCCTGATACCCCTCAGGCCTCAGCAG	216	309	93	71.1321	0	0	71.1321	EXOC7a	refseq_EXOC7.F2 refseq_EXOC7.R2	CGTCTACTACCAGATACGCTCCA	ATGTAGGCATCGGTCTCCAC	198	291	93	86.3445	3.08924	11.0406	5.16605	48.8599	43.8187
ARRB1	Arrb1	Arrb1--24	single exon skipping	Arrb1.e01.F1 Arrb1.e01.R1	GTTGCGGGAAGGTGCCAACC	TGGGGTGCATTAGGGTAAAAGG	CCTCTGTGCCCTAGAAGAGATGGCAGCTGCCCAGGGGTTGGGAGCGTGTCCTTTGGCGGGGTGGCGGAGCAGTGAATGAATGTCCTTTCTCTTTTCTCCCGCTCTGCACTCTGTCCTGACCGCTTCTTCTGCCTCCTCTGGTCCACTCAG	CCTCTTGGGAGACCTTGCATCCAG	GTAAAGCCCCTCCTTTGTCTGCTTTGTCTACCTTCCTGGAGGCCCTGGGGTCATAGACCCAGCTGATCAGAACCACAGGGTACCCAGAGGGAAGGAGGGATCTAGGGTTATTTCAGATTTCAGTCTGGGGATGTGTTGCAACAGGAACTC	125	149	24	100	24.167	17.3632	75.833	ARRB1	refseq_ARRB1.F1 refseq_ARRB1.R1	GTTGAGGGAAGGTGCCAAC	GGGTGCATTAGGGTGAAGG	123	147	24	95.7699	10.733	17.5362	17.8947	66.4	31.8239	40.7025	35.9259	47.7012	34.8348	57.1429
ARHGAP21	Arhgap21	Arhgap21--30	single exon skipping	Arhgap21.e01.F1 Arhgap21.e01.R1	AGCTCAGTGTAATGCCCAAGGA	TGCAGTAGCTGAAGGAGTCGAT	TGCTCCACTGCCCTTTACCTCTTTTGGGATCTTTCAGAGAAAACAGTATAGATGTATTTGTAGCTTGCTGTTTACAGCATTGATATGACAACATGATTCTGTCTTTATACCAGTAAGCAGCTTCTGCTATGTTTTCCTATTTTCTGCTAG	CTACAATTTACAAAGGATGTTACAGCACTG	GTAAGAGATGCACAGTAGCCATTTCCTTGCTTTTTAAGTCCTGTTTCATAGAGATTTGTAACAAGCCAATCTGCTTAGCTGTACTAATGTGCAGAGAGTGTATGTGATAATGGTTTCTCCCCCCCCCCACCTCCCTCCGTTTCTGTTTGT	161	191	30	93.1159	0	0	93.1159	ARHGAP21	Arhgap21.e.F1 Arhgap21.e.R1	TGGCAAAACCTATTCCCAAG	TGCCTTTCAGGTAGGCATCT	128	158	30	94.4444	0	0	0	63.9752	60.9195	3.37838	5.86592	7.90043	26.6272	14.4393
DTNB	Dtnb	Dtnb--21	single exon skipping	Dtnb.e03.F1 Dtnb.e03.R1	GCAAAGGAAAGATGAGCTGGAG	TGGGTGATGTGTGTGGTGAC	GGCCTGCCATTTACTGCATTCCACTGGGACTCTTGTGGAGAATCAGTTCATTGTTCTCCAGACCTATGGCCAGGTTTGCCAGGTTTCTCCTGTGGTGATGGACACTAATATCTTTTTCTCTTGTGCCTCTTCCCATCTTCACACCTCTAG	GAGGAAGAGCAAAAGCAGGCA	GTAAGTGGATGTCAGCCTCCCTGACCGCTCCCACCCTCTGCATGCTCCTCTGCTCCTCATAGACGTTGCATACCCTCCCCTCCCCTCTTCTCCCTCCTTCCATCACCACTGACTTCTGAGGAGTTGGTTATGTGCAAAATCCTCAGAAGT	131	152	21	93.1857	0	0	93.1857	DTNB	rs.DTNB.F1 rs.DTNB.R1	AACTGGAGCAGAGGATGTCGG	GGTGGGCGATGTATGTGGTGA	119	140	21	86.4901	0	0	2.56798	60.6742	20.7668	4.91991	2.54854	2.40202	1.5	5.30576
AP2A1	Ap2a1	Ap2a1--66	single exon skipping	Ap2a1.e01.F1 Ap2a1.e01.R1	GGACCTCTTAGGGCTGCGGG	TCATCTGCTTCTGGAATGGGAG	TCTCTCCTTCCTCTTGCCTCTCTTTCCCTGGCCCTCTTGCTGCCTCTCTGGGATTGGCTGCCTGCCACACCTGTCTTCTCTGTCTGCTCTGGGATTGGATGGCCCAG	CGAGCTGGAGCCCCCTGCCCCTGAGAGCCCCATGGCTTTGTTGGCTGACCCAGCTCCAGCTGCTGA	GTAAGGGGTGGCCTCTGGCTTTGGGTTGATGGATGTCCCCAGGGTGGGCTTTAAGGGTGCCTGGTGACTGGCAAACGCAGGGTTAGAAAACAGTGAAAGCTGGGGTTCTTGGGAGATCCCTCTCCTGGGGT	186	252	66	71.3349	0	0	71.3349	AP2A1	refseq_AP2A1.F1 refseq_AP2A1.R1	GAACCTTCTGGTGGACGTCTT	TTCAGCAACTCATCGGCTTC	132	198	66	81.6705	0	1.83767	0	12.2867	44.8529	0	0	0	6.51769	0
PKP4	Pkp4	Pkp4--129	single exon skipping	Pkp4.e01.F1 Pkp4.e01.R1	GATGGGTGGAATCAGAACCATTTTAT	TTTGTTCTCTTGCTGGTGAGGA	CTGGCTGCTCTTTGTCCTCAACACCTCTCAGAGCCGGTTTTACTGTGGCATTGCTAATAAATAGCCTTTGTTTTCCTGGAGCACTTTCCAGATTTGCTGACAATCTGATTTCTCTCTTTTCCCCTCTCCTTCCTTTGCCTCTCCCTTCAG	TTGGCAGCACCTCTTCCTCACCAGCACTGTTAGGAATCAGAGAGCCTCGCTCTGAATACGATAGGACCCAGCCACCTATGCAGTATTACAATAGCCAAGGGGACACCACACATAAAGGCCTGTACCCTG	GTAAGATGCCAGTTGGGTGTGTGATGTGATACCTGAAGGAGTCACCTCTCTGGGTGGCTCAGCCAGTGTCCTGGGAACAAGCCTATGCTTATGTCAGCTCGGTCGTAGCAGCAAACCACCCCATTCCTTCTCCGCTGCTGTCAGGATTGT	178	307	129	93.871	6.59631	5.17241	87.2747	PKP4	refseq_PKP4.F2 refseq_PKP4.R2	CAACCAACAGATGTCACCCA	GGTCGATTTCAGTCCATACTGTG	271	400	129	95.1965	7.28597	8.26011	10.8997	41.6667	55.7952
MAGI1a	Magi1	Magi1--89	single exon skipping	Magi1.e02.F1 Magi1.e02.R1	GGGTCCGTCTGTTTCTGCGG	TTCGTTGGGTTGTTTGCTGTGC	CTGACCGGACGAATAAACTCTCTTTGCCCTATGTTAACAAATGAAGATTTTTTCTTTCTTGTTATAGGGAATCTAAATGTTGAACTTTTTCTCTTTCTCTCTTTCTCCTTCTCTCTGACTGTTCTTGGTGCTGGGCCCTCCCTCCTCCAG	CGATGATCCCTCCTAAAATCGCTGCATGTATGAGAAATGAAAAGCTCGGGGAGGCTTGCTTCTACCTTATGGGCCATAATCAAACTACG	GTTTGTAGCTCAATCAATACTAGGTGTTTCTGTGCTGTGGCCTCATTTCCTCATTGCTTCTGCTTAGCTCTATCTTGGTATGTTTGGCAATTCATTCTGAGCACCCTGCCTTCTTTGAATTGTAAGTACATAGCTGACCTGTTGAAGTGT	251	340	89	82.8326	0	0	82.8326	MAGI1a	refseq_MAGI1.F1 refseq_MAGI1.R1	CTGATTAAGAATGGTGGCCG	GATTTGTGAAGATCGGGTGG	194	283	89	94.2478	0	0	0	35.3234	65.5512	1.5138	1.55189	0.865385	0.56444	0
TBC1D24	Tbc1d24	Tbc1d24--18	single exon skipping	Tbc1d24.e01.F1 Tbc1d24.e01.R1	GCCAATGAGAAAGCACTGAGGC	ATGTCTCTCATCTCCTTCACGC	TACTGACACATGGCTGGCTGCTGGTATGGAGGTCACTTTCTCCTGGACCCGAAGGAAGGCATATCTGGGGACCGGTACCCACCACTAACCTCACCTTGTCTGTTTTATTTTTCTTCCTCTCCGTGTCCGTTGCTTCCTCCTGTTTCTCAG	TGTCTCACTTTCTAAAAG	GTAGGTCTGAACCTGAACCCTGATGCTTGCCTTCTCTGCCCTGCCTTTCTTCCAGCCACCTCTGCCTCTACTGCTTGGTGTCTCCCAAGGCCTGCGTGGCTCTCATGGGCTGGCTTCTGCTTGCTGCTTTAGCTTGTTGATGCAGGCACT	125	143	18	94.6502	6.12607	12.2807	82.3695	TBC1D24	TBC1D24.e.F1 TBC1D24.e.R1	AATGAGAAAGCCCTGAAGCA	CCCAGGACCAGATGTCTCTC	154	172	18	93.6339	0	0	0	65.8009	29.5031
ABCA3	Abca3	Abca3--73	single exon skipping	Abca3.e01.F1 Abca3.e01.R1	CGGGAGTCTAAGGGAGGGAAC	AGGAAAGGTTGGCTGAAGGTGT	ACACCTGGGATGCTTAAGTAAACTCCCAAGAACTGCCTGGCCACCACCCGTGCTGCAGGCCCTTCCTTAGGATGCCACGGCCATTGCCTCATGACCGGGAAAACCAGAGTGCATCCATGTATTAAATACAGCTTTTTTTCTTATTTTTAG	AGAATACAAGAAAATTGCTCACTATCCCTCCACTGTGATGTACTGTCTTGTTCATTCTGCTTGGAAACAACTG	GTAAGGTTCACAGATGAGGGCCAGACCCTAAAAATGTACCTTTTAGCCTCCCTTTTATTTGATTATATGTGCATCTGCACATATACTCATCTTGATTGATATATTTCATCTGCAGAGTCCATTGCATTTGACATTTTCCAATGTTTAAAT	262	335	73	31.9606	92.4949	91.3641	-59.4035	ABCA3	Abca3.e.F1 Abca3.e.R1	GCCAGTAGCGGGTTGCAG	TCACAGGCATGACTCTCCAG	182	255	73
ADARB1	Adarb1	Adarb1--47	alternative 3-prime	Adarb1.e02.F1 Adarb1.e02.R1	GGTCTCCGCCAGTCAAGAAGC	GCTACCACCACCCCCGTTG	AGTTTCAAAGTGCATTCTAGCCCCGAGCAGTTACATCCTTGGTCAATGTATAGTTCCTCACGTTTGCATCGAGGAGAGAAATGCACACACACACACATCACTTACCCAGCTACAAAGAGATAAAGGAATCTATAAATTTTGCATTTACAA	GATCCTGCAACGAAGGCGTTGTAAGTTACTCTTTCTGGGCACCACAG		183	230	47	67.0904	10.4599	9.60828	56.6305	ADARB1	Adarb1.e.F1 Adarb1.e.R1	CAGAAACAGTCTCCGCCAGT	GGGACACGTTGTCCAGATTG	125	172	47
ATP13A3	Atp13a3	Atp13a3--90	single exon skipping	Atp13a3.e01.F1 Atp13a3.e01.R1	ATGCCTTCGTGTCTATCACGGT	CAGCGTCAGAAAAGCTCAACAG	GTTTATCCTTTTGTAGTATTTACTGAGGCTTGCCATGTGAAAAGCCAATCAGTGTTAGTGATGTAGCATTGTGTGAATGTTATCAAATGTGTGTGTTTAAAAGGAATGACCTGTTTAAGTTAATTCTTAACTGACTGGAATATCTCTCAG	AGCTTCTTCCTTGACACGGTCCTTTGGAAAGTTGTATTCAATCGAGACAAACAAGGAGAGTGTCGTTTCAGCACCACACAGCCACCACAG	GTTGGAAATGAGGAGTTACTGTCAATTCTTCACTTACGTTTTGGTTTTTCCACTTGTGTTCTTGGTTCTGTTACTGTGTGCGTGTAGCTTCAGCTGTCTTTGTTGTGCCTGGCATTTCTTCTTCTTCTTTTTTTTTTTTTTTTTTTTTTT	290	380	90	86.3881	4.44856	16.8348	69.5533	ATP13A3	Atp13a3.e.F1 Atp13a3.e.R1	GCCTCTGTTGACCAGGTTCTT	GCCATTCTGGATCAACCAAG	223	313	90
BICD1	Bicd1	Bicd1--76	single exon skipping	Bicd1.e01.F1 Bicd1.e01.R1	ACACAGAGGCTGGAGGACTTAG	TGTGAGCTGGAATGTGGCTGTT	AAAGAAAAAAAAAAAACCACACTTAATCTAGATGTTTCTAAGTAAACGTTCCCGTTCCTCACTAAATCTCAGGCAGCTGATTTAGTTACTGTTGCTAACACCATTGTGTCATCTCTTTGTATACATGTCTAATTTATTAGTTTCTTGTAG	ATTGTCAGCAGCCTGCTGCCTCCGTACCGCCACAGTGCTCACAACTAGCTGGGAGGCAAGACTACCCAACGGTCAG	GTAAATTCACAGGTCCTTCCTTCTCCCACCAGCTGCATGTCAGCTCCCCTTCCCAAGACCATAACTACCTATGCATCTTTATGTTATTGCATGTTTTTCATGAATTGGCTACATGACTTCACCCTTGTTCATATTTCCAATGAGCATGCA	135	211	76	69.0349	2.61615	11.7647	57.2702	BICD1	Bicd1.e.F1 Bicd1.e.R1	GACTTCAGGGGCTTCCTACC	CTCCTCAGGGAGAGCTGTGT	180	256	76
CACNA2D1	Cacna2d1	Cacna2d1--21	single exon skipping	Cacna2d1.e02.F1 Cacna2d1.e02.R1	GCCTTGGTATTGCCAACCTACA	TGGTGCTATGAAAGTATAGCCAGAT	TTTTCCAAACTACAGCTATACATAAATGGACCTTTGATCTATGCACAATATTTTTATTCACAGTCATTGAATAAAATATTGTTTGTGACCCCCTTTACTTTACCCTCTTTTTTTTTGTTTCCCTGCTTTCTCTTTCTGATGGATTTACAG	CAAAAAAGGGAAAAATGAAGG	GCAAGTATTTCCTTGTTGCTCAATTTCTTTCTGTTTAGTACACAGCATTTTCACTAATATTTTCATTCCTATTGGATACTATCCTCTGTGCTTCACAGTTGCTAGAATTTCCTCCATGACTTCCTGAAAGTTGGCAGCAGAACAGGGCAG	132	153	21	100	0	0	100	CACNA2D1	CACNA2D1.e.F1 CACNA2D1.e.R1	CAGATTACAGTTTGGCCTTGG	TATCTGGCTTCAGGGTTTCC	110	131	21
CADM2	Cadm2	Cadm2--27	single exon skipping	Cadm2.e01.F1 Cadm2.e01.R1	TCGATCCTTCCCCAGACCCTT	GCAGTTCCACCTTCAACAACCG	CATACAACAATCAAGTCTTTTTTTCATATTATATAGTATTTAACAAATTTAACTAATGATATAAGAATATCTTTGATTTTTCTACTTGAGGTCTGTCTCACATCTAATGTGTCTCTTTCTTCTTCTTGTGCAACCTTTCCTTGGTACCAG	CGGCTGCTTCAAAAAGTAAAGTCAAAG	GTGAGGTTTAGTTCTTTCTGCATGGTGTGTGACGTTTCAATTTTCGCTCAGTGTTCTGTTGTCTTATGGATGATGGAATCACTTCTATTTCTGATATTATTCTTATGGTTAGTCTGTTTTTTTTATATTCCTACAGATATAAATAAATGC	153	180	27	85.691	2.17984	0	83.5112	CADM2	Cadm2.e.F1 Cadm2.e.R1	CTTCCCCAGCCCTTTAGAGA	TTAGTGGAAACTGCCCTTGG	112	139	27
CDK10	Cdk10	Cdk10--38	alternative 5-prime	Cdk10.e01.F1 Cdk10.e01.R1	GCTGGAAGAGGGCGGCAG	CGGTTCAGCTTCTCAAACTCCT		GTAAGGAAGGTTTCTTCACCGTGCCTCCAGAACACAGG	GTGCGACGGGGTGCCACTCGTGCGGCGCTGAGTGGCAGGGCCAGACTGAAGCGCACCGGGGCGTTCCGTGTCGCGTTCAAGTTTGAGGTTCCAGCGTCGGAGGGGGAACGGCAGTCCCCGAGTTTGCCGCGGCGTGGGCAGAAATCGGCA	121	159	38	29.9746	83.3503	87.4791	-53.3757	CDK10	Cdk10.e.F1 Cdk10.e.R1	GATCTGGAGTGCGAGCAGAT	CCTCTCCAATGCGGTTCAG	92	130	38
CLTA	Clta	Clta--36	single exon skipping	Clta.e01.F1 Clta.e01.R1	ACAAACAACCCTTCGCTGACCT	TGGGGTTAAAGTCACACAGGCG	GTGGCCCGCCAAAGGCAGCTGCACGCTCCCAGGCCAAGAAAGACCGGCAAGGGCATGTCTAGCTTACTGACCATCTGCATTGAGCCATTCTCATTTTCTATATCTGACCTAAAGTTTCTCCTTGTTTCTTTTCTTCTCTTCACCTTTAAG	CACAAACATAAACCATCCTTGCTACAGCCTAGAACA	GTTAAGTAAACCTTTCTCACTGCCCCTAACTGTGTGTGCCATGAAGTCGCAGTGTTGTAGTGGCTCTGGGCTTCAGCAGTGTTTGCCACGGCCATCCCTGTGATAGTGCCACCCTCTGTCCCCACAGACCGGTCATCTCCATTGCTTTTG	126	162	36	68.9193	12.4302	0	56.4891	CLTA	Clta.e.F1 Clta.e.R1	CGCTGACGTGATTGGTTATG	TTGGGGTTAAAGTCACACAGC	114	150	36
EXOC7b	Exoc7	Exoc7--39	single exon skipping	Exoc7.e02.F1 Exoc7.e02.R1	GCCATCCTGTTCCTACAGCA	GCCGCTTGCTGAACTCGGA	CTGCCGTCCCTGTCTGGCTGCTCTGCTCTGGGGAGGGTCTGCTTGGCTTGGGGTGGCCCGGCCATTTCTAACCTGTTTTTTGCACTTTGCATCTTTCCCCTCCTCTATTTCCCTCCTCCCTCTCTGTGTGCACTGCCTGTCACTCCGTAG	TTCTTGGGGACACATACAATATTCCTTTAGACCCCCGAG	GTAAGCGGTGCGACTCCCCAGCCCCATCCTCCCCTCCAAAACCCGGTGGGTGAGGTTCCCAGGGGACCAGCCCTCAGGACCCACTGGGGCGGGGCAGAGGGGCAGAGGGACTGAGTTCCTTAAGGATGCCCTCACCTCCCCTGGCTCCCT	115	154	39	85.9433	0	0	85.9433	EXOC7b	Exoc7.e.F1 Exoc7.e.R1	CTCTTCCTGCAGCAGCTTTT	GCTTGCTGAACTCAGAGCTGTA	106	145	39
FMNL1	Fmnl1	Fmnl1--99	single exon skipping	Fmnl1.e01.F1 Fmnl1.e01.R1	CTACGAGAGTGACCGAGATGGG	GTGGAGTGGAGTGGAGGAGTCT	CGTTCATATGCCAAGATGCCTGGTCTGCATATCTCTTGCTACCTTTTCTGTTTTTCTTCTCTCTCTCTCTCTCTCTCTCTCTCTCTCTCTCTCTCTCTCTCTCTCTCTCTCTCTCTCTCTCTCTCTACCTTCTATTCCTCAAAACCTCAG	TGCTGAAGACAGTGCCCTTCACTGCCCGCACCGGCAAGCGGACATCCCGGCTCCTCTGTGAGGCCAGCCTGGGAGAGGAGATGACCCTTTAGCTCCCAG	GTACCTAGATAACCTGGTCTGTGACTCCAGTGCTGGTGGAAGCCTGGGAATTTGGGGCGCGCGCGCACGGGGGGGGGAGGGGCAGACATGCTTCCCCATCCTGGGCCACTACATGGCTGGGATGT	285	384	99	73.1541	0	0	73.1541	FMNL1	Fmnl1.e.F1 Fmnl1.e.R1	TTATGAGAGCGACCGTGATG	TGAGGACCACCTTCCTTGAG	220	319	99
HOMER1	Homer1	Homer1--36	single exon skipping	Homer1.e01.F1 Homer1.e01.R1	AGACGATGAGAGAACACCCGAT	GTTGCTTCCACTGCTTCACATT	TATAGCCTTTACCACGTGTCCCTTAATTATTGCCTTTTATGATTGTGATATAACCGTCAAACCTTGGGAGTCAGCACTATTGCAATACTACCAACTAAGTCTCTGCATTTCACTAACGATCCTTTCTTTTCTGTGTTGTTTCTTTGGCAG	TGCTGGGGATCGAACCCAGGCCCTCTCTCATGCTAG	GCAAGTGCCTTACTGCTAAACTTCGCCTCCAGTCTCAATGTGTCCTTTCTGTTTTGAAAAACTACCCAAGGATCCGACAGTGTATTTTTTCTCCTCTATTCTGGTCCTCGGTCTTTTATTTATATTTATAAAGTATTTTAATCAATTATT	197	233	36	96.4983	8.19941	9.03976	87.4585	HOMER1	Homer1.e.F1 Homer1.e.R1	CGGGGATCTTCAGTCTCCTT	CCAATGTTTGCTGATTGCTG	151	187	36
KLHL15	Klhl15	Klhl15--51	single exon skipping	Klhl15.e01.F1 Klhl15.e01.R1	GCCCACTTCTTCCTGATGCA	GCAATCCCTCCTCATACAGTGC	TAAGATTTTATATCTTTTTTACAGTCTTAAATTTGCTTTTCCTAATTATTTTTTAAATTTATGTAAATATGTGTTTTTGTAGTATAATTTTCTTTTTTCTGTTTGAGTTTCAACCTTGCCATTCTAAGTCTTTTTTTTTTTCCTTTGTAG	TGTCCAGGTTATGGATTGAGAACAAGTTGCTTTTGTTTCACGTGTTCATTT	GTAAGTTGGTTATTTGATGCCTTAAATGTTGATATTATAAATCTATGCTGTTTAGTAGAATATGTCAGATACAAAATGCATTTTTAAAATTTTGTAAGCTGTAGGGTTTTTGTTTTTGTTTTTGTTTTTACAATGAGAGAAACAGGTAAA	152	203	51	28.273	91.2088	98.686	-62.9358	KLHL15	Klhl15.e.F1 Klhl15.e.R1	TCCACTAGAGGCTGGACAGG	GGGCCTGGAACTGATGATCT	170	221	51
MAGI1b	Magi1	Magi1--36	single exon skipping	Magi1.e03.F1 Magi1.e03.R1	CACAACACGAAAACAACATCATGG	AGTAGACACCGTAGACAGGGT	AGGTAAGGTCGCTGTAATGATGTTTTTTTTTTTTTTTTTTTTTTTTTTTTTTTTTTCCTGCTGTTTTTCTAATGGAGTTTCTCTCTTGGTGCTGGTGTCTGAATTTGTCTTTCTCTTTTCTGTCTCATTCCTGCTCTTCCTTTGGAGAAG	AAGGGGTACACACCGAGGAGCTGGACAGTGAACTAG	GTAATGCCTTGCACCCGCTTGATCCCCTCTCTGCCTTGAGTGCCCTTCTCCAGTCACAGGCTTCGGCCTGTCTTGCCCATGAAAGGCAGTGCACTTGCTGACAGGCATGAGGCAGAGCTGTATGTAATACACGGTGTTCACAGCGAAACC	133	169	36	100	28.7253	23.9594	71.2747	MAGI1b	Magi1.e.F1 Magi1.e.R1	GAAAACTGGGAGATGGCCTA	AATCTTTTCCCAACCAGCAG	159	195	36
MAGI3	Magi3	Magi3--91	single exon skipping	Magi3.e01.F1 Magi3.e01.R1	AGGCTGGTGGGAATAAAGTCCT	ATGTGAAGATGGGAGAGGTGGC	CATAACTTCCTACAGTCCCTTCCAGCTGTGATCCTCTGGCTGTGTTATCTTCCACCGTCTGCTCATACAGCACGCGTTCCCAGGGACATCTATGCTAACTGTACTGGTTTGTTTTCACGTAGTCCTAGGCTTTTTCTCTTCCTTCTTCAG	GTTTGGCTCCTTCCGGTCTGTGCTCCTACGTGAAACCTGAGCAACATTAAGGCTTTCAGGGCTTTTCTTGGTCTTTCCTTAAAAAGACTTG	GTAAATTTGCATGTCTTTTAAATCACTTCTTTCATTTTCTTTTTAATTAAAATGATGCTATTAAATACATCTGTTTCTGTCTTCTGCACTTTTTCAATCTCCCTTTGACATTAAATTTGACAGCCTAACAACCACATTTTGGTTACCACA	140	231	91	72.2903	0	0	72.2903	MAGI3	Magi3.e.F1 Magi3.e.R1	GCCAGGAACTGGCTTGATAC	TGCTTTTCTTTTCAGGCACA	218	309	91
PLEC	Plec1	Plec1--15	single exon skipping	Plec1.e01.F1 Plec1.e01.R1	ATGAACGAGACCGTGTGCAG	CAGGGAGATGAGGTTGTGGC	CGAAACCTGTTATTTTCTGTCCTTTCCTCCCACGCTTACTCCTGTCTCTTTCTTCCTCTTCTTTCTGGTCTCTCATGGCTCTGCTGTAG	CACTGGAGGGCAGAG	GTAGGTGCCTGCATGGGCCGGGGGTGTGCTCCATGGCCCTGCTTCTCCATGCCCACAGCAGCGC	125	140	15	82.4586	0	0	82.4586	PLEC	Plec1.e.F1 Plec1.e.R1	GGATCGTGTGCAGAAGAAAA	AGCAGGGAGATGAGGTTGTG	145	160	15
PLEKHA6a	Plekha6	Plekha6--60	alternative 3-prime	Plekha6.e01.F1 Plekha6.e01.R1	AGACAACATCAGTCGGAAGCAC	TTCTGGGCTGGAGGGATCTGG	TAGGTAGTATTCAGAGACCTCTCATGTCAGGTATATGGGAGACAGCTGCACTCCACCCTCCTTCCTAGCTCCTTAGCTCCTCTGGGGAGAAGCTGAGTGCTGAGAGCGGCCTGACTGACTGCCCCTCCTGTGGGTGTCCTTTCCCTGCAG	GTGACTGTTCACTGGGTAGATGAGGCTGGGGCCAGTTCTACGCACTGCCTCTCCCCACAG		147	207	60	0	84.1535	77.0879	-77.0879	PLEKHA6a	Plekha6.e.F1 Plekha6.e.R1	AGACAACATCAGCCGGAAAC	GCTGGAGGGATCTGTACTCG	141	201	60
PLEKHA6b	Plekha6	Plekha6--150	single exon skipping	Plekha6.e03.F1 Plekha6.e03.R1	TCAGGGTTCTCCCACTAAGCCA	TCTGCCTCCACCTCTTGTCTGG	TGGGGCTCCGCCAGGGCAGGGTGGGGTGCAGTGCCCAGTCCTGGGGCATAGTTCACTGGATAAGACTATCTGGCTCCTGCTAACTCTCTCTTCTGCTCTCACAGTGGCTGCTCTTCTTCTTCCTAATGCTCTGGCTTCTCTCTGCCTCAG	GAACCTGGCCCACCTCGGCCACCCCTCCCCAAAGCCTACGTCCCCCTGGAATCTCCTCCCACCGTCCCTCCACTCCCCAATGAGAGCCGCTTCTGGCCATACCCCAACTCCCCTTCCTGGCATCGAAGTGGCGAGACAGCCAAGGGCCAG	GTACCCAGCATCCTTGGGTTTTGGAGGGTGGGACGGTGCAGTATGGGACAAAGACCCAGGCATGGGGCAGGGTAGAGCCCTGGGGTTGTTTTCCCAATCATTCCCTCAGAACTCTATGCCTTCTGGGCCCTGGAGGCACAGTCTCACAGG	141	291	150	64.7236	0	0	64.7236	PLEKHA6b	Plekha6.e.F2 Plekha6.e.R2	AAGCACAGAGGAGGACTTGG	CCTCTACCTCTTGCCTGGTG	253	403	150
SGCE	Sgce	Sgce--27	single exon skipping	Sgce.e03.F1 Sgce.e03.R1	GCCCCCTTCGGATTCTTTGAAA	CGAGCTGTGATGGACAAGCTG	CATCTATAACCCTGGTGGCAAATGCTGCCTGGTTGCGTTTTGAGTCCGACATCAGCATTGCCACATCCCACAGGGTCCCATGAGCATAGAGTCTTAATGTTCCGAATATCAATGCTATTATTTAATTCATAAATTTTGTTTTGTTTCTAG	GGAAAAGAGAGACATGCAAACCCCAGA	GTAAGTGTCTTCTTTGCTGTTATTTTCTTTCTCATTGTGTGTCGCTTCTCGGTTACCCATCATGCTCCGCACATGTGTCTCATGCTCTCGTTTCCTTTGCCATCCCTCACAGTTGACTTAACAAACTCGAAAAGCTGCTTTCTAAATAGA	157	184	27	41.0912	92.5587	94.7393	-51.4675	SGCE	rs.SGCE.F3 rs.SGCE.R3	TGCTTATATCATGTGCTGCCGA	ACACAGGAAGCGTTGACAGGG	137	164	27
SORBS1	Sorbs1	Sorbs1--102	single exon skipping	Sorbs1.e04.F1 Sorbs1.e04.R1	CCTCCCAAAAAGATATGGGACTATACT	TATCCAGGAGGCTCTGACGTAA	TCTGGTGAGCCCTTGTGATTGAGTCAGGCCACTGTGCCCCTATTAAAAAGTGACGCTAAGAACAAAATTCCTTTTCAAACGTAACCCTCCACTCCTTCTTCTTTTCTCTAAACTAAAACATTCTTTCTCATCTTTTCTTTCTTGAACCAG	ACTAATCTAGAGAAAGATCTCAGCTTCTGCCAAGCAGAGTTAGAGGCAGATTTAGAGAAAGTGGAGACCGTTAATAAATCACCCAGTGCAAACTCGCCACAG	GTATTTCCAGTTTTTCTCTTGCTGTTGGTTTCTTCTCAAGCTCTGCTTTGTTTTCTTCTCTGTTCTTTGTTTTCTATGTTGTGGAAATGACAGAGGGTGAAGCTGCTAGCTTTAAGATGCATGGCTTTCTGTTTATACACACATGTACCA	116	218	102	82.231	6.15616	7.45342	74.7776	SORBS1	rs.SORBS1.F2 rs.SORBS1.R2	TCCCAAAAAGATATGGGATTATACTCCT	AGTCTCTGAAGAAATTTCCGGAGT	106	208	102
ST7	St7	St7--69	single exon skipping	St7.e01.F1 St7.e01.R1	TGCAGCTCATGAAGCCTTGGAG	CGGTAACAACCATCTCCAGCCT	TCTCATGCCACTGAGTCATGCCTCTTTCCTATGAATTTTCAGTCTGCCTCCTCCTCTTCAACCGCCCTGAACTCTGGAATGACATAGTAACTCTCCCTGAATGTTCCTATCAGTTTTCATTTCACCGACTATTTTTTTCTTCTTGGTCAG	AATTAGGTCCAGAGTTGAAGTTCCCCTAATTGCTTCCTCTACCATCTGGGAGATAAAATTGTTACCAAA	GTAAGTCAAGAACCTGTTGGGCACCCTACTTCTAACCAAACGAGACTTGTAGCCAATATCTGGATGGTTGACACTCCATCACCACACTTCTTGCTTCTGTGTGTGTATTGTGTTGTGACAAAGATGCATCATACCCATCTTCCACCAAGC	135	204	69	75.494	3.3705	4.84549	70.6485	ST7	refseq_ST7.F1 refseq_ST7.R1	CCCAAGCTAGGATTTCTGCA	TTGGGCTTCATACTGGGATC	197	266	69
STRN4	Strn4	Strn4--21	alternative 3-prime	Strn4.e01.F1 Strn4.e01.R1	AGGGAATTCTTGCTGACCTCCG	CCCGCCCCCGATAGTGTCCAT	TCTGTCTGTCTGTCCCTGTCTTCCTTTCCAGCTGTGATTCTTGATCCTGTCTTTCTGCCTCTCTTCCTTGCTCCTCATCCTTTCCGCCTCTCTCTGCCTCTTTCTCTTTCCCTGGCCCTGTCTGCCCCACCCACCCCTCCCCCCTACCAG	GTTCCTTTGGCTTCTCCTCAG		125	146	21	93.2592	15	14.6154	78.2592	STRN4	refseq_STRN4.F1 refseq_STRN4.R1	AAAGTGACTGGCCCGCCTC	TGACGGTGAGATCTGCCAAG	118	139	21
TCF20	Tcf20	Tcf20--123	single exon skipping	Tcf20.e01.F1 Tcf20.e01.R1	AATTTCTCGGTGAGGTGCCC	AGAACATAGGAAGGAAGTGCTGG	GCCTCCTGTTTGTCATTCAGTACTGACTCTGCTTTTTATTTCCTTTTCCATGTGCCATTCCTGTCCTTTCGTCTACCCTTCCTGGTTCCCACACACTGTATTTCCTGTTCTGTCCCTTTTGTCTTGTCTCTTGGCTTTGGCCGGCATCAG	CCTCCCCTTCCATGCCCTCTCCCCCCCTTGCAGAACAAGACCGCAAAAGGCAGCCTCAGCACAGAGCAGTCCGAGCGGGGGTGAGGGGGGAAGTGTGCACGTGGGAATGGACAGCAAGCACAG	GTGAGTTGGGGCCTGCTGAGCTCCCACCACCTCCTCACCCAGCTCCGTGTGTATCTGGCCTCTGGCCTCCTAATGGCTCTAGGCTGCACCACCAGCTTTTAGTCATGTGGATTAATAAAGCAATAACAGAACAGCTTTTTATTTTGTTAT	177	300	123	80.1762	2.6443	2.8537	77.3225	TCF20	refseq_TCF20.F2 refseq_TCF20.R2	AGGAGAACTTCTCGGTGAGGTG	CTGCACGGTAGGACGATTTC	101	229	128
TECR	Tecr	Tecr--45	single exon skipping	Tecr.e01.F1 Tecr.e01.R1	CAAGACCCTTTTCACCAAGACAC	CGTCACCCAGCTGATCTGG	GCCTATCCTGTGTGCCCTTGCACAGGTGGGAGGAGCTGGGGGGGGGGGGTCCTAGAGTTCTGGAAGCCTTTAGAGGCAGGCCAAGTTGGGGCGTGGGTAGGCTGAGCCTTGCCAGATTAGGTGATGCAACCCCTGACCTTCTCCTGGCAG	ACCCGCAGTGGTATCCTGCCCGCCAGTCCCTCCGCCTGGACCCCA	GTGAGTACAGCTGTCCATCAGCCTATCCCTTGGGCTCTTGGGGT	127	172	45	24.5694	90.1626	94.6326	-65.5932	TECR	Tecr.e.F1 Tecr.e.R1	TGCGGAGATCAAGAACCTCT	CCCGCGTACTCTGTTAGGAA	159	204	45
TNK2a	Tnk2	Tnk2--96	single exon skipping	Tnk2.e01.F1 Tnk2.e01.R1	TCCACCAATAACAGCAACCCAG	CGAAGACCCAGCCCAAAGAGC	CCCAGAGGAATGGGCCCGAGTGGTGCTGATGGGTGGGTGTGCCCAG	CTGCAGGCCATGGTGCATGGGGTGACCACAGAGGAGTGCCAGGCGGCCCTGCAGAGCCACAGCTGGAGTGTTCAGAGGGCTGCCCAGTATCTGAAG	GTACCATCACTTCCTGCCTGCCCTGGCATTCAGGGGCCCTCAAAGCTGGTTCTGCTCTACCTGACCCTACCCTCTGGC	152	248	96	24.7591	87.5902	98.2589	-62.8311	TNK2a	Tnk2.e.F1 Tnk2.e.R1	CTTCTCCACCAACAACAGCA	GGTTCCAGTCGAACATCTCC	203	299	96
TNK2b	Tnk2	Tnk2--45	single exon skipping	Tnk2.e02.F1 Tnk2.e02.R1	CCGACCCACCCAGCACCTAG	GACCTCACCCCCACTGCT	CACCTTTTACCTCCTTCCCTCCCTCCCTTCCTCCCTCCTTTCTCTATCTAAACCCTTCCCTCTGTCTGGCTCTGATCTCCCCACCTCACCTCTGCCTTGCTTGGCCATCCTTCTTTTCTGCCTCCCCTGTCCGCATGGCCTTTCTTACAG	GGGAGCCTCCACCTCGCCCACCTCAGCCTGCCATCTTCACTCAGA	GTAAGTGGGGCTGTTCAGGATGCCTTGGCCCCTGCCCCCACCCCCTCTCTCTTCTCTCTCCTCTCCTGGAAGGTACAGAGCCCTGGCGGGAGGCTGTGTGCAAGGGGAAGCGGGTGTGTGCTGTGAGCTCTAGCTGCTGGACTGGCCCGG	193	238	45	77.2639	6.86901	20.2253	57.0386	TNK2b	refseq_TNK2.F3 refseq_TNK2.R3	AGCATCTAGGAGGGGTGAAAA	GAAGTCGATGAGCGTGACCT	197	242	45
TPD52	Tpd52	Tpd52--27	single exon skipping	Tpd52.e02.F1 Tpd52.e02.R1	AGAAGACCTCTGAAACTCTATCGC	ATCGAATGCTGAATGGAGCGGA	TAGGTGCCCTTACTTTTTTTAATGTTGATCAAATCTGTAGTGTTGTAGGGGCTATGTAAATCATGCACCCTTAGGAAAGCAGGTTATTTAATTGTGATAGATCCATCAGAACTTCCTTTCTGTTTTAACGCTTCCTCTGGCTTCTTACAG	ATTGCAAGCTTTCTCACATTCATTTAG	GTAAGGAGAGTTTGAACCCCTGCTGCTGCCTGGCAGTCGTGTGAAATGTGTGTGAGGTTAGATGTGCTGCCTCTGTGGACACTCCCATGTATCCTCTGTGGGATCTTCCTCTTGAGTGCATTCTAATTCCCAGGAGGGTCGCTTGTGTAC	121	148	27	89.1701	6.1955	0	82.9746	TPD52	Tpd52.e.F1 TPD52.R11	AACCTTATCCCAGGCTGGAC	AATTGAATGCTGAATGGAACG	109	136	27
USP14	Usp14	Usp14--105	single exon skipping	Usp14.e01.F1 Usp14.e01.R1	TGACTGGGGAAACATCAAAATGAAAA	AAGGGCATCTTTGAGTTCAGGC	AGGGCTAGGTTGCCAGGCATCTGTTTTGTGTAGATTTTCCTTTTTTCAGCTAGTCGTCATGCTGTAGTCTGAGTGCTTTTGAGATTTCCTTTATTGAGCATACCATTGTCAGCTTTTAAGTGTTTTCATGAATTTATTTCTTTTGTACAG	GGAATGACTGTACTAATGATGGGGTCAGCAGATGCTCTTCCAGAAGAACCCTCTGCTAAAACTGTCTTCGTAGAAGACATGACAGAAGAACAGTTAGCAACCGCT	GTAAGACGCACCAGATTTTATGTTGAAGGGCAGTTATTAAGATGCCTTCCAGAAAGTAGTATCTAAAGGTTCTAACTATTAACATTGATGTAGCAATAAGTAGAATTTTAATATTTTTGAAACTAGCTTAAGCTTGGCCTATTGTCAGGT	127	232	105	39.2022	100	100	-60.7978	USP14	refseq_USP14.F1 refseq_USP14.R1	TATGGTGAAAGGAGGAACGC	CGAATACACTGAACTGTGGCAT	129	234	105
	Cuta	Cuta--52	single exon skipping	Cuta.e01.F1 Cuta.e01.R1	CTGTTTTCGCGTCACGTGG	GCGACTTTTTCGTTGGGACAA	CGTGCAATGAGCGGCCATTGATTTCTTCTTTTCTCTACCAG	CGCGGGCTGCATGAACTGGGGGCGGGCGCCCGGCGTCTTGCTCGGCGGAGGG	GTGAGTCTGGCCCCGCCTTTTCCGGTCTCGAAGTCTCACCCAGCTTCTGCAGCGGAACAGAGGAGCTGTCCCAAGTTTCTTTTAAGTTTCAGGGACATTTTTTTTTTTCTTC	222	274	52	42.394	95.6129	95.4056	-53.0116
	2410002O22Rik	2410002O22Rik--18	single exon skipping	2410002O22Rik.e01.F1 2410002O22Rik.e01.R1	ATGTGAAAACCAAATTTTACAATGCAGA	TGGGTCACCGAGTTTAATTCTGT	CTGTATGTTGCTTCCTGTTTACTTTCTTGTTTACTAATGCTGTCTTTAGTAAGTAAAAAAATGCAGAAATGCATTTTATTTTAAAGTTATTCTTTTTCTTTAACATTTAACTCTGATTTTTCTAATTTTTCTTTTTTATTTTTCCATTAG	AGTGACCTCAGTTCTGTG	GTAATTTCATTTTTTATTATAAATTTATATGCTTTTCTCACCCCTTTTTGACTCTGCCTAATTAATCTCTCTCTACAAAACATAGTGGAAAAACAGTTAGTTGTGAATACTCAATCTGTGACCTCCAAAAGAGAGTACACAATTTGAGCA	151	169	18	3.86643	53.7313	55.9367	-49.8649
	Sorbs1	Sorbs1--30	single exon skipping	Sorbs1.e06.F1 Sorbs1.e06.R1	TCTGCCTACCCCTCCACCAC	GCATCCTTTGCCCTTCTCTCAG	TGCCTCAGCTGGGGCGTGCATTTTAACATCTAAGCCCGGAAGACAGCAGGGCCCAGAGTATGCGGTCCTGATTAATTATTCTGGGGCTTCTCTGTCTCGCCAGGTGCTGTATAAACACTACTTACGTTGTGTTCTTTTCTTTCATCACAG	AGCAGCAAAAGCGACTCAGTAGTCTTTCAG	GTAGGTGAGCAATCTATTTATTTACCTGCTGACTTCTGATCCTGTTCCGGCCGTGTCCAGTCAACACTGTCTTCTGAATTTCCCTGTGTGTTGATTGACAGACCACAGGGGTAATGGAAATAGGAATAGTTTCTATACCCTGGAGCAGAT	161	191	30	38.245	87.5	95.0949	-49.255
	Traf3	Traf3--75	single exon skipping	Traf3.e01.F1 Traf3.e01.R1	TGGTATCCTGCCCTCACAAGT	AGTTGCTCCACTCCTTCAGC	TGAAGTCCAGCGAGCAGATGACGTGTACACACCTGTAGCTGATAAACAGCCTTCTTGACAGCACAGCCTGGATGCTCTCTGTGCCCTGATATGTTTGAACATTTTCATGCAAACGTTTGTGTCACAACTCATGTCTTTTTCCCGTTGCAG	TTGAGTGCACACTTGTCCGAGTGTGTCAATGCCCCCAGCACCTGTAGTTTTAAGCGCTATGGCTGCGTTTTTCAG	GTCAGTATCCAACATTTGTCCTTCCCAGTTACTGACATCTGCCATTGAAGCAAGTTCTCATAATATTTCAGCATTTGAGTTCTCGCTCTTTTAGTCTTCCTCATGAAATCATAACACCTGCTGCATGAGTGCAAAAGGCCACATGCGTGC	129	204	75	55.1091	100	100	-44.8909
	Kctd9	Kctd9--150	single exon skipping	Kctd9.e01.F1 Kctd9.e01.R1	ATTCCCAACCACCAGAGGATCA	TGCGTTTGAGCAGAGCATCTTG	ACTCCCAGTTCCCTTTGCTCAAGCTGATAATAAACTCCACGGATGGAAAGGCCAATGGCTTCTGATAATCTCGGTGCTTAGTTACAGTGATTAAACTCAATTCAGACAGATGGTTTCAGCATCATGACAGTCTGTGCTTTTTAATTCCAG	GGTTTAAACTTCAGTGGTGCTGATCTTTCCCGTTTGGACCTTCGATACATTAACTTCAAAATGGCCAATTTAAGCCGCTGCAACCTCGCACATGCAAATCTCTGCTGTGCTAATCTTGAACGAGCTGATCTTTCTGGATCAGTGCTCGAC	GTAAGAATCGTTCTTTAGTCATAAGGAAAACCAAAATTTAGGCTGTTGAGCATTCTCAAAAGAAGGAATTGTATGTTTCTTACAGAGTTTTTTATTTTAAAACAGATAAATGACCGTGTGGCTGACTTTGGAGGGTCTAAAAGTGGAATG	137	287	150	29.7194	74.4154	85.0475	-44.696
	Gtpbp5	Gtpbp5--139	single exon skipping	Gtpbp5.e02.F1 Gtpbp5.e02.R1	CCACCCACCACGTTCCTACAAC	AGCCCATTTCAAAACACCCTCA	GCAGGGTGTGTGGTGGCTTTTCAAGCTTCAGTGCCGTCTGGCATTGCTTTGTGGAGGCAGGTCCCCACCCTGAAGCAGCAGGAGGGCAGGTCACCTCATTAGAGCACAAGCCACTGAGGCTCAGAGGCCCCCATCACTCTCATCTCTCAG	GAAATTAGAAGGATGGGAGCTGCGTGAGGAACAGAGTGCTGAGACCACACAGACACTGCTCATTGTGTTCACAGAAGGACAGACGCCACGGTGCACCCGTGTGGGCTGGCCTGGCCTTGCCCGGCCTTTCCACTTTCAG	GTGAGGAGAATGAGGCAGCAGTTGCAAAGGTGACCTGTGTCTGGTTGTGTGGGTGCCGTCAGTCAGTGTTCTCCTGTACCAGGCTAATGGTTTTCAGCTACCCGAGAGACACTCTTCAGTAACAATTTAGCAAATGGCTGTTTTTACTTT	125	264	139	31.1935	74.7847	81.9887	-43.5912
	Erc1	Erc1--84	single exon skipping	Erc1.e01.F1 Erc1.e01.R1	GGGCTTTGAGTAGTGAGGAGCG	AGCAGTGAGGGACTCTTTCAGC	AATATATGCCTTTGAAAATTGAGTTAGGGGAACAGCTTTGATTATTTTATGTAAGTTATTGTTATTTCAGAGGTCACTGTGGCTCAGAATCAGATAATATGAAGACCCGAGTTGGCACATGAGTGAAAAACAATAACAATGTCGTGACAG	GTAGAGCAACTGAAGGAGGAGCTAAGTTCGAAAGATGCTCAAGGGGAGGAGCTGAAAAAGAGAGCGGCTGGTCTTCAGTCTGAG	GTCTTTGCAGTAAGATTTACCTCTTTGTGTGCAGTGGTCCCACAGTGGGACCCTGCTGGCTCTGGCTTCTGGGTGGCTTACACTTTCACTCTATATGGATGGCAGCTCTGCCCATTCTTAGCACTAACCAGCCTGCTCTGCTCTTTTAAC	218	302	84	0	41.875	72.4507	-41.875
	Cables1	Cables1--78	single exon skipping	Cables1.e01.F1 Cables1.e01.R1	TCGAACACTCTCAGGTTCTCCC	GCACCCAGTTCCACACCTTCAA	GAGGAGGCGGGAGTATGCAAATACTGCTGTGAATGCCATGAATGCTTAATTTGCTCTAGAACTTATTTTAAGTTTGTTTTATTTTTTTAATTTGGAGTCTTTGCATTTAGTTAGTTGTTTGTTTTTTTGTTTTTTGTTTTTACTTTGTAG	AATAGTCCTTATCAGTGGCAGAAGATCCTTCTGTAGTATATTTTCCGTGCTGCCGTATCGAGACAGTACCCAAGTCGG	GTATGTATATGCATGCATGCTTTACCGTTCTCTGAGCAAAAAGCTCAGGCGCCAGTGTGCAGTGTGACTTGCCTTTCTCTGTTCATGAATCTGCCTCGATCTGATGTTATAAATTCAGTGTCTGATTTGGGGGGGGATGTTCTACTTTCT	177	255	78	25.4849	67.3126	89.9215	-41.8277
	Agap1	Agap1--159	single exon skipping	Agap1.e01.F1 Agap1.e01.R1	ACCGATCTCCAGTCCCAAAACC	GGTGCTTCTTTCTGTTGGCGTG	AGGCTTCCTTTGACTTACTGGAGTAGGCAGGATGACAGCAGCGTGCAGGGGTCAGGTACTTGTGCCAGCGTGAAGCCCCACAGACTAGGTCGTGCTGGTTTCTGTGGTCTGCAGTCCGGCGTGGTGTTCACCTGACTTGTTTATTCCTAG	GGAATGTCACTAGTGCGTCTGGGTCTCAGATGGCAAGCGGCATCAGCCTGGTCTCCTTCAACAGCCGACCCGATGGCATGCACCAGCGCTCCTACTCAGTCTCCAGTGCCGACCAGTGGAGTGACGCTACAGTCATTGCAAACTCAGCCATCAGCAGTG	GTAAGAGGGGGCACAAACTGCGGCCATCTCCAGGTCCTCTGTGAAAGCCAGGGGCTGGGTTCAATGCCCAGGGTGCCCATGCTCCACTGGGAGCATGGTGCCATGGGCTGCTCTGACAGTGGCACGCATGTCTCACCAATCACCTGTGAG	176	335	159	22.3247	63.6748	68.6589	-41.3501
	Smarcc2	Smarcc2--342	alternative 5-prime	Smarcc2.e01.F1 Smarcc2.e01.R1	CCCCAACCAACCAACTCCTCC	ACAGGGGTGACTGTGCCTG		GTAATGCTCCTTTGGGTTTGCCTTTTGGCATGCCGCCTCCTCCTCCTGCTGCTCCATCCGTCATCCCATTCGGTAGTCTAGCTGACTCCATTAGTATTAACCTTCCCCCTCCTCCTAACCTGCATGGGCATCACCACCATCTCCCGTTTGCCCCGGGCACTATCCCCCCACCTAACCTGCCTGTGTCCATGGCGAACCCTCTACATCCTAACCTGCCGGCGACCACCACCATGCCATCTTCCTTGCCTCTCGGGCCGGGGCTCGGATCCGCCGCAGCCCAGAGCCCTGCCATTGTGGCAGCTGTTCAGGGCAACCTCCTGCCCAGTGCCAGCCCACTGCCAG	GTGAGAAGGGGCCAGGAGGGGAAAGGGTGAGGGAGAGGGCTCTACATTATGGGAGGGAGTCAAGTAGGGAAAGGGCTAGATCCTAGAATTTCCACAGCCCTGTTCAATGCTGTGATAAAACTAGAGCACAGGAGGAAGGCCTCTTTGGCT	132	474	342	0	42.7039	41.2641	-41.2641
	Rap1gds1	Rap1gds1--147	single exon skipping	Rap1gds1.e01.F1 Rap1gds1.e01.R1	AAACGGGCAGGGCATTAGGAAA	GAACGCAACGAGACACATCTC	TGATTTCTCAACAAGACATTCCGTCACCCCGCTTGAGTTTATTTTCAATTTATTAAATGAAGAATAGCAAACCGTGTTATGTTTTGTATTTGAAATTGCAAGGTACATTTCCTTTTTATTTTATTTTTAATTTAACTCTTTGTTTTACAG	ATGAGGGCAGAAGTGCAGTTGACCAAGCAGGTGGTGCACAGATTGTAATTGACCATTTAAGGTCGCTGTGCGGTAGGACAGATCCCGCCAGTGAGAAGCTCATGACTGTCTTTTGTGGCATGCTGATGAACTATAGCAATGAGAATG	GTAAACAAAACTGAACACTTGCTTTTTCTGTGGGGGAAAGTCTAAAATCATTTTCACTATAATATACAACAGACACGTGGCACATAAAATTAAGAATTCACTTTACGGTGTTGGGAAATTACACAATGGTCTGAGGTACCGAACTGGAGC	149	296	147	4.72103	47.6888	45.5399	-40.8189
	Scnm1	Scnm1--195	single exon skipping	Scnm1.e01.F1 Scnm1.e01.R1	CCAGAATGCTCTACACAGAGCT	AGGACAAATGGGGAAAGGGGTT	GACTTCACAGAGAAACCCTGTCTCAAATATCAAACAAACCAAAGTCTGAAAGAAATCAGTTTCAAGCGCTGCTCTTCTGGCTTGGGGGCCATGGGGAAGTTGCTGCTTTCCTGTACTTAGTTTTACACACTTTGGTTCTTCACTGCCCAG	ACCAGAAGCCCCTGCTCCCTCTGTCTCCAGTCCTCCTTTGCCAACTGCAGAGGTCCAACTCCAGAGTGCAGAGATCAGTAAGGAACCTGAGCCTAGGGAGAGATCAGATGCCAAAGAGTCAGCAGCTCTCTTGGCCTCTGCACCCATGAGCCCCACCAAACGATGAGTCCTGAACCATTACCTTACCCTCCGAAG	GTGAGTGAGTGCTGGATTGCGGTCCTTGGGTTTCCTTCTATTTCCCCGGGACCTGCCTGTTTTCAGACCAATCCAACTGCTTTTTTCTTATCACCAGTAACCTTTTAAAAAATTGTATTTGCTTATTTATCTTTATAGGG	186	381	195	40.4762	79.3358	86.0792	-38.8596
	Hp1bp3	Hp1bp3--198	single exon skipping	Hp1bp3.e01.F1 Hp1bp3.e01.R1	GCAACGCCGAGAGGCCGTAC	TTCTTCCTCCCCTTCAGCAAGT	AATGGCATCTGTTGTTGTTTTAGTGATAACTAAGTCATCTGTAACTTAAGTTTTATCATTATATTAATTCTCTTTGGAATAGTGGATTTGGATGTTTTAGTTTAGTTCTGTTTCTGTTAATCTTCACACCACGTCTTTCCTGTGCTCTAG	GTTGACTCTTCACCACACTGAAGCCGTTAGGAAAACAAACCTTGTGGTTATCAGCAGAGCCTTCAGAGTTTCACCATAACTCAGGCCTAGACATTATTCTAAATGGCAACTGATATGTCTCAAGGTGAACTCATCCATCCTAAGGCACTCCCACTTATAGTAGGAGCGCAGCTGATCCACGCGGACAAGTTAGGTGAG	GTAGGGGCTGATGCATTCTTGAAGCTCACTCTTGGATCAACCCCTGACTTAAGGCTCTGCTGGGTTCTTCATAGATACAGAGTTCTTTTCTCCTCCCCTTCCCCCTCAAATTCCTTATAAAACTTTCAACCTTCTAAGTTGATTCCAAAT	139	337	198	5.0536	59.2138	43.5556	-38.502
	Camk2d	Camk2d--89	single exon skipping	Camk2d.e02.F1 Camk2d.e02.R1	ACATGGACGGAAGCGGGATG	TGAGGACAGAATGAAGAAGTGGC	AAATTGCTATTTAATGTAGAAGGGATGGGTGCAAATGTATTGGGCCGGGGGCTAGTTTTCTCTGCATATCTCGTAAGTGTTAAGGGATAAAGCCTATTTAAGAAAACTTCCTTTTATGCCAGGTGGCTTAAATGGGGCTTCTCTTAATAG	GCCACCCTGTATTCCAAATGGGAAAGAGAACTTCTCAGGAGGCACCTCTTTGTGGCAAAACATCTGAAAACCATTCACATTTGGGTCTT	GTAAGTAGCATCTTGCCCCACGGTTCTGTGCGATGGGGGCTAGTTCTGGAAAAGCTGCATGGCTGGTGTTCTTCCCCTTGTGGGCATTCGCTCAACAGTCTACTCCGGGAAGCACATGCGAGGTCTTTGGAAATCCATTGTGGCTTTGCA	162	251	89	10.109	48.605	67.438	-38.496
	Entpd5	Entpd5--73	single exon skipping	Entpd5.e01.F1 Entpd5.e01.R1	TGGTTGACACAGGAATGAAGAGT	GGCACATGGAAGACAAGAAGACA	GTGTTGGACCAAATCTGAAACAGCCGGGCACGGTGGTGTCTGCTGTTAATTACAGCAGCGGGACTCGGAGGCAGGCTGGGCTCTTCGAGTTCAAGCCCAGCTAAGACTACATAACAAAAAACCTTATGAAAACCGCATCTCTGTTTTCAG	CTTTTTAAATTGGCCTGCGTGACCCGCCCACTTGGTGTAAAAGAAGAACCGGCCAAAGGGAGGGCCTGAAGGA	GTGAGTACAGAGCTGGTCAGGCTGGTTGCTGGGGATGCAGTTGTCCCTGTGTGGGATTCTGGAGGATTTACAGTTCCCTTGTTTCTTTGCCTACACAGTAGCTTTCATTCTTGGCCACGGGATAGAGTTGAACCTTGGTGTTCAAATAGA	247	320	73	18.1087	56.0924	70.8556	-37.9837
	Zkscan1	Zkscan1--219	multiple exon skipping	Zkscan1.e01.F1 Zkscan1.e01.R1	AAGCCTCGTCTCTTATCCCGA	TGCTGTTCCCGTTTCTCTCCAA	CACCACCACCGTCCGGCTGGAGCTATCTTTTTAAGTAGCTAAATATCAAACAGTGAATATGCTGGTGTAGGAAGGAGAATGCTGGGGTTCTTCACTGAGGGAGGCTCAAAGAAGAGCCAGTTTTACTCACAGCCCCTTTCTCCTTCTCAG	CTCTCCCTGCCACCCATGTTCCTGCCCCTCATCATGAGGGGAATCCCAGAGACCAGGCGATGGCATCTGCACTATTGACCGCAGATTCCCAGGTGAGCCATGGGCCCCTCTTCCCTCCTGAGACCATGGATTTGCCCCATTCTGGAGCATCTTTCATGATCTCAACCAGGTCACTTGCTTATGATGCCCAGCCTACAGAAAAGCCCACTCCCCTCACTGTTAGGGTTCTTCCACCATAACCCCTTCAGTCTATCAGGGTTGCTCATGTGTTCTCTCCTAGTGTCCCACAGTCCTGCCCTCAGCTCTGTCTTTGACCTCAGGTTTGGGCAGTATGACTGTCCCTGATGTTACAGGGAGCTGAGTATGAGGATCTCCTGTTATTTCAGGCAATGGTGAAGA…	GTAAGACTCATGCAGAATTCCTGTCTGCTTAAGATTTTTTTTTTTTTTTTTTTTTTTTTTTTTTTTTTTGCTTCTGTGCTGGTTAGTAAGGGAAACATCTGTGTTGTTGAGTTTCAAAGTCATAGTGCTCCAACTCGCTGATTCCTGGCA	143	362	219	30.1683	67.0635	79.3274	-36.8952
	Meg3	Meg3--81	single exon skipping	Meg3.e02.F1 Meg3.e02.R1	CTGCTTTCCTTCCTCACCTCCA	AGCACAACAGCAAATGGCACAG	GAGTACGGGCTACTTGCCCCCCCCCCCCGCCTCCCCAAACTCACCTCAGTTGCCAACAGCCTCCTGGTGCCTGTTGGACCATCCCTTGCTGGTTCTTCATTTCCTGTGGGCCTAGTTTCCAGGGGCTGAGTGACCAGGGTCTTAAAACAG	GTTTAAGGCTTGGCTTGCTGGCCCTGGAGATCCCGTCGCCGTCTTCGTCGAACTCGAAATCCTAGCCATCGTCCTTCCCTG	GTGGGTGTTTACCACACTTCCCACCACCTTGTCCTTGAGAGTCCATGGCCCCGC	120	201	81	3.09213	39.3782	76.521	-36.2861
	AU040829	AU040829--52	single exon skipping	AU040829.e01.F1 AU040829.e01.R1	TTTCTCCTGCCTCAGCTCCTCC	CGTTGACCCCAGCTCTATGTG	CATCATGTGTCCTGTATGTGTAGGTCTCTGACAGCATAGAATTGTAGTCGGTGTGGCCTATCTGGGACCGTGCCATGGGCAGTGTTTTGTGTTACGTGTGTTTCATCCTGTTTGTTCCTCTCTCTGAATGCTATCATTATGTTCTTGCAG	CTGTGTGACATGAGTGGCGCAGTGTTGGATACGTATGAGGGGGATTTTCAGG	GTAAGCTGGCCCCAGCTCACCTCGCTTTACCCCCCTTAGCCAGCCCAGCCAGCTGTCTGGCCACCACCATCCCAGCAGCCCCTCCTCTCACTGCATGTGGCTCAGACCCACCAAAAGCATGCCTACTTCACATTCTGCCTTTCCCAGTCT	254	306	52	64.8885	100	100	-35.1115
	Vldlr	Vldlr--84	single exon skipping	Vldlr.e01.F1 Vldlr.e01.R1	TGGAGGATGTGAATATCTCTGCC	CCCTTTTGGGGGAACACTGACT	TCAGATATGTCCACTTTACCAGTTAATTCCGCAGTGGGTTGTCTTTATTACCTGGAATTAAAATAACCTTTCAGCATTACTTCTCTGGACTACACAGTCAGCAACTCAGGAACCTTGGCCTTAACCGGGTTCTTGGTTTTTATAATCCAG	GTACTTCAACTCCTGTGACTTACAGTGAGACAAAAGATATCAACACAACAGACATTCTACGAACTAGTGGACTGGTTCCTGGAG	GTATTGGGTCCAGCACTGCAAACTGTTAATCTCAACTAACTGCCGCTTAAATAATTAGTGCAGCTTTTAACTACTGGTTCTGTCCCAACTGGCTACTTGTGCCTAAAGCCCAAAGATTTAGACCCTGCACATCCTGGATTTCTCTTGACT	166	250	84	6.33508	41.0841	69.008	-34.749
	Orc6l	Orc6l--130	single exon skipping	Orc6l.e01.F1 Orc6l.e01.R1	AACGGTCTCAACCTCTGGTCG	AGCTCTGATACACCATCTTGTTCA	ACCTCTCCAAAGGATGTGCTTTCTAGGCCCCAAATGAACTTGCACAGTAGTTAGGTGGTGTGCAAGTCCACCATGCTGAATTCAGTTCTTTGCCTAAGTGTTGACAAAGTTCTGCAGCAGTTTTAGTGACCATACTGCCTTTATAACCAG	GAAAGCAGAGGAGTTCCTGCGGCTGTCTAAGGTGAAGTGTGTCAGTCTGTCTGCACGTAGCTCAGAAACCAGCAATGCTGTCATATGCCTGGACCTTGCAGCTTCCTGTAGGAAGTGCCCCTTGGATAGA	GTAAGTTGGCTCCAAAGGACATTTGAGTGATCTGATGTGACCCTGAGGTTTCTTTGTTTTAATCTTCTTGTTGGCGGCTCCGTTTCTTTTTTATTATTACGGTTATATGTAAGTACACTGTAGCTGTCCTCAGACACTCCAGAAGAGGGC	220	350	130	58.4104	93.0403	93.6634	-34.6299
	Ank3	Ank3--63	single exon skipping	Ank3.e05.F1 Ank3.e05.R1	ACCATCACGGAGAAGCACAAA	CACCAAAACCTCCTGTACTTTGG	GGGCGAGGGGTGGAATGTTTAGATGTTGGTAGTTGTGTCATGGGAGATGAGTATTTTCATACACTCTTATTATCACTTAAATCATGCAG	TAAGGAAAGCCAGCGCCCCCGAAAAGCTCAGTGATGGGGAATATATCTCAGACGGTGAAGAAG	GTATTTACAGCTCTCTCGTGTGATGAGACTTAATCTCCCGGCTCCAGCTCTCATTTCTTATCTCTGAAAAGTAACACTTACTCCAGTTACTAACCTCTCATGTCATTTCGAGAATTAATTTGGGGAGGGGGGAGTCATTTAAAGGCTGGC	123	186	63	2.67477	36.7706	41.5954	-34.0958
	Ogfod1	Ogfod1--129	single exon skipping	Ogfod1.e01.F1 Ogfod1.e01.R1	CAGCCAAAGCAGATTGTCAAGT	TCCAGGTAAGCAGGGTTGATCC	GCTGTCCCAGCCCGATGGGTTCAAACTAATGTGCCTTGATCAGTGCCTTCATCCGTCATCCTTTGTGTTGATGTGCCAACGGTCTTGCTCTTGCAG	GTGTCTGAAGTCCTGTCTGAAGAAACATCACGTTTGTCTATAAGTGGCTGGTTTTATGGTCCTTCATTAACCAGGCCTCCTACCTACTTTGAGCCCCCAATCCCTCGAAACCCTCACATCCCACAAGAT	GTAAGCATAAATTATGGGAATTCTTACCTTGCGTACATACTGTAGCATATCAGTTGTTTTTCTGTCTTTACTTGGGAGGACCATGAGAGCTGACATGTATTTTGCAGCATTAGACATCAAACCAGGGGCCTTACATATGTTAACCAAGAA	125	254	129	65.9486	100	100	-34.0514
	Synj2	Synj2--135	single exon skipping	Synj2.e01.F1 Synj2.e01.R1	AGCTCGGTGGAGACAACTCTT	TGTCCATGAGTGCCAGAAGAGA	AGAGGGATGCTCAAAATCACTTCAAAATCAGCCCCACCCTCGGCATCCCATAGCACTTCTGCCTACTACAGTATGCCCTGCACGCAAAGACCCTTTCTGACCCTTGCGTTTGGACGAGATCATCTTTCTCACAGCTACCATGTCCTTCAG	ACGACGCTCACCTGGTGACCTTAAAGCAGGAGCTGGAAGTTGCTGGGAATTTTCGCCACCGTTCTCCGAGCAGGTCCCTGTCCGTCCCCAATAGGCCTCGGCCACCTCACCCACCACAGAGACCCCCCCCTCCAA	GTAAGATTTGCTTACTCTGAGCTTGCCACAACGCCTGCTGGGAATAACCAACTGCACCCCTCCTGCTATTGAAAACACAGCTCTAAACTGCTGCTAAGTCCCTTCTGACGTTCCCTCCACCCGGGCTCCTTGTTGTCTAACTATAAGGCA	160	295	135	2.02492	35.1097	37.5	-33.0848
	Lrrc49	Lrrc49--198	single exon skipping	Lrrc49.e01.F1 Lrrc49.e01.R1	CAGGCTTAACAGAGAAACACCAC	CGCTGGAGAATAGGAAACGCC	GCATCCTCTAGTAATAGTAGCTGCCTCCATAGAAGGAAGAAAACAATGATGTGAGGTTTACATCTGCTATCCCAAACTGCTTTCTGTGTATACCCCATAGCAAAGTCATGTATTGTGTAGCTTTGTGATAAATTCTTTGATATTTTGAAG	GAGACGGAAGAGTAATAAGTCCTTCGCCTCGTAATAAGTCATCATGCATCTCATCCACAACTAACGTGACAGACCTCTGTGGGCTGGACATGAGAGCTGCCACAACCTCCTTGTCAGCATTTGGAGACTCTTCCATTCAGACACCTTCAAAGCCGAGAATCCGGCAGGGCTGTCATAGTGCTGGCCCCAATGTATCTG	GTAATGAGGGGCTATCATAGAGTGTACCATGTAGTTGGCATGTAGTGTCAGGAGTCAGAATTGTAAAGGGATAAGGACAGCGCTAGAGTACGTCTGGATCTTTCTGCTGACCTGTAAGGCAAGGGAAAGCTATTTGGCACCCACAGAGCA	135	333	198	0.763942	35.4972	33.0998	-32.3359
	Pde2a	Pde2a--62	single exon skipping	Pde2a.e02.F1 Pde2a.e02.R1	AGCAGGTCTTCCTCAAGCCG	AGCACGGCTGAGAGGGCATC	CTGTTCTCAGAGTTGAGAAAAAGCAGACAGAGGTGCCCAGGGATCAAGAAGGGTGTTGCAGGGAGAGCCGGGCACAAGCAGGGAGGGCAGACTGGGGAGAATGGGAGAAGGCCTGGTAGGCCTCAGCCCTTGGCCTTCTTGTCTCTGCAG	CCAGCCAGGACCCCCTTGCACAGAAGCCAGAACCCCCAGGGAGTAGAGACGACCGACTGGAG	GTGAGAGCTCAGTGGGCACCGGGGGTGGGGTGCAGGATTTGGAGGCTGGAGCTGCACCCCCCGCTCACCCTCTCCAGCCTAAGGGCACACACGCCAAGACCCATCTTCTTACTCCATGCCCAGCTTGGGGTCAGGCTCTCTGTCCTCACC	139	201	62	3.17947	42.5431	34.9325	-31.753
	Fam172a	Fam172a--192	single exon skipping	Fam172a.e01.F1 Fam172a.e01.R1	TGAGCTCCTGGAAAGTGACTGT	TTTGAGGGTTGCGGTACTTCTC	TTTCTTTTATGTAAGTTTTTTTTTAAGAAGTGATTCTGTAATAACCATTCAATCATTTGTAGTAGCCGTTAGTTGTTTTCTCATTGTGTGAATGCTTGACCAAAAAACATTTTATTTATTATTTAATTTTTTTTTTTTTTTTGATTACAG	GTAGATGCCACTGAGAGTGAACCAAAGAGTTTTATCTTTATGAGTGAGGATGCTTTGACAAATCCACAGAAACTGATGGTTTTAATTCATGGTAGTGGTGTTGTCAGGGCAGGTCAGTGGGCTAGAAGGCTTATTATTAATGAAGATCTGGACAGTGGCACACAGATACCTTTTATTAAGAGAGCTATGGAT	GTAAGTGAATCTTCCTTTGTTTTGGGGGGCATTTTATCATTCTGTTTTATTGCATAGAACAGTTTTATTATCATTTTCAGAAATATATTCATAGCATAATCTTATTAAGCCTTTATTTACCTTACTTGTATGATTATTATTTTGCAGTGA	236	428	192	68.4448	100	100	-31.5552
	Saps3	Saps3--87	single exon skipping	Saps3.e03.F1 Saps3.e03.R1	AAGTCAGGGAGCGGTGGGAG	TCGTTGAAGCCAAACTGGTCAA	TTGGTTTGTTTGTTTTATTTTGGTTTTTTTGTTTGTTTTTAGTATATTGAAACAAAAGCTGAATGTGATAATTTATTCCATTAAAAATGCTAATGCAAATGTCCAACACTTTTCAATGTTAAATAGTTTTTTACATTTTTATGCATATAG	GTTACAACCTGCCATATTCATTCATCCAGTGATGATGAAATTGACTTTAAAGACACGGGTTTCTCACAGGATTCCTCTTTACAGCAA	GTGAGTCACACCTAAAGCTTTGCTATTTGTTTTTATCTTAAATGCTTAGTTTAGCTGCCCCTTGGGATCAGCATCTGTCACTATTAGAATGTGGTTTGGGTTTGCTACCAATTAGGCAAAATGATTGGAACAGAGAGGTCTGGGACCTTG	139	226	87	35.558	72.3558	66.6217	-31.0637
	Cd6	Cd6--117	single exon skipping	Cd6.e01.F1 Cd6.e01.R1	ACCACCAGCAACTGTCTACTGC	TGGCATCTGAAACCTGTTCTGC	CCTTTAAAGAGTTTTAAGTTCAATGTCATTGCATTTTTGAAACAAAATTGGTCACTTGCTACTCTGTCCTTGTCCCTGCTACTGGGCCCTCAAACCTTATGCCCATCTTGGGGCTGTACCCTGGCCCCCAACCCTCTCTTCTCTTCCCAG	CTCCTATGCTGTTCATCCAGCCCCGGGTCCCTGCAGACTCGGACTCCAGTTCTGACTCCGACTATGAGCACTATGACTTCAGCTCCCAGCCACCTGTGGCCCTGACCACCTTCTACA	GTGAGTGCTGGGCTGGCCTCAGAGGTTTGGGACCTACATGTAGGAGGGCATCTGCTGGTGCCCACAGGGCTTTCACACGACTTCCTTGACGCTCCTCTGTATTGATTCTGAATGGTCCTAAAGTAAAACTTTCAATGTGCCCTTTGACCC	137	254	117	29.4479	100	60.5081	-31.0602
	Sirt1	Sirt1--117	single exon skipping	Sirt1.e01.F1 Sirt1.e01.R1	GGCAGCGATCGGCTACCGAG	GCGTCATATCATCCAGCTCAGG	GCCTTTCTGGTTTTTTGTTTTTGTCTCAAGAACCTGTGTGTGTCTCACCATACAGGCCAAACGGGCCTCAAAGTACCTGGGATTGCAGGTGTGGACCGCAGGGCCCAGCTGGGGATTGTCTGAGCCGCAGCCTTTTGATCTCTTTGACAG	ACAACCTCCTGTTGACCGATGGACTCCTCACTAATGGCTTTCATTCCTGTGAAAGTGATGACGATGACAGAACGTCACACGCCAGCTCTAGTGACTGGACTCCGCGGCCGCGGATAG	GTATGCTTCAGGCATGTGCATCTTTGAAACAATTGCAAACTTCCTTCATTCCTTCCGTCCTTCTGTCCGTCCTTCCTTTTTGAGACAAGATATTTTATAGCCCAAGCTAGTTAAGCTACTCTGCAGTCTCTGCCCAGCCTCTGGAGTACA	131	248	117	60.3281	91.1726	92.0925	-30.8445
	Srpx2	Srpx2--52	single exon skipping	Srpx2.e01.F1 Srpx2.e01.R1	TTTTTCCCACCCCCGACTGAC	GCAGAACCAGCTATGAACTCCC	GTGGGGGGAAGAAGATTGGTTTTTTGTTGTTTTTTTTTTTTTAAATGAAATTGGATCATATACTGTTTTCATTTGTGCTGGCCACAG	ATGCATGTTCCTGCTCTTTTCAAAGCTTCCAGTAGAACGATAGCTCCCTCCG	GTGAGTCAAATTTTTTCAGCCTGAGCTTGGGGAGGAGGTGGGCAGGAGAGAGGTCATAGGTTCAAAAAGAGTATGGGGGCTGACACAGGAAAACCTTTATTCCACTGCAAAGGCGTTGGTTTGAGGCTGGATATGGAAGAAGGGTCAGCA	146	198	52	27.4918	57.3923	64.4898	-29.9005
	Zmiz2	Zmiz2--96	alternative 3-prime	Zmiz2.e01.F1 Zmiz2.e01.R1	TGCATATGAGTCTGTGCCTTGG	CTAGCACCTCCTTCAGCAAACG	GACCCTTCCAGTCAGAACTATAGACAACCACTCCTGCCACCCAGGTCCTCCCCCATTTGCTGGGCATCTCTTGGCATCTAGCACTTTAGGGCTGTGTCTTAAAGACAGTAGTTTGGCTGGTTCTCTCTGGTGACTCCCACTTCCTTGTAG	GTTTTAGGGAACCCCATGGGCCCTGCAGGAAGCCCCCCTGGTGGTTCCATGATGCCTGGTGTGGCAGGTGGCAGCTCTGCCTTGACCTCCCCGCAG		141	237	96	32.8897	61.5481	68.2077	-28.6584
	Srr	Srr--226	single exon skipping	Srr.e01.F1 Srr.e01.R1	AGAGGTGTAAAGCTAGGACGGT	AGCACTGGGGTGAGGTGGATA	ATGTGCTGGACATATGTCCTTAAATATACATGTATCTTTGCATAACGTATAATGTTTTATGTATGTATTGTAAATGTACATAATTGATACTGTGCTATAGATCTCATTCTGTTTCTTTTTCATGTTTCCATAACTACTTCTATTATGTAG	TATTTCCTAAATGACCTTACACCCTTTGCCACACTGGTCCTGGGCCAAGATGGGCCAATCAAAGTCCTTACCCAGAATTTTTTGAACTGAAATTGAGAGAGAATCCCTCTTCAGTATGGAAGCCATAAAATGTAAAACACAGGAGCTGTCAGCAGCCATGTGTCCTGCAGTACGGAGCCAGCTGGTCTGCTGTGAGAAGGAAGCCGCCGTGCCAGAGGCAGCAGAG	GTGAGAAACTGAGTGACAGTCACGGAAGCTCCCCAGCCCGTGGTGCAGTTGTTGCTGAAGCTCCACCTCCCCTCCGTGGTTTGTTCAACCCTTCCTTGGATTCAGTGAGCCAGAGAACCTGGACACACTCATCCTTGGCCTACATTACTT	155	381	226	5.84498	34.2638	35.4476	-28.4188
	B3gnt5	B3gnt5--121	single exon skipping	B3gnt5.e02.F1 B3gnt5.e02.R1	TGGACTATCAACCCCTGAAAGGT	GGGAAAAGGTCTCATTCCACACA	ATACTACCTTGTACTTTTTGTCTTCTGGGTAGTAAAACAGTTCATCAGATGCTGCATCTAGATGCCCATAAACAAATAGAACTCTGTTGGTCTCCCGGCATAAGATGCTCAACCTTATCAAATTCATGCTCTTACCATGACAG	AACTCAAGCTCTTCTTTCTGATCTACTTTTGACATCTTTTCCCTTGGACAAGCTGCCAGAAGTCTGATCCAAATTACTGCTGAAAATAACCTCACCATTGTACACAGGAATTATACTTTAT	GTGAGTATAATAAGTCTTATCTCAAGCTAACTGTAAATGCTTTGAGACTAAAGACCAGAAATTGCCATACCATACTCTTCCACCATGCCTGGCTTACACATAGGTATGCCACATCCCTCCACTGTGCCCAGCTTGCACATATCCATGTTG	256	377	121	2.35043	30.3846	49.6	-28.0342
	Baiap2	Baiap2--120	alternative 3-prime	Baiap2.e01.F1 Baiap2.e01.R1	CCCAACAAGATCCCAGACCGT	GGGAGTGTGTTGGAGTACGAGT	GCAAGCCCAATGCGCTGAGCCCAGGCCCAAGCTGGCTCCCAGCGACGCCCTGCCCCTGCCTCTTCCTCCAG	CGGATGTCTGCTCAGGAGAATGTACCTGTCATGAATGGCGTCGCAGGCCCGGACAGCGAGGACTACAACCCCTGGGCTGACCGAAAGGCTGCCCAGCCCAAATCCCTGTCTCCCCCGCAG		212	332	120	61.1582	89.1071	91.806	-27.9489
	Kif21a	Kif21a--108	single exon skipping	Kif21a.e03.F1 Kif21a.e03.R1	TTGCAGAAGGGCAGGAGATTGG	GGGAGGAAGGAGGTGAGAGACT	ACCCCCCTCCACCGCCCCAAGAAATAAATTTAGAGCTTTCAGATCAGATTGGCTGTTGAGGTTTTTAAATGTAGACACATTAAAAATAGTTAAAATAAAAATAAAATAAATAAATAAATAAAAAATAATTAAAATTTTTTCCTGTTGTAG	TTCCAGACAGTCATCTCTATCAGAAAAAAAAGTGCCAGAGCCTTCCCCTGTAACAAGGAGAAAGGCATATGAGAAGGCAGATAAACCAAAGGCGAAGGAACATAAACA	GTAAGTCCCCAGCGCTTTTTACCTACTCAGTGGCTTAGGGGTCCGCTGCAGCAGATGCCAGCCAAAGGGCAGCTGCAGATGCCGACTGTGCGCGCAGGCTGGTTTCACAGACAGGCAAGAGAACTCTTGGCTTGGCTAAGCGGTCTTCTG	153	261	108	54.0782	87.3179	81.5287	-27.4505
	Phka1	Phka1--177	single exon skipping	Phka1.e01.F1 Phka1.e01.R1	TGATTTGGACTCTGGCAACTGG	ACTCAGGGGAGTCAAGTAAGTTG	GGAAGCTCGTTTTCCTCCATGAGCTAAGAACAGAGTGCTTCTGACAGTGTTTTAGGTACAAGAGCCAGTCGTTCTGACTGCTGGGCTAGATTTTGAAATAACTAAAATGTTCCTTTTTTGTCTCTTCCCCTTTCCCAACTAACCTTGCAG	CTCGCTGTGGTGATGAAGTTGCCCGTTATTTAGACCGCCTTTTGGCACACACTGTTCCCCATCCTAAACTAGCTCCTACCTCACGGAAGGGAGGGCTAGATCGGTTCCGAGCTGCTGTGCAAACAACTTGCGACTTAATGTCCTTGGTGGCCAAGGCCAAGGAGCTGCATATACAGA	GTGAGTAATGCCATTAGTCCCTAGTGTCAGACACAAGGTGGCATGAAGCCCAAGTTGGGGGCAGGACATTGATTACATCATAAGCAGGAAGTTGGGATTATTCACTGCTTTGTTCCTGGCCTCTTGGGCAGCACCTAGAATTTTGTAGGC	125	302	177	72.7443	100	100	-27.2557
	Haus7	Haus7--348	multiple exon skipping	Haus7.e01.F1 Haus7.e01.R1	TGCACCAGATGACCAGGATCTT	GCAGGAAGGCCAAGATGAGCT	GCTACCAGCAGGGGTCAGGGACAGGGAAGAGGAACTGTCTGGCCAGCCCCCTTGCCACTGGCCACAGCAAGGGCAGCATAGGATCGGGCACCTGGAACAGGCTAGGCCTTGCTGGGTCTAGTGGCAAATGTGTGTGGCTTTTCCTGCCAG	GGCCGTGAGTGTCCCCAGAAGCAACTACAGTTCATGGACAAGATACTGGATATGATGCAGAGCCTGGCCACTGGATGCTCCAGTAGTTCTAGGTAAAGGTGTCAGTGTCACAGGCAGGTACCCTAACAGCTGGTCTTAGTCTTAGCTATGGAGATGGTAGGGTGGTGAGGGAATGTGTCCCCCTCTGGTGACAGTAGCCATGTGTGGATCCAGGCATTACAGGACTGATAAATTGAGACAGCTCACCCTAGTCACCATCTTGGGGGTTAGGCTAGCTGCTCAGAGGCCAGGAAGCGGCTCAGCAAAGGGTAGTTATATTTCTAGGATGCTGGGTCATGGCCTGAGATTCCTGCACTATAGGCTTTGGGGGCCTAGGTGCCTATAACCTAGGCAGATAGG…	GTGAAGGGTACCAACTCTGGGGCTTGTGGGACTTGGGGAATAGGCTCTGCTGAGTTCTAGGGAAGGTGGTGTTCCCTCAGCTTGGCATGCTGTGAGGCTTCAGTGAGATGAAATGGGAGTGTGGAGGTAGGTGTTAAGGGTCTGAGCATA	128	476	348	9.01639	39.417	36.2637	-27.2473
	2410025L10Rik	2410025L10Rik--72	single exon skipping	2410025L10Rik.e01.F1 2410025L10Rik.e01.R1	CGATCCGTACCGGACAGCAG	TGTGCTGGAGAAGAGGGGC	GGGGTGGTCCTGATGGTAGGAATCTGGGGAAGATGAGGCCCGGGAAGAGGCGCTGGGCTCTCTGAGCACATCCCGGTCCTGCCACAG	AAACCAGGGAAGTGGTGTGCGGTACACGTGCAGATCGCCTGGCAGATCTACCACCAGCAGCAGAAGATGAAG	GTGAGGCCGGGCCAGGCGGGTGCACTGCCAGGGCCTCCCTGGTGGGGCCGTATGGGAGGACTCTAGGGTGTGTGATGAGAGGCTCTGGCCAGCTCCAAGGTCACAGTGAGGAACATTCGTGGAACTGCCCGGGAAGAGCCTGGGTTGGGA	154	226	72	58.6111	85.3801	88.6589	-26.769
	Ctnnd1	Ctnnd1--63	single exon skipping	Ctnnd1.e03.F1 Ctnnd1.e03.R1	TGATGATAGCACTCTCCCCCTC	GTTCCATATCACCCAGATCCCC	GGTTGTGATTAGTCTTGGCACATACTATGTGCTGAGTAAAACTTTATTGAATAAAGGCAAGGAAAGATGGCACTCCCAAAAGAAATGTCTACTTTATATAGATTCTGGTGTATTGGATTTTGACTTGGGTAACTTTCTAATTCCATATAG	ATAAGAAACCTGACCGGGAAGAAATTCCAATGAGCAATATGGGGTCAAACACAAAATCATTAG	GTAGGTGGTGAATTCCTGTCTAATGTTGCAGAATAGTGTTTAATTGGGGTGAGTAGGAATATATTCTCTCTCTCCCTCTCCCTCTCTCTCTCTCTCTCTCTATCTCTCTCTCTCTCTCTCCAGGGTCTCAGGTCACATAGTCAGGTCTTG	125	188	63	24.5252	50.7993	51.2007	-26.2741
	Dph3	Dph3--75	single exon skipping	Dph3.e01.F1 Dph3.e01.R1	ATTTCTACCCTTGCCCCTGTG	GCTGATGAAGATCACACCCCTG	AATCTCCCTGTTTTTTTTTCCTAGATGACACTTGGGAGGAAAGTTCTTTGTGTTGTTACCCAACTAAAGACTTGCCCATAGACATAGGAGAGATTTATGGGAAGTTGACGAAAGGCTATGCTGACCATATGTTGTTTGATTGCGTTGTAG	GAAGATTTGGAAAATGGAGAAGATGTGGCCACGTGTCCTAGCTGCTCACTCATTATAAAAGTGATTTATGACAAA	GTAAGGGATATGTTAAAGGGGATGGGTGGTGTGAGCTAATGACAAGGGCCTAAAGGAGCCTGTCTGATAGAAAAGGGCGGAAGAGTGTTGGGTGTTGGTTTGTTTTTTGAGACAGGGACCTTAAGTAGCCCTGGCTATACTGGAACTCAT	226	301	75	67.7162	93.8359	93.7165	-26.0003
	Lin7a	Lin7a--119	single exon skipping	Lin7a.e01.F1 Lin7a.e01.R1	AGCGGTTGCTGATGCTGAAG	TGGCCCTCGCACGGAATTCA	TCCATAAGCTCCAAGTTATAAATTCCGATTTTACAATGAATCCCACATGATCAAGTGAAATGACTTCACCGCTCACTCGAAGCTATGGCGCTCTGCCGACGCGATAGTCTATTCTCTGTCTTCATGTTCATGTTTTTCCCCCCCACTCAG	ATGTTGCAAGAGCAATCGAACTACTGGAAAAGCTACAAGAATCTGGAGAAGTACCAGTGCACAAGCTCCAGTCTCTCAAAAAGGTGCTTCAGAGTGAGTTTTGTACAGCAATCCGAGAG	GTAGGACGCCGAGAATGTAACAACTGCCTTTGGCCATATGTCTTCTGAGTAGAAAACACATTTTGCCATATAAACAGTTGAAATTGTTAAGCTTGGAACCACATCTTTGCTTTCTGCTTTTAGTTCCTTGGACAGATGATAAAATATAAT	157	276	119	65.4828	89.6943	90.4372	-24.2115
	Stox2	Stox2--54	single exon skipping	Stox2.e01.F1 Stox2.e01.R1	GCGGAGGAGGAGAAAAACAGAG	TGCTTGATGTGTTGGAAGCCAG	GTCTGGGACTGTGAACGAGGGCTGTGAGTTGTGTGACCTGTGTTGTTAACAGCCTGTTTTCTAACTTCTTTTTCAG	GAATTGAAACCAAAAAAATGTTTCTGCAGCTGTAGAGATCACTAATCTGGACTG	GTGGGTTGGTTCCTTCCCTAAAGATTGCATCAGAGTCTGATCTGAGACCAACACATCCCAATGGTTTTCTTCTATTTGTATTGACAACCAGGAGAAGGGATTTTTTTAAGTCCTTCAAAAAAAAAAAAAAAAGTAATGTTCTGAGTATGA	253	307	54	0	24.9022	24.1483	-24.1483
	Wiz	Wiz--171	single exon skipping	Wiz.e02.F1 Wiz.e02.R1	ACGCTTACCTCTCACCATGCC	GCCCTTCTGCTTCACCAGCT	ATAGCCTCAGCTCTCCTGGAACGAGTGGCTTCCAGAAGTGAGAGCAGATGCCAAGCATGAGGAAGAAGTACCTACCGTTCTCTCAGTCTCCTTCTTGGGGTGGACAGCCTGACTCATGAGTGGGCTGAGCCTGTCTCCTCCACCCCACAG	GCCTGTGTTCTGAGGAAAACACAATGGTGGCCATGGACTTGGGGTCTCCTTTACTCCCAAAGAAGAGCTTGCCTGTCTCTGGGACCCTGGAACAGGTGGCCAGTCGGCTGAGCAGCAAAGTGGCCGCAGAGGTTCCTCATGGCAGCAAACAGGAGCTGCCAGACCTCAAGG	GTGAGTGGCCAGGACAGTCATGATCACAGACGGACTTTTTGGATTAACATGGGTTAGCACCCATCTTCTTTACAGCACTTTAAGGCACCAAGGAGTTAGCTACTCAGCTGTCTTCTACATTGAGTTTCTATAGCTTTGGCCATATGTGTG	229	400	171	2.71357	26.7622	46.299	-24.0486
	Hipk2	Hipk2--81	alternative 3-prime	Hipk2.e02.F1 Hipk2.e02.R1	GAACCAGAGCAAAACACCTTTCA	GGGGGACACACGATGAGAGC	TCCTGCCCCTCTTTTTGCTTTTTTTGCTCTTTGGTTTGTTTAACTCTCCTTTAAATTCATTTGTTTGCTTTAGATTCGTGTCTCCCAACATACCGCCTCCCTCATTTTTTATTTTTGTTTATTTTTGTTTAATCCCCATCATTCCTTTAG	GCTCCCACCACCTCCAGTGCCACTCTTTCCTTAGCCAATCCCGAAGTCTCCATACTAAACTACCAATCTGCACTCTACCAG		216	297	81	12.2186	47.2617	36.1298	-23.9112
	Phactr4	Phactr4--81	single exon skipping	Phactr4.e01.F1 Phactr4.e01.R1	AGCAAGTTCTCAGCGTTAGGCA	GGGTGGTGTGTCCGTTCTTTAA	TTAGATGTAAAGTTAGTTTCCCTGTTCTTTTTTTTTCTTAAGAGCACAAATACTGTGAACTACTTTATTCTTTTATACTTATAACGCTAAGAGATATGTTGACCTTCCAACTGCTGAATTTCTGAGTTGTGTTTTCCAATTTAATGTTAG	TTTTAGAGCGAAAAATATCTATGCGAAAACCAAGAGAAGAACTGGTTAAACGAGGGGTTCTGTTGGAGGACCCCGAGCAGG	GTGAGTTCCAAACGATCAGCACACGGCTGTCTGTGCATTGCTCTCTGGCTGGGTCTCGCTCGCTAGGCTCTGAAATTGTTCCCTTTGCTTTACTCTTACTGGAGTCACGGTGGAGGAGCACTTTAAAAATAGTTCCCTGTTTCTTCCCAA	145	226	81	6.66667	29.7087	48.417	-23.042
	Raly	Raly--83	single exon skipping	Raly.e01.F1 Raly.e01.R1	TCTTCCCTCCCGCCCTCCGA	CCCATTCTCTCCCAGCACAGC	TTATTTCATGACTGTGTTTAAATTTTCTTCTTCACACTTAACATGGTCTGAAAATCATATATTCAGTATTGAACCAGGGTTCAAAGTGTATGAGGGTAAGACCCTTGACAGACCTCTTTTTTTATTTTTATTTTATTTTTCCTGTTACAG	GTGAGCCCTATTTCTAGAGACAGCTGCTGCTGACCCTGTAACTCAAAGGACAAACTAGCTGGCTAAACTCATTCTTGGTACTG	GTGAGTGAGGGTATCTGGGCAGTTTGGGCAACACCGGGCTATGATTAGTTTAGAAATTCCTTTCAGCCTTTGTACTGATATCTTATGGTGGCTATTATTTTTAGGTGTTGGATTATTCTAGAGGTTGGATATGAGCCTAGGTGGCCTCCT	317	400	83	36.8201	59.292	64.7541	-22.4719
	Nfasc	Nfasc--45	single exon skipping	Nfasc.e01.F1 Nfasc.e01.R1	GGAAGATGACTCCCTGACGATC	GCCTCACACTCCTCTCAGCC	GAAATACACAGGATCACCTGGGAGGTGGGCTGCCCAGGGACAGCTGTAAAGCCTGGGCTATCCATCTGTGTCCGTCTAGAGCCCTCTAACCCTGATAACCTGCTAACCTGGATAACCTGCTAACCTGGATAACCCATCTTACCGTTGCAG	CTGATCAGGCCACTCCAACTAACCGTTTGGCTGCCCTACCCAAAG	GTAATTGGTACTAATCAGGGGCTCTGGTGCCCAGGGGTGGAATCTTGAGGAGGAACAGTTCTGGTGGGCTACACTTTCACATGCCCTACCTAGTGTGACCTCTGACCCTCAGGCACCCACAGTCACCTCCCTTCCTGGCCCATGTCAAGG	176	221	45	64.2545	86.6599	100	-22.4054
	Dock9	Dock9--69	alternative 3-prime	Dock9.e03.F1 Dock9.e03.R1	GGTCTGCCTGCACCAGTTCC	TGTGGTTAAAAGTGACAGAGTTATCCA	CTGTTGGAGCTGCTGGCTGTCTGTCCCTGGCCACATGGCTGCATGTAGCCTGACTGCCCCATGTACAACGCTCCAGCTTCACTAACTCTCCCGCCTCGCTTGGTGTAACGCGTCTAACGTTGCTTCTTTCCCATTTCACTCATGTTACAG	GAACCAGGAGGGGTTGGGACCCATAGGTCATGATCGAAAGTCTCAGACATTGCCTGTTTCCCGTAACAG		116	185	69	0	65.0083	22.1992	-22.1992
	Evl	Evl--63	single exon skipping	Evl.e01.F1 Evl.e01.R1	AGGCTGGCAGAAAACCCTGG	TCATCCGGTCCAAATCTAAGGC	GATCTGGTACCGGTTCACATGTCTCTTTCATTCCATGCCGTAG	AACCCCGTCTGTGGCAAAGAGCCCCGAAGCTAAGAGCCCCCTTCAGTCGCAGCCTCACTCTAG	GTACCGACAACCCTCCTGCCCATGTGTTGCCCAGGCTCTGCGGTCTCCTCTGTCCCCTGGCTCATGACTAACACCCCCAACCCTGTCTTGTGTCTTAGTATTAACAACTTGCTCTGGGAAGGGTAGTCTGCTCTTTCAGACCTGGAGAGA	129	192	63	2.39362	23.6476	50	-21.254
	Zfp444	Zfp444--120	single exon skipping	Zfp444.e01.F1 Zfp444.e01.R1	TGCGGGAAGGTGAGGTTGTTT	CAGGTGGAAGTGGCGGAAGC	TGGGTGCTGGGCATTGAACCCAGGTCCTCTGGAAAAGCAGCAACCAGTACTCTTAACTGCTGAGCCACCTCTCCAGCCATGCTCTGGGGTACTTTTTTGCTCTTTATTTTACTTGACTTTCCAACCTCGATTATTGCTCCCATTTTACAG	CCAAGGAGATGGAGATTAGTCTTTGAAAGGAGCAGTTGTTCTTTGACCGAGGACACATTGCTGGTACGCAGCTGGAATCGGTTCCAATTCCGAAGCCCTTGTCCTCTGAGTAAATATTTG	GTGAGTTGTGCAGCTCAGGGCACAGAGTGCCCAGTGCAGATTCCTGGCCTTTTGAAGGACCATTGATGGATTCAGAGAGAATGAACATCAGGGTCGAAGTGTAGGAGAGAGAGGTAGAAGAAGGGGACACTGAAAGTTACGCATTTAATA	174	294	120	13.9871	34.8726	46.0337	-20.8855
	Odf2	Odf2--154	single exon skipping	Odf2.e01.F1 Odf2.e01.R1	TGTGGGAAGAACGGAGTAACGA	CTTGGTTTTCACCCGGACACTC	TCTGCAGAGTCAGCCTGAGTGTCACGCCAGCCGTGCTTCCTGCCTGCATGCCAGTAGTTGGTAGCTGTCCTGCTCACTTGGTGGCTGAGCGTTCAGGTGTCCCCAGAAGCCTCTGAGCTCTGTTTTCATGCCTAGTTTACTCATCCACAG	ATCCATCTTTTTTGTGTTGCCCTCCCCTGCCTGCCAGAAGTGAACCATGAAGGACCGATCTTCAACTCCCCCCTTACATGTTCACGTGGATGAGAACACTCCTGTCCACGTCCACATAAAAAAACTCCCGAAACCGTCAGCAGCCAGCAGCCAG	GTAGGAGCATGGCAGCGGGGCGAGGTCATGGCTGCAGATCCTGTCTCCCAGCCCAGTCTCCTCCCACTGCTGACTCCAAAGGTTTGGGAGACACATTTTTTTCTGGAGGTCAGTTGCCTGGTTAGAAGGTAGGCCTTTGGTTCCC	150	304	154	56.7282	76.5886	82.732	-19.8604
	Tjp1	Tjp1--240	single exon skipping	Tjp1.e01.F1 Tjp1.e01.R1	CCTCCTTACTCACCACAAGCG	TGGAAGTTGGGGTTCATAGGCT	ATAATGAAATTTTAAAGAGAAATATAGCCTATGAGGTCATAGCTAACATTGTTAATCAACACACTTAATGTCTACCAATCACTATTAAGTTGAGCAAGAGGTTAGTAATAGACACAAACATATATTTAAAATATTTTAAACACTTCACAG	AAAGCAGAAGCCTCATCTCCAGTCCCTTACCTTTCGCCTGAAACAACCCCAGCATCATCAGCCTCTGCAGTTAATCATAATGTCAGTGTAACTAATGTCAGCCTGGAGGAGCCTGCCCCAGCCCCTCCCACCTCGCACGCATCACAGCCTGGTTGTTTAGGAGCACCAAGTGCTGAGGCAGCTCACGTAGTGCTCAGAGGTGAAGGACCACCATTGCCGCCGCATGCAGACCCAGCAAAG	GTACCTGCAGTGCTGCCCCGACCGCCGCTCTCCATCAGCCCAGCCATGATCACCACTGCTTCGCCCTTTACGTTTGCCTTCTGCTTTTCCTTTTTTTTTTTTTTTTTTTTTTAAACTGGGCTCATACACTCTAGTGCTTTTCAACAAGAC	207	447	240	0	19.7679	30.9115	-19.7679
	Ehmt1	Ehmt1--144	single exon skipping	Ehmt1.e01.F1 Ehmt1.e01.R1	ACTGAGAGCGTGGATCACGAA	ACTGTGGAAGTTGTGTCTGCTT	CTAGGCTTGTTTCTGAAGGCTCGTGGCTCCTTTAGTCACCTCATATCTGCTGAGAACTTCCCGTATGTCTGGTGCTTTCCATTGCCCAGTGAGTGGAAAAGCTGTTCCCTTGCAGCTCTGTCACTGATGCCTGGTCTTGTCTGCTTGCAG	TTGGGCCGGTGTACAAACAGCGTGGTCAAGTATGAGCTGATGCGCCCATCCAACAAAGCACCGCTCTTGGTGTTATGTGAAGACCATCGGGGTCGCATGGTGAAGCACCAGTGCTGTCCTGGCTGCGGCTACTTCTGCACGGCG	GTAAGAGCCCAGCCCGCCTGCCGGGCTTCAAGAGTCTTCTGCAGAGACTCATTCCAGCACCGTACCCATATAGGGTCTATTCCATAAGCCCTTCACCATAGTTCTTGAGCTTTCTTACTATAGACAAATGACCTTGTGCCCTCAGTTTCC	182	326	144	62.777	82.4611	85.4875	-19.6841
	Tmem134	Tmem134--45	single exon skipping	Tmem134.e01.F1 Tmem134.e01.R1	GACCCAACATCCTTTGATCCAGA	CCTGGGACTAACAGCAGGATGC	GAAACAGCTTTGTGCGCATCCTGGGAGGTGTTCTGCCCAGGAAACATCAGTTTAGGTGGGAGACGCATCGGGCCAAAGCCTGGCTGAAAGACCCTGCCCTTACCCGCCCCCCCCCCCCCGTCCTTCCCCTCCACAATCATATGTGTGCAG	TGCTTATCCTGGTCGGCGTGGGACTGGAGGTGGCCCCCTCTCCAG	GTGAGTGTCCTTCCTGCCTGGGTCCTCAGCAAACCCTCCCAACTCCCCACACAAGGCACACAAGCCACCTCCCAGGA	126	171	45	2.82021	22.4561	31.5605	-19.6359
	Tcf7l2	Tcf7l2--69	single exon skipping	Tcf7l2.e03.F1 Tcf7l2.e03.R1	AAGAGGCAAGATGGAGGGCT	TTGAGGGTTTGTCTGCTCTGGA	TCTGTAATAATGAAGGTCCGCAGGTCTTGATTGAATGCTAAGGCTGCACCTCGGTCTAGGGAGGTTTGTCTGCTATTCATGAACTGCTTAAGATGCTTTCTTGTAGTTTGTGAAATGAGCAGAACGCTTTGATTTGGTTTCTTCCTACAG	CTCCATTTTCAATCCGGCAGCACTCATTACTCTGCGTACAAAACGATTGAACACCAGATTGCAATTCAG	GTAGGAGGCCAAGAGATTCCGAAGCTCGAATTACCAATGTGTATAGGGTCTCTTGTGTCTTTTTATTCTATGCCTCCCCCCACCCAGTTGATGTTGATGATGATGCTAATGATGAGGGTGATGATGATGGTGATGGTGGTGGTGATGATG	188	257	69	4.55137	24.0157	26.9297	-19.4643
	Zfp322a	Zfp322a--75	single exon skipping	Zfp322a.e01.F1 Zfp322a.e01.R1	GCTTTTCATCTGTCTGCACTATCG	CCATCAGTCTTCTTGATCCCTGT	GAAAATTGATTTTTAAAAAAAAATTCTATTTTTTAATTATTATATTATGTTATTGGTGATTTTCTTGCATGAAG	GTCTGTGCACTGTGTAGGCCTGTTGCCCATGGGAGCCAGAAGAGTGTTGATGCCCTGGAACTGGAGTTACAGAAG	GTGAGCTGTCATATGGGTGCTGGGAATCAAACGTGGGTACTCGGGAGGAATTGCCAGTTTTAACTGCTGAGCCATCTTTAGCCCAAGGAAATAGAATTCCTTTGGAAATCCATTTATGACAGCAAGTGCTTCTTAAACACTGGCTATATA	171	246	75	25.7919	44.9402	48.9371	-19.1483
	Mprip	Mprip--66	single exon skipping	Mprip.e01.F1 Mprip.e01.R1	CGGCAACTCAGAAACATCAGGT	AGGTGAAGATGAAAACCACGCT	TGACGCTGCCAACCTTGGAGAAATGAAGTCAAGGATCCCAGTGTGCTCTCAGATGGATGTGTCTGGGGGGTGGGGGAGAGGGCCTGGCCAGCGTGCTGCATTTAGAACTGATTGTGTGTGTGTCTTATTTTTTGCTCTTTCCTCTGACAG	TCCGTAATTGAGCAGGTCTCATGGGATAACTGAGTCGCGCCCGCTTCCAAGTCCCCTGTCGTATAG	GTAAACCACTTCTCACTCTGCCCACTGCCCTCACAGGCGGCTCTGCATGCACTCTCACACCTCCATAGCACATCTCTATGTAATTATCTTCACTCATCTTTCTCTGACAAACACACACCCAGTCTACATGAGATCTCAATAACTGTCCTG	172	238	66	7.71447	26.0885	65.3465	-18.374
	Susd2	Susd2--360	multiple exon skipping	Susd2.e01.F1 Susd2.e01.R1	CCTGCCCTGCAAATCTCTGA	ATGGGTCTCGTTCACCAGCT	CCCGCCCACAGAGCCGGTGGCTTTCCACCATGCCACTTGGTAGCCATAGCAATCCCTGGTCTGTCTCATGGACGCTTCTCACAGGCTCCAGGGGAAACGGGCCCTGTTGGTCAGGCAGCTGACCCTGGGACACGGGGCTTTCTTCTCCAG	GTGCCCAGGGAAGCTGTTCCCTGCGCTGCGGGGCACAGGATGGACTCTGTTCCTGTCACCCAACCTGCTCGGGCCTTGGCACCTGTTGTGAAGATTTTCTGGACTACTGCCTAGAGATTTTACCCTCCTCAGGGTCCATGATGGGTGGCAAAGACTTCGTGGTGCAACATTTAAAGTGGACTGACCCTACTGATGGGGTCATTTGCAGGTGGGGGGTGGGGACCTAAACAGCTAGGTCATTAGGGCTCCTACACGCTCAATCCCAAGCATAGAGTGGGGGAGCTGGAGGTAGCACCCTGGGACCGAGGGCAGGCAGGAGAACACTGGCGCACCTAGCCTAACCCATTTCCATAGCTTTTGGCTCAGGCTGCCTCCACCCATCTCTGTCCCTCAGGTTTA…	GTGAGCTCTCACTCTTTCAAACCAGTCTAGGCTGTTAAATTAATAGACTCCACCCTCCCTGGGCCCTGGTTCCTATCTGCAACCCCAGGCCAGGGGACTTTCCCCAATGCTAATCCATGTGCGCTGATACTAGACCCAGTCTGCCTACCT	186	546	360	73.2265	91.5236	100	-18.2971
	Axin1	Axin1--108	single exon skipping	Axin1.e01.F1 Axin1.e01.R1	TCATCCAAGATCCCACAATGCC	CCCGCCACCTGCCTTTCTTT	CCTGTGTCTAGATAGATACCTAATGGCAGGGCCTCTGATAGTATGTGAGTACGAGTTTTTGATGGCTAGGTCCTGCTGCTCATCCTTTCTGTGCCTATTGTCCACAACACTGGCTGAGCCCCATCCTCTTTGATGCGGGTTGTTCCCTAG	GTATGTGCAGGCAGTCATGCAGCGGGGACGCACCTGTGTCAGGCCAGCTTGTGCACCGGTGCTGAGTGTGGTACCAGCCGTGTCGGACTTGGAACTCTCCGAGACAGA	GTATGTGCACCCTGTGGGTCCTCCTGGTTTTGCCCAGCTCAGCCCAGGCCAGGCCAAATTCCAAAGTGGAACACCTATTTTGATAGGTTTTGTCACTGAGCCAGGAAGCACCAGGGCTGGAAAAAGGCCTGCTGGGGCTTCTCTCTCGCT	152	260	108	12.0172	30.2395	31.019	-18.2223
	4930422I07Rik	4930422I07Rik--146	single exon skipping	4930422I07Rik.e01.F1 4930422I07Rik.e01.R1	ACCCATCGTTCCCAGTCGGA	TTGGTTTTGGTTTTGCCCCTG	ATAAAACCAAAACTAAAGGCATCAGCCTTTCTTGTACAGCAAGTCAACAAAAATAGTGCTTTAAAGATCAAGTTTTGTTTTCTCACATTCCTGTAGATCAGTATCTGGACTGGTCTCAGCTGGGAAATGACTGTATTTTCCTGCCTTCAG	TGTCAGATGAAGTTGATGTCATCAGTGCTTTGAGGCTGCTAAGTTCTGGGTGTTCAGTCCCACATCCAGTGGCTCCTGCTGAGTCTTCTCAAGGCTCTATTTCCATCAAGCTAGCACCAAGGTTCGTTACAACATAGCTGTGTCCG	GTAAGTAAATGCCAGTCAAGAAACTCTTTTCAGCCGGGTGTGGTGGCGCACGTCTTTAATCCCAGCTCTCAGGAGGCAGAGGCAGGCGGATTTCTGAGTTCGAGGCCAGCCTGGTCTACAAAATGAGTTCCAGGACAGCCAGGGCTATAC	273	419	146	76	94.2446	93.8462	-17.8462
	Mpzl1	Mpzl1--106	single exon skipping	Mpzl1.e01.F1 Mpzl1.e01.R1	CTGGTTTGGGTGGTGGTGGG	AACTGTGCGTAAATGACTGGGC	CTATGGTTCTGTTTTCTGCCGTTTTTTTTTTTTTTTTTTTTTTTTTGCTTTTGTGCATCTGTTGCCATCACTTGCATCGTTATATTTTTGTTTCCATTTATTGTAATTTTTTTGTTTTTACATTTGTTCTTCAAATCGTCACTTCATCAG	CTGCAGTACCTCAGAGCGTTTGTCACCAGTTAAGCAGGCTCCACGGAAGTGTCCCTCCGACACAGAGGGTCTAGTAAAGAGTCCGCCTTCCGCCGGATCTCACCAG	GTAACAGCTGATGGCACTCTGCCCTAAGGTTTGGTACACTATAACTTCTTGGGAATGAGGGTGAATCTTGCACCGTGATAGAGCCATCAGATAAGAGAAAAGGAGGAAGATGGAGGAATTAAAAGGGCGCTCTAAGACTCCAAAAAAGTG	139	245	106	23.1414	40.2993	68.6822	-17.1579
	5133401N09Rik	5133401N09Rik--44	single exon skipping	5133401N09Rik.e01.F1 5133401N09Rik.e01.R1	ATGCCGATGATTACCACTCCGA	GGGCGCATCACTTCCTCCTC	TGGTAGGCCTGTGGCTTGGCCCCCCAGCCTGTCCATGCCCAGTTCTCATAGCCACTGAGATCTCTTTGAAGCTGACTGTTGGGACTATGGTACGGCCGTTTCCGCACAGGCAGTACTGGGGAAGCTACTTTGAGTCTGTTCTAATTTCAG	GACAGGATTCCATGGCTTTGCACCTTGCACGACATTTTACTAAG	GTATGACGTCATACCCGCCCGTGGTATAATCCAGTAAATTTAAAAATCACTTCGGAAACCACAACTAGATGCATCCAACGGGGTGGGGACAAACACTTAGTGCTTGCATATACCAGGTACCCAGCCAACCTCCGTCCTCGGGACAGCTCT	162	206	44	0	17.1216	41.8246	-17.1216
	1110034B05Rik	1110034B05Rik--19	alternative 5-prime	1110034B05Rik.e01.F1 1110034B05Rik.e01.R1	GCAAATGGACAGTGGATTACCTG	CTTCGGCTGCTCTCTGGACC		GTAAGAATTTTGTCTATAG	GTATTTTCTTCTGAGGTTATTCTGGGGGTACAAATAACTTTTCAAATCTTTAAAAATATTTTTACATCATTATATAAAGACCATACTGCATTTCATCTTTAGTCTAGTTTATATAATCATGGAATAGCTTACTCCTTTTTAATGAGTGGC	131	150	19	9.17208	34.8799	26.1698	-16.9977
	Tmpo	Tmpo--120	single exon skipping	Tmpo.e01.F1 Tmpo.e01.R1	TAAAGGGCAGAGCCAAGACGC	AGCCTTTATAGTTTCAGCTATGGGAG	ATTAGTGCCTTTAGAAACCTTTTGAGGGCGTGGCATTGCTTGTAATTGCTGACGTCTAGAGAGGTCTTGGTTTCTCAGTGTCCTAAAAATGGCCATTGTTCAGGGGTTTGTGTTAGGATATGACTTTTTAATGTGTCGATGCTTGACTAG	AGCTATTCTCAAGCTGGAGTAACTGAGACTGAATGGACGAGTGGATCTTCAACAGGCGGACCTCTGCAGGCATTAACTAGGGAGTCCACGAGAGGGTCGAGAAGAACTCCAAGGAAAAGG	GTGACGCAGGGCTTGCCGCTGAGTCGGGTTTGCAGAGCGGTAGGGCCTT	137	257	120	10.0917	26.9199	36.5854	-16.8282
	Ubr5	Ubr5--18	alternative 3-prime	Ubr5.e01.F1 Ubr5.e01.R1	GCTGATGCCATGTTTTCTGAGG	AACAGACTCCCGTTCCCGCA	CCAGAATCATTAAATCCATTAAAAACTGCCCACCAAATCATTTAGATACTGACTGTGCATTTTGCGTAAAGTGCTGTTAGCTGCGTCCTGCAGGGTGTGGACTAGAGTGGCTTACTTTTATCCCACTGGTGTGACCCGATTGCATACCAG	TTCTCCTTCTTCCCTTAG		126	144	18	18.705	35.1512	39.0897	-16.4462
	Mgat1	Mgat1--125	single exon skipping	Mgat1.e01.F1 Mgat1.e01.R1	GAGGGGGCGGGGTTGATGAT	GGGCGTGTCCAGAAGAAGAGAA	AGCGTCCTTGATTCTGGGGTCTTCCCGTTTCCAGTCACTAGTCCTTGACTTTTTAGCATGGAGATCACCAGTAATGGCAACATTACATCCCACTTCTGTTTCTCAGAAGGCTGTATTACAGTGTGTTCAAACTCCATGTCATTGCAACAG	GTTAAACTCACTTTCTGCTTCGGACGTCAAGGTATTGCCATTCTAATCCAGACATCAAGGGCGGTGGAGAAGACAAAAGTCGGTTGTCTGTTTACAGAAGAGGAACTGAGGCAGTGGTTCTTCAG	GTAACGGCTTCAGGGCTGTCTGTCTGGTGCCAGGCTATAGCAGCATTGTGTTTCCCTTTGACCTGTTCCCAGGTGAATAGCCTGTATCCCTCCTAGGTCTTACCCTCTATACTCTTGAATTATTTAGCATATCTACTCGGACTTCTTTTC	269	394	125	29.1529	45.549	61.6667	-16.3961
	Crocc	Crocc--270	multiple exon skipping	Crocc.e01.F1 Crocc.e01.R1	GTCCCAGAGATGGCCTCACT	GGTCCTGGCTGTGTTCTGTGT	CTCTGTCTGTATGCTCATGTGCACGGCATCCTGGACCTACCTGCCTGTAACTGCTCCTCGGAGTGCATGGCCATCAGGTTGCAAGGCATTGTGGGTCTGGGCCCGCTTCCCAGGAGGCACAGGACTCTCACCCAGGGCCCTTCCCTGCAG	CTGGAGCAGGCTGTGCGGCTGGAAACTGGGGAGCTGGAGGCACAGGAGCCCAGAGGGCTGGTGCGGCAGAGCGTGGAGCTGCGGAGGCAGCTGCAGGAGGAGCAGTCCTCCTACCGGCGCAAGCTGCAGGCCTACCAGGAGGGCCAGCAGCGGCAGGCCCAGCTAGTGCAGCGGCTGCAGGCCAAGGTCAGGGCTGCCCACCCCCACCCCTGCCCTCACTCCACTTCACTTGGCCCTCACCTCTGGGCTCACGCTGCCCCCTGCACATTGCCAGATTCTGCAGTACAAGAAGCAGTGCTCAGAGCTGGAGAAGCAGCTGATGGACAGGTCTACTGAACTGGAGCAGCAGCGACTGAGG	GTGGGTGACAGGGTGGGGCAGGCGTAGACCTTCCTGC	166	436	270	8.33333	36.5649	24.5484	-16.2151
	Nmi	Nmi--40	single exon skipping	Nmi.e02.F1 Nmi.e02.R1	CGAGGTAGAGTTCAGTTCTAAGGC	GCTCTGTTCGCCTCTCATATCG	GACTCGCCCGCTCCAGGCGCTCCGGCCATGGGTTGCTTCCCTTCCTGGGAAAAGGAAACTTACAGTCATTGGGACTGGCTCCAGAAGGTTCTTAGAAAAATGGATTTCTCAGGAAGACTATTATTTGTATTTCTTTGGCAG	GTGCTGAGTTCTGTAGTCCTGCCTCACTTTTTCAGAATAT	GTAAGTTGTTGTTGTTGTTGTTGTTGTTGTTGTTGTTGTTGTTGTTGTTGTTGTTTTTGGAAGGAGATGTTGAAAGGAGAATATTCAATGTAAGTTCTAGCGGGCACTGGTTTGGGTTAAGAGGACTCCTGCTCCAAAGGCACCCGAGCT	141	181	40	15.3846	31.5732	59.2498	-16.1886
	Kctd18	Kctd18--22	alternative 5-prime	Kctd18.e02.F1 Kctd18.e02.R1	TGCAGGAGGAGGCTGACTAC	TGTGTTAAGATAGTGGAGAACCCAA		GTCAAATATAGAACTTAAAAAG	GTCTTGGCATTTTCTCAAGTTTCAAAATACATATTTATTATGTACAAAGCAATATGTTGTTTTGCATAGTTTGTGATGTCCTATATATAAAGTGCAAGGTAGCCTGTAATCAGTTTTGAACGTGTTTCTTAATTACTCCTGGTCATTCTT	166	188	22	65.9341	83.9858	82.0652	-16.1311
	Samhd1	Samhd1--123	single exon skipping	Samhd1.e01.F1 Samhd1.e01.R1	CACTTTGTTCAGTGGTGTGCG	ACTTTGGATACTTCTTGGAGGCA	TTTCAGGTCCCCTGCCTCGCTTCCCAAGATGCGAGTGTAGGGATGCAGCCACAGAGGTGCCTGGTGTACTTTTCAATCTTTAAGGAAAGCCCGAAAGTGATCCTTCTTATCCACTGAGAAGTTCTCATTTAAATTGTAG	CAATGTGGGGCTGGAGAGATGGCTGAGGACCCTGATTCAATTCCCAGCACCCAGCAGCCACATGCGGCTCACAACCAGCTGTAACTCCAGTTCCAGAGGATCTGATGCCCTCTTCTGGCCTCC	GTGGGTACCATACTCATAAAATAAGAAATGCCGAGGGAAAATTCTAAAAGAGGTTGAGGAGTTTGTGCCTGCACAGTCAAGATTGCCCGCACACACACAAGACACATATACACCCCCTGCACATACACATATAGATAGACACAATACACA	128	251	123	6.18652	22.2222	24.8951	-16.0357
	Trpt1	Trpt1--170	single exon skipping	Trpt1.e01.F1 Trpt1.e01.R1	CTCTGTCCTATGCCCTTCGCC	AGTGGATGTGTGTCCTTCCTTG	ACATCTTGAGACCCCAAAAGGAAAGCCTTCCTGAAAGTCACAGAAAGGAAGCACCTGTGATCTCCCAGGCCTAGCCCTGTTCCAGCTGCCTGGGCTCCCTGGTAACTATAGCTCCGCCTCCTGAGCGTATCCCCACCTGGCTACCTGCAG	ATGGCTTTGTGCCCCTGCAAGCCCTCCTGCAGCTGCCCCAGTTCCACAGCTTTTCCATTGAAGATGTGCAGCTCGTGGTCAATACCAACGAAAAGCAGCGGTTTACCCTGCAGCCAGGCGAGCCGAGCACTGGGCTCCTCATCAGGGCCAATCAGGGCCACTCCCTACAA	GTGGGTGCCAAGGGGTGGGTGAGGAGTCAGGTGGGGCTCCAGTTC	193	363	170	5.61167	22.722	21.6364	-16.0247
	Odf2l	Odf2l--129	single exon skipping	Odf2l.e01.F1 Odf2l.e01.R1	CGCTTAAGGAAGCTCAGTTGGC	TGAGATCCTTCAACAAGCATAGCA	TGTTATTGGTAAACTTGCCAGGGCTTACCAATACTATATTCAAAATAATGGTTTTGAAACTAGGAAATAGTTCCTCACTGATAATACTCTAGGGTGTTTTACTTAATGTTGTCTTAACATGTAGGTATGTGCTTTTTTTTATTTTGTCAG	GCTAATCTTTCTGCATCCAGTTTGAAGAAGATTTTTGAACAGAACGACATATTATCAAAAGAATTAGACACTTTTAACCGTGTGAAATTAGCCTTAGAACATCTTATTAAACAGACTGACTATGAACAA	GTAAGGCTCCTGTGCTGTGTCTGTAGTGATGCCTCCCACTTGGAGGATATTTTATTTCTCTAACTGAATATAAAATATTGGTATATGGAAACAAAAGTAATTCTTTGAATTTTTGTTTGAAATATAATTATTAAACTTCTACTTTAAGTA	126	255	129	37.5107	60.5184	52.7149	-15.2042
	Ddhd1	Ddhd1--84	single exon skipping	Ddhd1.e01.F1 Ddhd1.e01.R1	TCAGCTTCACCCTCTACCACCA	AGCTTTGGGCATTCACGTCCTT	GACAGAAGCCTAGAGGTGCGCTCCTTGTGGGCTAGGCTTAATCAGCCTATTTGGAATGTGGTTCTTAACGATTGGCCACTGCAACACTGAAGGCCATTTGTAACTATCAGCCTTGCCTTTACACCGCGTATTGTTTGTTTTTCTTCACAG	ATTTCAGACTTCAAGAATCGTTCTTTTATCTCCCACAACTTCTTTTTCCGGAAAATGTAATGCAGAGTAAAGATGATAGCCTCG	GTATGGTATATGTCAGGAGTGGCACTCAGCACCCTGAAATGCTCTCCTTAGAGGTCTGCTCAGTGAGAAATGGGATCAGCTCTCTGCGAGCTGCTTCAGTGCTACCACAGCAGACTATGTGTGTGTTCTTGTCTTCAATGGTAGAGTTCA	287	371	84	2.45566	17.562	37.4564	-15.1063
	Pphln1	Pphln1--57	single exon skipping	Pphln1.e02.F1 Pphln1.e02.R1	TCTTCACATTATTCGAGAGATCGGT	TGCTGAGGAACTTGAGGGTGAC	GCATTTCTGCCTCAGGCGGGCTCGGAGGAGTTGAGTATCACCAGCAAGAGCTCAGAGGCCCTTTCTCCTTGCTCCTTCTTCTGGGGTCTTCCCTTGCTCCCCTGCGCACAGAGCCGCTGGTGTTAACCCCTCCCTGCCACCTTTCCCTAG	AGTCCTCGCGTGTCGGTGCTTCCTACAAACGACAGAATGAAGCAATTCGTGGAAGAG	GTGAGTTTGGAAGTAGGTTCTGATCTGGAATCTTGAAGGGTGGGAGGTTTGACTTGAGAAGTTACTGAAATGGGGAAAGTATCTTTTGCTCTCAAGTCCACTGTCGGCAAGGTTGGATAGCAATACAGCTGTCCAGGTAGTTGGTTGTCT	240	297	57	2.76035	17.623	69.145	-14.8627
	Zc3h18	Zc3h18--72	single exon skipping	Zc3h18.e01.F1 Zc3h18.e01.R1	GATGACTTGGAGGAAGGCGAGG	TTGGTGATGAGGGAGTAGTTGC	TGTTCTTCAGTGGTTTGGGTGTATTTCTTGTTAGTGTTTTCCTTGGACAGATAGGCAGGTGTTTTCTCTTGCGCGTGGATGACTTTGCTCGCTTCGCCAGCCTGTGTGTGCAGTCTAAGTTCACAAGAGCTTCCTGTACTTCTTTTCCAG	ATGTTGTGACACCATTATCCACTCTTCTTCCACCAATACCAAATTCCATACCACTCAGAGGCCAGGTTAAAG	GTACAAAATATCCTGTGTTCACTCTCTGTTGTGCCTTAAAGTCCCCTGCGCCAGAGGCCAGACTTCTGTCTCCTGGATCCAGAGCACAGCTGGGACGCCAACAGGGAGGAGGCTTGAGGGACAGAACTGCTGTGGCCCTTTTCTCCTTAG	161	233	72	0	14.8515	16.4885	-14.8515
	Pja2	Pja2--186	single exon skipping	Pja2.e01.F1 Pja2.e01.R1	TCGGGACAATGCCTTTTGGAAT	CAGGCTCATTCCCTTCATCGCT	TTTGTTATCTATTTACTTATGTTTTATTTTTTAATTGAATGAGCACCTGACTCAACGTAGGCATCAGCAGTCCTACCTAGCCCATAATGACTCCATCTGACAAAAATAACTTAGTGTATGATGGTAGTTTATGTCTGTTCTGATTTGCAG	TTCAGAGTGCAGTGATGGGGAATGGTCTGCTTCTCTGCCTCACCGATTTTCTGGCACAGAAAAAGACCAGTCCTCAAGCGATGACAGCTGGGAAACTCTGCCAGGAAAGGATGAGAATGACCCTGAGCTGCAGAGTGATAGTAGTGGCCCCGAGGAAGAAAACCAAGAGTTGTCTCTTCAGGAGGG	GTATGTTAAACAGAGAGACTCATTTACTTAAGTGTGCATTATGCAAGAACGGCATCACCACATCCAAATGTAGGGTATGCCCTTGATTATATGTAGGAGCCCATGTTGAACACATAGGCTCTGCATGGCGCATTGCTACTTTGTAGGGGA	155	341	186	6.31835	21.0566	37.0346	-14.7382
	Trub2	Trub2--62	single exon skipping	Trub2.e01.F1 Trub2.e01.R1	AACCTGAAGATCGGTGTGGGAC	ACGTTGTCTTCTCTATCAGCCG	CACCCTTAGACCAGCCCTGGAGACCAGTGTTGACAGCAGCTCCCTCCCCGGATGCTGGCTGCAAGGAGAGGGAGTGTTTGGTGGCAGGGAATGGCAAGGGTTGTTCCCAGGGAAAGGGACTAGGTGAGAGAGGGTCTGGTTGCCTTTCAG	TGCTCGCCGTGGGACATGGACGCAGCCTCCTCACTGACATGTATGATGCTCATCTCACCAAG	GTATCGTGGGCTAAAGATATGGTGCAGCCTACTTACCCAGTGCTTCTTCCCAGAAGTCACGGATAGGGAAGGCCGAGGCCACTAGCAAGCATTTTTGGCTTGCTGTAGCTAGGAAAGACTAGAGATACAGCATTACCCCTCACACTCTTC	134	196	62	24.8766	39.5531	47.512	-14.6765
	Gprasp1	Gprasp1--81	single exon skipping	Gprasp1.e03.F1 Gprasp1.e03.R1	CCATTGCCTCTGCTCCCTGC	TCCTCCTTTCTCTGTTTCCACTG	TTGTGTTGGGTGTATTCGAAGATTGCACATTCTTATCTGACCATTAATTAACCATATCTTACTCAGTGCGATTTCATTTGATTTGGGGCTATCACACATTCATTTGTGTGGATAGATTTTGTGCCAAGTTTGCATTTCTCCACGTTTCAG	GGCGGCAGATCAAAAGGGGAGGGGAGAAGATAAACAAAACTGACCTGATTTCTGTACTGTGGGAGAAAGCTGCAAGACTAG	GTAGGGTTCTAGAATAATTTCTACATCTCCTCTTTTCCAGCCTTCCAGAAATGCCCTCCGCGTTACCCCAACTATGTTGCAGAATGTGATAGGTTTGTGTGGGTGGGTGGGGGATAATCATAAGAATGTGTAAGAAAATTGAAAATGATA	173	254	81	32.0562	46.5157	58.4456	-14.4595
	Pml	Pml--138	single exon skipping	Pml.e01.F1 Pml.e01.R1	AGCACTCACCCAGTGACAACC	GCCAACCTGTCCTCGTTCTCC	CCCAAGGTCAGAGGAGGTGACATCATGGAGACTTTTGGGAGAAATTACTTGTCCCAGTGAGCTCTTTGATTGGGACCAAGCTTACACCTGAGGCAGGTTGTAGGCCCAGGGTCATTGCATTTCTAACTTTTCTGTTACCTGCTTTTACAG	CCCAAAGAAGTGCAGAGTGTACAGGCTCAGGCCCTAGAGCTGTCTAAGACCCAACCTGTGGCTATGGTAAAAACAGTGCCTGGAGCACACCCTGTACCAGTGTATGCCTTTTCAATGCAAGGCCCCACCTACAGAGAG	GTAAGCCCCCACTATTCAGCACTGCCTCAATCTAAAAGGCTTAGACTCCAGCCAACAGTGAGGTGTAATTGGAGAATCTGGGCTTTCTCAGGCCTATATTTGCTCCGTATTCTCCATTGCTCTCAGATGCTCCCCATGGAAGCTCGAAAT	152	290	138	6.79673	21.0707	25.2759	-14.274
	3930401K13Rik	3930401K13Rik--18	alternative 3-prime	3930401K13Rik.e01.F1 3930401K13Rik.e01.R1	GGAAGTGGCATCGTCTCCAAC	GACACACAGGCAAAAGTGATGT	AAGGGTTGGTTCTCCAGCTCTAGTGTCCCAGGGCTTCAGCCTCAGCCTCCTGCCTTGGGAAATCAGACAGGGGCATACACATCTCTGGCCTGTCCGGCATGTTTGTTGTGCATTGCATGCAGCTCACATTAGGATCTGTGACTTTTGCAG	TGTGATTTGTTCATCCAG		143	161	18	53.1892	67.433	77.5923	-14.2438
	Cdkl2	Cdkl2--89	single exon skipping	Cdkl2.e01.F1 Cdkl2.e01.R1	AATCTCGAATTCCCTCTCTGGC	TGTCTTCCCTTCTTCTACAAAGCC	CATGTATAAGTATACAAATAGGGGCCTCTTACTTCATCCTTTTTCATGAAAGCAATTCAGCTACAAAGAGTCTTAACAAACACAGAATTCTTGTGGAGTAGGAGTTTTGCAATTACTGGGCACCTGTAATGCTTGTTTATTAATTTATAG	GGAGCAGGATCACCCCTGTCAGATGATTCTGAGGCTGATTTGCCTCGGATGGAACACCAACACTGAGACTCATTTTAATCCTGAACAGG	GTAGGTCTGATTCCTCACACTTAAAGCTGTGTAAACTCTTCACGAGACACTTTAGTGAAAACATTCTCTAGTGATTCCATGAGAACTGCTGCTGGCAAAGAAGTGGTGCATTGCTTAGAAGGTCAGGAGTGATGTCCTCCAGGGGAACAT	193	282	89	11.7127	39.3736	25.6659	-13.9532
	Myo9b	Myo9b--106	alternative 3-prime	Myo9b.e01.F1 Myo9b.e01.R1	AGGACATCACATATCGACTGCC	TCACTGGAACAACAGCCTCCT	CAGGAGTCCACCTAGTACCCCCGCTGCAGTAACCCCGAGTCTGTCTCTCCAAG	GGCCCCCCGCACCTGCTCTCCCCTGCCCCATTTCGCCCACCCTGAGTCCCCTCCCCGAGGCCGCCGCCCCTCCACGAGGAAGGCCGACATCCTTCGTCACGGTCAG		245	351	106	15.8915	36.2232	29.7376	-13.8461
	Phc1	Phc1--156	single exon skipping	Phc1.e01.F1 Phc1.e01.R1	CCACCTCTCAACCAGTCCCAG	TATTCCCACTGCCTCCACCG	CTCACATTTGGAGAAGGAGAGGTTCTTGGGCTGGTGTGGAGAGGCGCAGGCTCAGCTGTTTAACACCTGCTGTTTTTTGTCTTGTGGTTCTTCCCTTCCATCTCTTCTGTCCTCTCTTCTTTTTACTCTCCTTCCTCCTCTCCTCGCCAG	CCACAGCTGGGCAACCTATTGCAGGTTAACCGGACCTTGGGCCGGAATGTGCCTCTTGCCTCCCAGCTCATCCTGATGCCTAATGGGGCAGTGGCTGCAGTCCAGCAGGAGGTGCCACCCGCTCAGTCTCCTGGAGTTCATGCAGATGCAGATCAG	GTCAGTGGCACCACTTACTGTGGAGAAGCCCGGGAGCATGAAGGGGATGACCATAGGCCAGGCCCCACACTTGGCCCCATTATTGATTTTTTTTACAGTTCTTATTTTGTGTCTGTTTCAGCTTCCCTTTCCTCACCTCCTATAGATAAA	247	403	156	23.1491	44.7581	36.407	-13.2579
	1810032O08Rik	1810032O08Rik--192	single exon skipping	1810032O08Rik.e01.F1 1810032O08Rik.e01.R1	ATCTCGTCCTTTCCGAGGTCC	ACCACCACGCCTTTCCATGAT	GTGCTCAGCTCTGTCTTCCCTGGGGTCTCCATTGAGGGTGGTGGCCTTAAGTGAACACGAGTGACTCCTGCTAACTACAGATTGTCATGAACGGGATTGAAAACTGAAAGCCGTTAGCTCTAACGCGGCATAACTTCTCCTTCCCCGAAG	GCATTGCCTTTTGGCACTCGGGAGACAAGATGCAGGTTCCGTCTCAGAAGTAATGGCTGGATCCCTGAAAGCCAACGGGCTCGGTGTGGTCCACCCGTCAGAAGGCATAGGTAGATGGTGGGCATCTGCCTCAGACATAGTTCTCAAGTTCAGCCAGAAGAATGCGCGTTGAGCCCTCTGCAGCCCGTGTCG	GTAAGGGTTCCAAACAAGTCCAGAAGAGGGTCTGTGCCGGTGTAATTTGGGGCTATAGAGTGTCGTTCTGCAACTCAACGTGGTTGCCAGAACCGGATTTCCAAAAATGAGTTGGGTTGGCACTGGGGGGTTTGGGGGGCCTCTTGCTGG	141	333	192	86.7788	100	100	-13.2212
	Kifc3	Kifc3--321	multiple exon skipping	Kifc3.e01.F1 Kifc3.e01.R1	ACTCCACTTCTCGGACTGCA	GTCGGCTCACTTCCTGGGC	GGCTTCCCTGGGTCCCAGGCAGGGCTCTTTGTCCACACCTCCTTGGTGAAGACACCGCTGGGTCCTGGGACCAGCGTGCTTGCCATCCCAGGGCAGGGGTGTCTCCTCAGCACAGTCCCCTTCACGAGAGGATTCTGGTTGTGTCATCAG	CAGGCCCTGCGGGACAAGGGGTGCGAGAGCAAGAGTCAGGGGACGAAAGAAGACGAGCTCCCGAAGAGGCAGGCGCCGGCCCCCAGGCGGGACCGGGAGGCCCCAGAAGCTGGTGGTACCATGAATGTAGAAAATACAGGTAAAAGAGGTCAGCCCCACTGTGACACACTCTGGCTGAGCTAGTGCAGGAGGGAGACCTCTGTCCCACAGCTGGAAGTGGCTCAGCCAGACTGGCCACCTGACATGAACTTGAGACTCTGTCCAGCCTCTTCCAGATCCACGGACAACCATGTGTCTGTCCCAGGGCCACACCCAGTGATAAGAGACTTTGGCCACTGGAGGTTGGGTTGGATTTCCCTTCTTTTTTGTCTTTTCCCAGTACCTACCTAAAGCAGGGCG…	GTACCTGGGGAGGCAGGGATGAGCAGAGGCCACTCACTGCCCTCTGGGGAACAGGTCAGAGGACATTGTCAGGGCACCTAGACTCCACCAGAAGCCAGATGGTGACGCTCTTCTGGTTCGGGAAGACGCTGTAGGGTGAGGAGGTTCAAA	159	480	321	3.98551	17.1843	21.8935	-13.1988
	Mbnl2	Mbnl2--54	single exon skipping	Mbnl2.e01.F1 Mbnl2.e01.R1	GGCGTTGCATGAGGGAGAAATG	CGCTGGGGTTGAAGACCGTG	ATTGCATTCAGAATATTTTTTTCCTTCTCACCTATCCACAATGCAATGCCGTTCCCATGATGCACCTCTGCTTGCTGTTTACCTGTATGTTAATTCGCTTGAATCCCATTGGCCCACTGCCATCATGTGCTCGCTGCCTGTTATTAAAAG	ACTCAGTCGACTGCCAAAGCACTGAAGCGACCTCTCGAAGCAACTGTAGACCTG	GTACTTTGACCTTTCACCTTTCGCTTTGCATGTAGCTTTTCAGAGAACCAGCCGAGATTTGTATGTAAAATACTGGTTGCAGCCAATCATTATTATTAATTTTAAAATGGAGGAATTCAATAAGGTGTTTAGTCATCTCATTTGCATATG	222	276	54	17.3042	30.439	78.8392	-13.1348
	D14Abb1e	D14Abb1e--274	alternative 3-prime	D14Abb1e.e01.F1 D14Abb1e.e01.R1	GAGAACCTTGAGTCCCAGTCAG	TCTGTTCCACTTGATCCTTTGGT	TAAAAGCTGTTCTTAAATTATTCTTGGTGAAAAGCAGAGATTACTAAGCATTCAGTTGAGCTAACCAGTTTAGTAATTCAGTGCAGCTACATGTCAGAAGTTTTATTTTATATTTGTCTTACGAAATACTGAATTACCGTGTAACTTTAG	ATGCTGTTTTGACATTAACCCCTTTGGAGCTGGGAGTTGGGATTTCCCAACATTAAACGTGAACACATTTCGCAGAAGCTTTTAGCATCGGATTATCTGGACACTCACACCTAGTGTGAGTGTTGTGACTAAGTGACCTTGTGGCAGAAGACCAAGCTTTAAGGGATTGTGGACTTTGCAGATCCTGACGCACTATATTGTGTGAGTAGTGTGTAATTAATAACTAAACAAATTGTATTACAATAGAGAAGGGCTTTTTGTTTTTTAAATGTAG		158	432	274	13.6247	26.7176	39.5462	-13.0929
	Prom1	Prom1--93	multiple exon skipping	Prom1.e05.F1 Prom1.e05.R1	TCTGGTTCGGCATAGGGAAAGC	CCAGTTGTCAGTATCGAGACGG	GCTTCCTTTTGACTGCTCTCTTCTCATCATCTCTGCTGTTTGAATTGTCAGCACTCACTGCAGTGAAAACACTGGGAGGGGGGGAGATCATGAGCCTTAATAGTGACGCAACAAGGAAATAACCCTGTCTCCCCCTTTTGTATTTTATAG	TGTTGAGACTGTGCCCATGAAAAAGTAAGCCTGTTTTTTTAAAAAAATAATAATAATTTTCACAGGCGGGGTGGGGGGAGGTTTCTATTCCATGGCAGATCTTTAGTTAAATTGATGATTTGAGAAAAGAACAATAGATAAAGCTGGGTAAAGATGAATCATGACACCTCTTAGAAAGAGGGTTGGCGCATAAATGGTGCTTACAAACAGCTCATTGAGTGAATGAATGCTTTTAATATTAAATGTATTTATCCACAAAGCCACTGTTTCCCTCTGTGGTTTTGAAAGAGGGAAGATGTAAACACACTACACCCTCAAACCTTCTTTGCAGACTTAGCAATTCGCGATGCATGTTTTATACCCTTGCATTGTCTTTGTGATCCGTAATGCAAATATTTC…	GTAAAGCAAAGCCTGAAGTGCATGCCTAGCCTGCGGTGAGCCTTTTGTCTCTGCTAGACCTGACACCCAGTCCTCTGCATGCTCTTGGTTCCCTTCACGTCTCTCTGCATGACCCTGCACTATGACCCTGCACTGTCACTGGCTAGCCCT	132	225	93	59.3007	72.2161	100	-12.9154
	Slc25a44	Slc25a44--128	single exon skipping	Slc25a44.e03.F1 Slc25a44.e03.R1	GGGACAAGGGGTGATTGCCTTT	TGGAGGGTGTAGCCGAGATGAT	AGACATATAATGTGTATCTCTAGTGGATGCAGGTAGAAGCAGAAAGAGAAAGGTATAGGAAGGGCCGAGGGCTTGTCTCCGTGTGCAGGCGTGAGAGGGCAGATGGGTGGTACCTCATATCTTGAGGCCTTGTCTTTCCCTGGATTCCAG	AGCAGCTGTCGCGCCTGTGCCCTCAGGAGTGCCCTCACATTGTCTTTCAAGCCATCTCTGGGCCCCTGGCTGCAGCCACTGCCTCCATCCTCACCAATCCCATGGATGTCATCAGAACCCGTGTGCAG	GTAATGCCGGCCTCCTCCCCTCCCTGAGTCAGACAGGGAAGCCATTAGAAGGAAGACCTGTAGGCCTCCAGTGTCCCTGTGACCTCAGTGTACCCTGACCCTGGTGTTTGGTCAGCCTAGTGATCATCCCAGCCCCTCCCTGTCCTTATC	270	398	128	82.1975	95.0904	96.8656	-12.8929
	Ptbp1	Ptbp1--78	single exon skipping	Ptbp1.e01.F1 Ptbp1.e01.R1	GCCAGAACATCTACAACGCCTG	TGGACATTAGGGACAGAGAGGC	AGCCCAGCCACTCAGCAGTCCTGCCCGTGCCTGGCCCAGCCGTGAGGTGAGGTGCAGTGATTAGTGTCTGTTTGTTTCTAG	GTGCGCCCGGCATAATGTCAGCCTCTCCGTATGCAGGAGCCGGGTTCCCTCCCACCTTTGCCATCCCTCAGGCCGCAG	GTATTCACGCTCATCCTGACCCCAGCGCCTGCATGCCCACACAGCCCCATAACTGTCCATAGACCGGGATGCCACTGGCCCCAAGTGTTAGGCCCCAGGCCCCCTTCCTTCTGGGGAGAGGGGAAGGGGCCTCCAGAAGCATCCACAGGC	187	265	78	16.5595	29.4214	41.2044	-12.8619
	Nhsl1	Nhsl1--132	single exon skipping	Nhsl1.e01.F1 Nhsl1.e01.R1	GAGACCTAAAACGCCAACCTCA	GCCTTCCTAACGTAGAGTAGTGG	CTTTTGCCCCTCAGCCTCCATCATCCATGTGACCTGGCTAACCTCATTATTAATACTTTCTTGTCATTTTACAAGCTCCTGGAAGGATGCGCGTGCTGTCAGCTTGCTTGACGATAACATTGCTTTGCTTGTTCTACTATTCTACATTAG	GGGAGAATTTCGATCGTCAGGCCAGCCTTCGGCGGTCTCTAATTTACACAGACACTCTGGTAAGACGACCGAAGAAAGTCAAAAGGAGAAAGACAATTTCAGGAATCCCTGACATCATTCAGAAGGAGCTAG	GTATGGCTCCCCAGCATTGCATCCTATAGCCTTCCTTGCTGCTTGTATTTACCGCACTAACCTCATGTGGTGCTGTCAAATGCACACGTCCTTATAGCCAGCTTCTGGAAGAGGTCTAAGGTGATTGTTACGCTCTGTGCAGTGGAGCTG	227	359	132	0.764022	17.0895	13.504	-12.74
	Plcb1	Plcb1--118	single exon skipping	Plcb1.e01.F1 Plcb1.e01.R1	GGAGAAACACAATGAGATCCGC	TCACTGGAGGGAGACTTGAGGT	CTTGCCAGTGCTGAGGGAGGAGAGGGTGTTAAACTGCTACTCCAAGATGGCACAGCAAGGGACCACCCAGACCTAAGTCTGAAACACCAGGTGATTCAGAAAGCCATTTCCTTGACAGAGAAATGACAGCCTCCCTTTTTCTCCACACAG	GGGGAAGGCCCCTCCTCAGTCTTGTCGGAAGGTTGCCATGAGGATCCCTCTGTTCCCCCCAACTTTACTCCCCCCAACCCTCAAGCTCTCAAGTGGTGAGCACCGTCCTTCTAGCCAG	GTAGGACTGGATGGGAGGGCCCTTTTGAGAGAAGGGTGGTTGTGTGGCCATGCCCTGCTCAGTCTTCCTGGACTTGCCTGTTTAGTCCTCACCCTCCCTCCTCCACAGTCCCTCCTGTTTCCTGGGGAGTTTCCAGCACATCTGGAATGC	228	346	118	14.8353	27.4645	26.9524	-12.1171
	Fastkd5	Fastkd5--37	alternative 3-prime	Fastkd5.e01.F1 Fastkd5.e01.R1	GCTGGAAATCAAACCCCAATCC	GGAAATGTTCCACAGAAACTGCC	TTTTTTTTTTTGTCTTTTGAGACAGGGCTTTATAAGATAGTCTTGGCATAGATCCTGTTGCCTCTACCTTATAAGTACTGGATTTAAAGGGTGTGTGCCACCACACCTGGCTGCACCTAATTCTTACAATGTGTACATTTTTTGTTATAG	GTAGAAGCCACTCATTCTTCATCTACCCTTTTTTCAG		161	198	37	26.5031	38.5185	52.1368	-12.0154
	Synrg	Synrg--36	single exon skipping	Synrg.e01.F1 Synrg.e01.R1	CGGGATCAAAAACGCTCAGGA	GCGTGGTACTGGTGTCCTCC	GAGTCCTCCCTCCCTGCTGAGCATTGGATTCACCCGGGACAGGGGTGGGTGGAGCCAGAAGGCCAGGCCCTGTGGACTTACCTGGAGGCAAGAGCCGTTCCAGGGGTTTGATTAGCTTTTTCTTTTGACCTTATGGTTTGAACATTTCAG	AAAGAAGAGACGCCTGCAGAAGAACAGCCTAAAAAA	GTATGAGCCAGCTACATGTTACTTTAGTGTCTCCATCTCAGTCTTGTGTGTGAGAGGCCAACAGATAATTCTGTTGTTGTCCTGGACTGTACCAGTTGTGAATCCTCTGCTGACTCACTCGTCCCCATAACGTGTGATCAAATCAACTAA	126	162	36	38.1098	50.0413	83.8365	-11.9315
	Pum1	Pum1--288	multiple exon skipping	Pum1.e03.F1 Pum1.e03.R1	AAGGGAGAGCTATGGGCGAG	CCATTCTGCACTGGCAAACCAT	TTCTGATCATAGCTGTGTAGCCAAAACACTTTGATTGAGACCCTCAGGGTCTTTGAACATCTTCAGTACTCTTGTCTAAAGAAAGTGTTGACTGCTGTACTCTCATCCTTTATGAATTCTTTAAAAGCATCTATTATTTTTAATTTGCAG	CAGCTCTTGCCAGGTAAAAAGTTTTGGGAAACAGATGAATCCAGCAAAGATGGACCAAAAGGAATATTCCTGGGTGATCAATGGCGAGACAGTGCCTGGGGAACATCAGGTAATCTAGCTCTAGCCTCTCTACTGTGATTTATGCCTGTCTTAGAGCTCCCTTCCTCAGCACTTGGCCAAGTCATGAATTTCAGATCAGTGGCAGAAGCACGCCGAGCAAATGTCCTGTCCTATAGTAGTATAATTGCCACTAAGGAGCTTAGATGATGTAGTATATTAAAAATAATTACACAAAATCAAATCTTCAATATTTTCTCAAGTGCTAGTCAAAGAAGAAGGGACTCATTTGAAGTGATCATGATTTTAGCTGCGTTTCCCTCTGTGCTGCTGTCAGCTTGC…	GTAAGTTGGCTTGAGGAACTTGTTCCTGTCTCTTTCTTCCCCTTTCCCCCAAAGCAAATGTGCCTGTTGAGTTTCCTAGGTGCTCGCAGTGTTAGAGGGTGTTTTAGAACACTCCCATTGTAGCATACATGGAGCTCACCAAGCATGACA	160	448	288	31.0775	44.2693	42.8916	-11.8141
	E030049G20Rik	E030049G20Rik--137	single exon skipping	E030049G20Rik.e02.F1 E030049G20Rik.e02.R1	CCTCACAGAGTCACCTTCCCAA	TTTGTCCTTCAACCTCACTTGGA	TCAAACCTTCATATTATTGTTAAATGTCTCCCTTTCTTTCCCTAAATTTGTTAAAGGTTGGTAAATCTTGGTTTTGGGTTTGTTTGTTTGTTTGTTTGTTTGTTTGTTTTGCTTTTTTGTTTTGTTTTTAATGTACCTTCCCTCCTTTAG	GAAAACCTAGTTTTGAAAAGCAAAATGGAGCAGAGTCAAAGGCTCACACTGGCCCATCATTCGAATATGCTGAGGATGCAGTGGCAAGTGAGCCCCTTTCAGGATGGAGGGGTGAAGATGCTACTACTGAGACCCAG	GTGAGGGGGTGCCATCTACCTGTCTGTCCTGATTGCAAAGTCTGAGCTCCTTGAATCCTATAGAGATAGATTTAATTTTAAGTCAAATCTCGCATTGGTTTGCCAAGTCTGTATCGGTTACTCTTCTCATCCCTATGATAAAATAGCTGA	178	315	137	88.361	100	100	-11.639
	Astn2	Astn2--156	single exon skipping	Astn2.e01.F1 Astn2.e01.R1	CAGTCATTGGTGTGCCTATCCG	TTCGTCATCTGCTTCTGAGCCT	TGTCCTTAGCCTAGTGTAATGACCTGTAGTTGAGTGTTATTAGTGGGTCAGACAGAGATGGAGTTTCAGAGACTTAAGGTGGCCAGTCCCAGTCCCCCAGAGACTGCGAGTGGGTCAAGCCTTAACCTCAGCCCCATTGCCACCCTGTAG	CAGCAGCTGAGGCGACACAGGAAACAGTGGAGTCCCTGATGCAGAAGTTCAAGGAGAGTTTCCGTGCTAACACACCAGTGGAGATCGGTCAGTTGCAGCCAGCCTCGCGCAGCAGCACCTCTGCAGGGAAGAGGAAGCGGAGGAACAAATCTCGAG	GTAGGAACTCCTGGCACTGAGCCAGAAGACAGAAGTCTTTCCTGTGTTCCCAGATACAAGAAACCTTGTCCAGTGCCTCCCAACTGCTCCTATGACTTGGTCGCTTCCCTCCCTGTTAAGCTCCCTTGAAGATAATAGGTGTGCCCCTAG	239	395	156	11.421	26.6436	22.9599	-11.5389
	Brunol4	Brunol4--60	alternative 5-prime	Brunol4.e04.F1 Brunol4.e04.R1	GAGCTGATGCAGATGTTCCTCC	TACGGGCGATTGGCGTCTTT		GTAATGTCATCTCCTCGAAAGTGTTTGTGGATCGGGCGACTAACCAAAGTAAATGCTTTG	GTGGGTAAAGATAACAAACCATTCAGCTTCACCTAGGATGGGGGCTGCTCCCTCCGACTCCTCCTGCTCCTTCACACTGCCCCAGGTGCTCCTGGGCCCAGCCTCCATCTCTCAGTCCTTTTCTTCTGCTCCGCTCTTCCTCTGGCTTCT	152	212	60	9.36764	33.3333	20.5517	-11.1841
	Snx11	Snx11--60	single exon skipping	Snx11.e01.F1 Snx11.e01.R1	ACCGACTGAAAAATGAGAACAGC	CTTGGTTCTCCAACATCCTATACCA	AAGCTCATTATGCACTCTGCTAATGGTAAGGCAGAACTAATAAGAGAATGTGTTTAAAATTAATTGTGGGACTGTAAAAAACGAGTGGGTGTGCGGATGGGCATGGGAGGAGGAGAGAGGGAGAGCTTAGAGAGAGCCTTGTTTTCCCAG	GAGCCAGCCCGCATCATTTGTTGGCAGTACATATTGGCTGGAGTCAGTTTTCATTTCAAG	GTAAATTGGAAAGGGAAATTAAACCTTATTGTTCTGCTCTTAAGAGAGAGGAAGGGGGTGGAGGCGGCAGCCAGGGTGGCTGCAGTTGGAGCGGCTCTAGGAGTAACAAGATTAGTGCTGTATTTTAACAGAAGGTGACATCATGGGCCC	125	185	60	8.05369	19.2258	30.9353	-11.1721
	Rai12	Rai12--221	single exon skipping	Rai12.e01.F1 Rai12.e01.R1	ACGTTCTGGGCTGTGAAGTGAG	CTCTGTGTGAGCAAGGGTGTTC	ATGAGACACCAAAGTCTGTGCTGTCAGCCACTAAATCCTTCCAGTAATTAGCTTTCATTAATATTTAAGGGGTTGGTGAAAATTGAGAAAGAGTCCAAAAATTAGGAAGAAGTTTGAGGTTGTAATGTGTCTTCTATTTTCTCTTTGTAG	CCTGGTTTACCATGACCTCTTCAGAGACCCTCTTAACTGGTCAAAGCCTGGAGAAGCTGTCCCTGAAGGTCCTCTAAAAGCCTTGAGGTCCATGTGCAAAAGGACAGACCATGGCTCAGTCACCATTGCCCTTGACTCTCTCAGCTGGCTGCTGTGTCACATTCCCTGTGTTACACTCTGTCAAGCCCTACATGCTCTGAGCCAGCAAAATGGAGACCCAG	GTGCGGTTCCCCCTTTGTTCTGTACCCTAATACAGCTCTTCCTGCCAAAGGATGCCACCCCTTTCCACTCACTAAGGGGTATGGGGATCTCCAGTCTGACATTCTGTCGTTTCCTTTTGGGGAGAATTGGGGGTGGAGTGTTGGAGTTGG	171	392	221	74.5763	85.6137	90.2344	-11.0374
	Uba3	Uba3--42	single exon skipping	Uba3.e01.F1 Uba3.e01.R1	CTCCCTCCTTCCATTCACCTGC	ACACCCACCATCAACAGCCATT	CAACCCCTTCCCCGTCCCCTCGCCCCCCATACCCTTGCGGCGCCCTCTTTGGAGCTTGATGCTGACCCTTCTTTTATTCTCTCTTTCTTTTAG	GGAGAAGAAAAGAAGGAGAATAGAGGAGCTGCTGGCTGAGAA	GTTAGTGCTGCTGGGAGGCCGGGGTCCTCTCCGGAGACCCCCGCCTCCCCCTAATCCCAGGCCTAGGGGACCAGCCGCAGCGGGCCCGAGGGTGCTGGGAGGGGGTCACCTGGAGCAGGCCGCGCGTCCTCACCCCTGACCCCGTCCCCA	128	170	42	59.8187	70.8108	75.9146	-10.9921
	Chid1	Chid1--258	multiple exon skipping	Chid1.e01.F1 Chid1.e01.R1	CACATGCTTACTCACTTGGCTG	CTGGCTGTCCCATACCACTCG	AGCATTAGGAAGGTTGAGAACCACTGTCTTAGAGGAAGGAGAAGGGGTACAGGCTGGGAACCCAGACAGCATGCTTGTTCTGACTCTTAGTGAGGAAGGCCAGCCATCCATACATAGTAGCTCAAAGTAGGTATGCTTGCCTTGTCACAG	GACTGACCAGCTGGGCATGTTTACACACAAGGAGTTTGAGCAACTGGCCCCCATACTAGATGGCTTCAGCCTCATGACATATGACTATTCCACGTCACAACAGTGAGTATGGGCTGGTAGGGCACTGTATGTACAGTGGGTCCTCAGGAAGATATAGACCTGCACCTTGGTCTCTTAAGCTGACATCTGCCTATGGGCTCTATGGCTCAACACCAATGGGCAGTCACTTTCTTCACACCAGATGCTGCCAGATGGAAGCTAATGGTGTTCCTGCCCCTTTCTCAGGAGAGCTGATTCTTTGAGAAGACCCTGCCTAGGTGGAACTTTGTCACCAGTGACATAGGCACAGTCTGCCACTTCTGTTTCCCTTGGGCATTGGTCCCAGCTGCATGTCTGCTG…	GTGAGCCCAGGGCCCTCCTGGTCACATTCCAGGTGTGGCCAGTCAGAGATGTGGGTTTCAGTCCCTGGGAAAGGGAGGGAAAGTTGGGGCTGAGAAGGTTGGGGTAGCTCCTTTTGGGCTTTTCGAACTGTGGAGTCTGTGATATGGGTT	135	393	258	83.6229	94.4869	96.0102	-10.864
	Nfia	Nfia--129	single exon skipping	Nfia.e01.F1 Nfia.e01.R1	AGTCTGTGGAGGATGAAATGGAC	TGGGTGACGTTGGAAAGTGGAG	TTAATCCAAATTTCCAATTGCAGATGATCCCATTTTATTTCTTCACCCCCCCCCAACCCCCCGCCACTCTCTAAGTGTTGTCTTTTTGGGTCACACAAGTTGTTGCTCTGTAGAGTAAAGTTACCTCACCAATCACCCCCTTCTTGCCAG	GCTTGCCATCTCCAAGCACACTGAAGAAGTCTGAGAAGTCTGGTTTCAGCAGCCCCTCCCCTTCGCAGACCTCCTCCCTGGGAACAGCATTCACACAGCATCACCGACCTGTCATTACAGGACCCAGAG	GTGAGTCGCTTCCCCAGAGATCCATAGGGTCTACATCATAACCTTGAGATCAAAGTAGCAAAGTGGGGAGACAGTGAGGACTCCCTGTAACTATTCTGAGGCAATAAGTGATCTAATTCTTATATTTGAGAATAGTCTTAGAATTTTAGG	159	288	129	74.561	86.3565	85.3997	-10.8387
	Clec5a	Clec5a--75	single exon skipping	Clec5a.e01.F1 Clec5a.e01.R1	TCCCCATCATCATGAACTGGCA	TGTTCCATAGCTCCTTGTAGGC	TAAGGGAAGGGTGAATATACACACACCTCACGGAGGCAGAGCTCAGTGCTTCCTCCTGTGGTCACAGTTTCCTGGCATCCCCTGAGGCTCATTTACTGCCTTCATTTGCAGCCACACTGGAACTGAGCCACTAGCTGGTTTTCTTTGCAG	TCCCACAGGTTTTTGGCAAAAGTAATGATGGCTTCGTCCCCACGGAGAGCTACGGAACCACTAGTGTGCAGAATG	GTAATCTCACTAGCATCCAGCTTCTATGTCCTGAATTCTAACAGTTCCTATGAATTTGTATACAGATGCTACACCAAGGTCCTGTTCTCCTTTACAAGTGTGAAAATGAACAGAAAACTCATTGATCACTGTATCTTCCTGATTTTTCCT	149	224	75	12.3348	22.9268	27.7647	-10.592
	Tmem116	Tmem116--64	single exon skipping	Tmem116.e01.F1 Tmem116.e01.R1	AGTGGATACAGTTTGCTGTGGC	CAGATGCTGTCCTTGTGGGCT	GAATATGGGCACTGCCCAAAACAAGATGGCATGCAAATGTGCAAAGCACTCTAGAACACATGTGTGGCATATTTTATATCAGCTATGTCAATAAATGGTAAAAGTCAGAGTCTGATCATTGTGATGTAATGGTCATGGTCTGTGTCTCAG	TGTTATAGGCTCCAGTTCACTCCTCACCTACATCGCGTTCCAGAGCCCACAGAAGTCTGCAGAG	GTGAGCCGTCACTTTCTTTCTTTTTTTTTTTTTAATTTATTTTTATTTATTATATGTAAGTACACCGTAGCTGTCTTCAGACACTCCAGAAGAGAGAGTCAGATCTCATTACAGATGGTTGTGAGCCACCATGTGGTTGCTGGGATTTGA	138	202	64	74.1703	100	84.5833	-10.413
	1700086O06Rik	1700086O06Rik--294	multiple exon skipping	1700086O06Rik.e02.F1 1700086O06Rik.e02.R1	AGAGAAGTGGAGTGGTTCTTAGC	TCTTGGTGTCGCTTTCCCCC	CAGCCTCACAGCTGTTTGCTCCCTGGCAGCCTGGCTAAGTAGTTCACGGCTCTGGCTCTGAGTCAGAACCCGCCCATTTCAACCCCCCTGCTGCCAATACTGTCTTTGTGGCCCTGGGCGACTTAACTTTCTTCTGCTTCATCTGTACAG	CGGGGATAACGATAGGCCTTCATGCTGGTCCTGAGCTTTTACCGTGATGCTTCCCCCGTTGCCCTCTGTTTGGATGTCCATTCCCACCTTTGGCCTGGGTTCCACTAAGTTAAAGGTAAAATTGTATGAGTCTGTGTTCTTGGTGCCCAGCACAGGGCCTGGCATATTTGATAATCAGAATTTGAATTTACTGTTGGAAGGAATTCGTGAGACAGTATAGAAGATCCAGGATACAGGGGCTGGAGAAAAGGCTCGGCAATGAAGAAGAGCATTGGCTACTTTTGCAGAGGACCTAGGTTTGATTCCAAACTCCCATGTAGTGATTCACAACTCCAGGGTATCTGACACACTTTTCTGTTCAGCATGGGCATTAGGCGCCCACAGAATACACATACATGC…	GTCAGGGATAAGCTCCCCGGCGGTGGGGTTGATCGCCTGGAGAAGCTGTCACAGAATCACTGGCCTGGGCTTCCACCCGCGTGGGATGCGACCGCAGTGCGGAGGGCGTTAGTGCGCGTGCACGCGCGCGGTCGCGGTCGCCGCAGCCGT	133	427	294	0	10.299	26.6075	-10.299
	Eftud1	Eftud1--29	alternative 5-prime	Eftud1.e01.F1 Eftud1.e01.R1	TGCGACTTCCGGTCTGAGCTA	TGGTCAACATGAGCCAGAACAC		GTGCGTGGGTGAGGTGCGGCGTGGAGCTG	GTGAGTGGGGGGACTTGCTAGGGACGCCGGCGACCAGACGGTGACGGAGACCCGGGGGGGTCATGTCGATTGGGCTGGGCGAGGAGTGTCCCGAGCGGCTGCACTTTATAGGGACCCGGTACTCTCAGCGGCAGCGACTCCAGGAACCCA	140	169	29	11.3707	21.5608	24.531	-10.1901
	1700029G01Rik	1700029G01Rik--91	single exon skipping	1700029G01Rik.e01.F1 1700029G01Rik.e01.R1	CCCAAAGATGGTGCAGAGTGAA	GGGTAATTGGCGGTATGTCTGT	GGGGAGGATGTAGTCCTTGGGTAGAACCAAGGATGGACACCTCAGTTACTCTTGGACAGAACCAGATGCTCCCGCATCCTTCCCCTTCCCCAG	ATTGAGGACGGCTGGTGGCTGGGAGAGAAGAACGGGCAGTTGGGAGCCTTCCCATCCAACTTTGTGGAATTGCTGGACAGTGGGCCCCCAA	GTGAGACCGTGACCCTGTGATCCCCTGGGACCAGACTCAGCAATCTTCAGCGATCTTCCCAGTGACCCTCCTGACC	128	219	91	14.2629	24.4341	27.5223	-10.1712
	Sec16b	Sec16b--168	single exon skipping	Sec16b.e01.F1 Sec16b.e01.R1	TGTCAGGATGGGATGTCGCAG	TAGGCCGTGAGGACTGGCTC	GGAATTTAGGCAAGTTTGATTATGGTTAGATGAAAGGAGACTTGGCAATTACAGTGTTTGGGGAGAGGATAGAGCCCGTTAAATATTTTAAGGAGGATTCAAGCTGGTTAAAGCTGACTTAGAGACAATGTGGAAACTTCTGTTCTCAAG	CTATACAGATGACTAGGGGCCTGGTGCCTGCCAACTGTGACAAATGAGGACTTGGCACAGAGTGGTGAGCAAGCGGTGGCTGTGTGGCTTCTGTTCCCAAGGTTTATATCCTGAAGTTGGGTCCAGAGTTCCTGCTATTTGCCGAGTTCATAAACCATGTGTTTACAG	GTTGGTGATTTTCCTTCCTTTTCTTCCTTTCTTTTTCTTTCTTTCTTTCTTTCTTTCTTTCTTTCTTTCTTTCTTTCTTTCTTTCTTTCTTTCTTTCTTTCTTCCTTCCTTCCTTCCTTCCTTCCTTCCTTCCTTCTTCCTTCCTCCCTC	122	290	168	60.9174	71.0633	100	-10.1459
	Ehmt1	Ehmt1--138	single exon skipping	Ehmt1.e02.F1 Ehmt1.e02.R1	TCGGAAAAGGAGGCGGAGAAGT	TCTTGGGGGTTTCCATTCGGC	CTCTCTCGTGTGGGTTCTATGGACTGAACTCAGGTTGTTGGATTTGGCTACAAGCACTGTTACTTCTGGAGCCATCTCTCCAGTCTTCCTGGAACCTTGTGAATATTGCTATTGGGCAGTTTTTCATGATAATGTGCATTCTGTGTATAG	GTTCCGAGGCTTGTAAGTCATCTCCAGGAAGCATGGAGCAGGCAGCTCTGGGAGACAGCGCTGGCTATATGGAAGTTTCCCTGGATTCCCTGGATCTCCGTGTCAGAGGAATTCTGTCTTCCCAGACAGAAAATGAAG	GTTGGTGTTGGAGTGTGACTACACCATCTTGCTTGCTTACTGGCCTAGCTCTCCGTGTTAGCCTGATGCCCCCTGGTGGATAATAATGGACAATTTGACAAAGCACTCATATTTTAAAGGTGTCTGAATAGACATGATGCAGATCATTAA	131	269	138	90.0081	100	100	-9.9919
	Git2	Git2--90	single exon skipping	Git2.e02.F1 Git2.e02.R1	AAGCCACTCGTCCCTAAAGCG	TGCTGTTCTGCTTCTCCAGTCT	TGCAGAGTGGTTTCCAGCAGGCCACTTGCCTAATTAGGGATCATTGCCACAGCTGTCACCGAGCTGAGGGACATGTGTGAGCTGTGCAGTGGGAGGTGGGGACGTGTTTGTTTTATGTTTTCCCAAGCGTGTTTCTCTCTCCACTTCCAG	ATTGGGAGGAGTGCACTTGTGACCTCCTCTTCGTCTCTGCCCTCCTTCCCCTCCACACTTTCCTGGTCCAGGGACGAAAGCGCCCGAAGG	GTTAAGTACACTCTGACTGGTCTGCCCTGGAGGAGGGCCAGCACCCCTTGGCTTTGTGCCCCCGCCCCTTCCTAACTGCCCTCTGTCCTGCATGAAGCAGCTTTGCTCCTGGGTTCTCATAGCAGCAGGCACATGCAGCCGTGCACATCC	182	272	90	7.2643	17.2291	73.542	-9.9648
	Adcyap1r1	Adcyap1r1--84	single exon skipping	Adcyap1r1.e01.F1 Adcyap1r1.e01.R1	AGACATGGGAGGCAATGAGTCG	CCCTCTTGCTGACGTTCTCTGG	TTACTCTGGTTGACGTCCTTAGCTTGTCACCATCTCCTCACTTCTCTGCCCTCCCCATGCCCTGTGAATTGAGTCTTGCCAAGTCCTACTGCAGTTTCTTCATTGCCCAATGTCCCCAGCTGACAGAAGTGCTAATCTTGTCACACCCAG	CAGCTGCGTGCAGAAATGCTACTGCAAGCCACAGCGGGCTCAGCAGCACTCTTGCAAGATGTCAGAACTATCCACCATTACTCT	GTAAGTGTGTGTGGCCGTGGCTGTGGCCGGGTGTCCTGGAGGGTTGGGGGATTTGCATGTTGCTGTTGTCGCCACTGCCTGGTGCTTGTGTTCTGCTGGGCTGGAGGAGTGTGGAGAGCCTCCCCGAGCCTCCCAGCCTACCCAATTCCT	125	209	84	25.7419	35.4115	39.6031	-9.6696
	Tia1	Tia1--33	single exon skipping	Tia1.e01.F1 Tia1.e01.R1	AGTGAATTGGGCAACAACCCCT	CAAATGGTGCAAACGCTGCT	CAGTAATATTTTGATCGTTATCCTGATATGATTGAATGTGTTTGTGTTAATAAATTTAAGAACAAATCTAATCTTTGTCATCAG	GTAGTACCGTTGTCAGCACACAGCGTTCACAAG	GTAATTGTATCTTCTTAAACATAAAAATGAACTCTTGAAAGGGTATTCACTAACCACCTCAAGTTTTTTAATTTGATATTGGTTGGGGGGAGCGGGGCGGAAATATATAGTATTTTTATTTGTTTCTGGCAATATTTTTTCCTTCTTCCC	125	158	33	42.9232	58.4931	52.4848	-9.5616
	Hps5	Hps5--24	alternative 3-prime	Hps5.e01.F1 Hps5.e01.R1	TGGTCAGGGACTTGGTCTGCT	GCAAGAACATGGCTGTAGGCTT	TTGCCTCTCACCCCAACTTCCAGAGGTGGTTGCCTCTTTTTCTGTTGAATGTTAATATATGCTGCATAATTAATATAACTAATTGTAACATTAATATATGTTATAATTTAAAATTGTATTTTTGTAGTTTTTTTGGTTTTTGTTTTGCAG	AGAGAAATTCTGTGTCTCTTACAG		136	160	24	70.3209	86.1059	79.7391	-9.4182
	Cdc45l	Cdc45l--138	single exon skipping	Cdc45l.e01.F1 Cdc45l.e01.R1	CGGTTTCTGGGTGGCAAGAACT	CGCTTCTCTGAAGGCTCTGAC	CCAGCTGTGAGCAGTTTTCAAGCCACTTAGCATTCCTCCTGGGCCTTGCCATAATGTGCTCAATGGAGGAGCACAGGGACTGGCAGTGCTGGGGAGGAGCGGCCTCCTAGGTGCAGTGTCTCCTTTACAGTGCCTCGTCCTGTTTTTCAG	TTCTCCTATTTCATCCTCATAAACTGTGGAGCCAACGTGGACCTGTTGGATATCCTTCAGCCTGATGAAGACAGTATATTTTTTGTGTGTGATACCCACAGGCCAGTGAACGTTGTGAATGTGTACAATGACACTCAG	GTACCCAGCCCTTCTGTGTGCTCTCCCTTTAGTCAGTCTGTACCTTTTTGGGCTGTGACAGTATTGCACAGATCTGTGCAGAGTGTGCTTCCCACTTCTGCAGCTGGGGGCATCTTCAGTACAGGACGCTCCTTTTTACCCAGTTCATGG	181	319	138	90.598	100	100	-9.402
	Cenpm	Cenpm--92	single exon skipping	Cenpm.e01.F1 Cenpm.e01.R1	GGAAAGTGTGCTTCCTTGTCAC	TCTCTCCCGACTCCTGCCCA	TGCTGAGCCATGTCTCCAGCCCCAGTTAAGAATGTACTTTTGAAGGTGGCCAGTGATGGTGCACACCCTTAATCGCAGCCCTTGGGAGACAGCTGCAGGTCGATCTCGGGCGGGTATAGCCTCAAGTGTGTGTGCCTGGCTTCTTTGCAG	CGGGACAGGAAAGCCACTGCAGCGTCCACCAGAACACAGTTATAAAACTGGCCCACACCTACCGAAGCCCGCTGCTCCTCTGTGATTTACAG	GTGAGAACCCTGCTCATTGAGGCCATGCTATAGTTCAGTACAAAGAAAGGGCGGTGAACAGACAGTGAGCATATCAGGACTGCTTCCTGAACGGTCCCCAAGTCTCCAATTGAGATGACACCTGATATGGAAGGAGCCATGTAATTGTGA	317	409	92	79.7468	89.0722	100	-9.3254
	Dcun1d2	Dcun1d2--97	single exon skipping	Dcun1d2.e02.F1 Dcun1d2.e02.R1	AAATGGCTGTTGCATATTGGAAGT	CATGAGTGGACGAGGAAGACTC	CCGTTGCCTTTCCTTGTGATGGTTTTGCGTTTGCGCTCCTCCCTACGTTCAGGAGAACCGCTTCCTGACGCAGTGTGCCCTGCCCACTGTGATATCTGAGAGCTGAGATCTGAACCTTAACCTGGTGGATGTTTTTCTCTTATGTATTAG	GAGCATCACAAAAGATCAATTCCAAGGGATACTTGGAACCTTCTCCTAGATTTTGGAAACATGATTGCAGATGATTTGTCTAACTACGATGAAGAAG	GTACTAGAAGTTGTAGGATTTCACAGGGTTACCAGAGATGCTCACACACCCTACGGATGCTACTTGACTAGCCCCAGAGTGCGGAGCAGACACTGACCCAGAAGGGCTGCCCACCCACAGGAGTTAAGAGCAGTGTACTGGCTTACTGCC	265	362	97	67.0711	76.3949	89.3964	-9.3238
	Arid4b	Arid4b--261	single exon skipping	Arid4b.e01.F1 Arid4b.e01.R1	AAAGACGGTGGCAGAGCTAG	TTCCGATGTTTGATCTTTGGTACATTT	AATACTAAGTTGAAACTCAAAGCATTTTATACACATGGAACCTGCTGTTCTGGAACAATCACAGCCACGATTTTTATCGGTTTATGTGGTTTGGAACTGAAACTCATGAAGTGACTTTTATTAACTCTGCAATTTTTTAAACCTTTCAAG	AGATGAAACCAATAAAGAAGAAGATGAAGATGATGAAGAAATAGAAGAGGAGGAGGAAGAAGACGAGGAAGAAGACGAGGATGAAGATGATGATGACAACAATGAAGAAGAGGAGTTTGAGTGCTATCCACCAGGCATGAAAGTCCAAGTGCGGTATGGACGAGGGAAAAATCAAAAAATGTATGAAGCTAGTATAAAAGATTCTGATGTCGAAGGTGGAGAGGCCCTTTACTTGGTGCATTACTGCGGATGGAATGTGAG	GTAACTTGAGTTTCAGCTAGTGATTATTACAGACACTTCTCAAGTAGTTTTCTATTTAAGACTTACATAATGAATGGCAGACTTCCTAGTACTCTAACTGAACACATTAACATGAAAATATCAAGCTTTTAGCATGTAAATACCTCACTT	152	413	261	13.5906	25.4799	22.8356	-9.245
	Aen	Aen--114	alternative 3-prime	Aen.e01.F1 Aen.e01.R1	CGTGAAACCTGGGAAAGCGC	TGTGATGGTGAAGGCAGAAGGC	AGTCAGTGCTCTTCCCCGCTGAGCCATCTCTTCAGCCCTTGAGTGCAGTTCTTGGTAAAGGTGTGAGTTTCAGTCAGGTGCTTGGGGATGAGGGGCAGGGTGCCTTGGCAGCCTCCTCCCAGCCCGTCTTCCCATGTGCTCTCTCTTCAG	CACACTGCCCCATTGGCAGACAGCCTCCAGAGCTGTTCTTACCCCAACCTGTGAGCTGGCTGACATGGTGGCAGGGGAAGTCCCCGAGTCTACTCAGTGTCCATCTCTCACCAG		184	298	114	18.5965	28.5933	27.4401	-8.8436
	Vrk1	Vrk1--72	single exon skipping	Vrk1.e01.F1 Vrk1.e01.R1	AGCGGAAGAAAGAAGCAGAAGA	AGCATGTCTTGTTCCAATCCCA	CTGCATTTACCCTGGGATGTCAGGAGCGTGTCATTCACTGCAGAGGCCAACGCTCCACGTTCGCTTGTTTCCTTCAAACGCTGCCGGGCCCCGTCTGCTATTGTCTGCTTTTTACTGCTTCCCTCCCTGTCTTGTTCATTTTGTTATTAG	GAAGTGTGGAGTCCCAAGGAGCAATACATGGAAGCATGTCTCAGCCAGCGGCGGGCTGCAGCAGCTCTGACA	GTGAGTGGGGATGGACTAAGTAGTGCTGATGAAGACAGCTCTGTTCTTTCTTGAACACACCCTTAAGCGTTAAAGCATCCCTTGTCTTAGGAGCTTATGGGAGTCCAGAGCTGTGGTAGGCTGAGCCAGGAGTGGGTCCAGGCAGGCCCC	133	205	72	1.58218	10.2785	12.0613	-8.69632
	Creb1	Creb1--122	single exon skipping	Creb1.e01.F1 Creb1.e01.R1	AGAAGCGGAGTGTTGGTGAGTG	AGTGGGAGCAGATGATGTTGCA	AAGATCAGCTGCATTCTGTTTTAGCTAGATTTTTAAGTGCATTTGCTAACTTAACCACCACATAGCCTATTCATAACTTGAAGTTTGCCTTTAAAGTCACTCAAGTACAAAGCACTGTAGTGCTCGTAACGATCTTCCATATTATTGTAG	GTAACTAAATGACCATGGAATCTGGAGCAGACAACCAGCAGAGTGGAGATGCTGCTGTAACAGAAGCTGAAAATCAACAAATGACAGTTCAAGCCCAGCCACAGATTGCCACATTAGCCCAG	GTATAAAAATACATGGAGAGATTCCAAGCTGTATCTCTTTTAAGAGTAATATGTTTCCAAGAGAATTTAATTTTTAATAAACATATACATAGAATGAGTGGAAATTTTCTTTAAAATATCAGAATTCCTGTTCAGTATTAGCATTAGCTT	173	295	122	76.6423	85.2006	87.9397	-8.5583
	Cblc	Cblc--132	single exon skipping	Cblc.e01.F1 Cblc.e01.R1	GGAAAGAAACACAACCCAGACC	GCCTCTCGACCTTTGATCTCAC	CCGAGAATCAGGCAAACCTGCCAACTGTGCTAATCCCCAGCCCCAGCCGTGAACTTGGGAGAGTATGCAGGCTGGCACAGATTTTGAGAACCATCCTCCTAACCAGCCCCACCCCCACCTCACCCCACCCCCTGTCCATCTTTCTCCCAG	GAACAACTGCTGCTCTACCAAGCCATGAACTCCACGTTCCAGCTGTGCAAGATCTGCGCAGAGAGGGACAAGGACGTGAGGATCGAGCCCTGTGGGCATCTTCTCTGCAGCTGCTGCCTGGCTGCCTGGCAG	GTGGGGCTGCCATTTGCCCTCTGCCCCGCCCCCACCTCCCCATCCCTCCCCTAAAAGCCCCATCTGGATCTCTCAGGGACCTCATTGAGCATTGAGGAAGCAGGGCTCCAGAGAGAACAGAGGTCTGGTGGGTGGGGCTTTCCACCCTGC	128	260	132	84.1195	92.6688	93.5659	-8.5493
	Ntng2	Ntng2--177	multiple exon skipping	Ntng2.e01.F1 Ntng2.e01.R1	CGGGCTCCGCCTTTGGCA	GCAGACGTTCTCATCATCCAGC	CTGCTATAGTATAGAGTATATAGAGTGAATTTGGACCCTGGTTTACAGCCAGTGTAGACACAGCCTGTAGCACTGCTTCTTATAGGAGCCTCTGAAAGGTAGGGGCATCATCCCTCAAATGACTTCATTTCTTCTCTTCTTCCTCCCAAG	GTCAGACCAAGCCACCTACTATGGCCCCCCTTGGGGACAGCTCCTTCTGGCCCCAGGTGTCCTCCAGTGCAGAAGGTATGGGGGCAGGGCCTATGCCAGACCTGAGACCCCAGGAGCTCCATTTTAGACCCTCCCTTGTAGTAGGGGTAGCAGGCTTATATGGTGGGGGGCCCCAAGAACTGAAAGTCGTGGGGTGGCAGAACTTAGGGTCAAAGCAATGAGGTAAAAGGCCTGTAGCTACCCCTTTACCCTTACTCCCAACTCTACCCCTATTGGAAGCCAGTAGGTAACATCTGTAACGCTTCTCCTAGGGCTTCAGAGTGTAGAGAAGGACGTCCTTCGTAACAGGAACATCACTTCTCCCTCCTCACAATGTGGGGCACATGTAGGATACCTAGG…	GTAAGAAGGTGGCCTGAGTCAGGCTTCCCACCTCCTCTCCAGTTTGCCGGAGAAAGACGGTGCAGGACAGAACTAGCTTGTTGGTATCAACTCAGAAAACCCTCCCAGAATAGCTGGGTCAAGGTTAAGCTGAGTCTCTCCAGCCCCAAG	182	359	177	0	8.53138	11.6799	-8.53138
	Tbc1d24	Tbc1d24--86	alternative 3-prime	Tbc1d24.e03.F1 Tbc1d24.e03.R1	GCAAGAGAAATCAGAGTGGTGTG	TGCAGTTCAGCTCCTTTGGC	AAGTTGTTCTCCAAAGTCAGTGATGACTTCTCAGAGCCATTATTTATCTTTCTAGGCCTTTTTGGAAAAATGAAAAAAACAAAACAAAACCCAAGTCCTTTGAAATGTGTACTTTCAATGCATTCACTAAAATGGTTTTCAATCCTACAG	GGTGTGTGGGATGACAGACTGGTTAACAGAAAACCCCCGAAGCTGGGGCTGCAGGATTTAGCTGCTTTTTGTTCCCTTCCTGGCAG		216	302	86	24.8968	46.9466	33.3765	-8.4797
	Gtf2ird1	Gtf2ird1--57	single exon skipping	Gtf2ird1.e04.F1 Gtf2ird1.e04.R1	ACCCGAACTGCTCACTGACG	AGGTCTTGGACTTGTTCCCTAAG	ATTTCCCCACTGCCCCTGTCGGGTTTGCCCCCTCGATGCCACCTGGGACCCCAGGTGCTCCCTCCTCACCTGCCTTCTCTCCCCACCCCACCCCCAG	AGAGGGACTCCTGGGACCGTCTTGTGGACGAGACCCCGAAGAGACAGGGCCTTCAAG	GTAAGTTTAGACCCGTATAAGTTTAGGCATTCCAGAGTCATGACCTTGTCTAGCTTTCGGGGGGGGGGGGGGGGGCAACAGTGGAAGTGGAAAGAGGCTGGACCCCACCCATGGGCTCCAGGGTATCTATAGCCTGGTGTCTCTGAGTTA	117	174	57	57.6923	66.1165	77.1313	-8.4242
	Ilf3	Ilf3--39	single exon skipping	Ilf3.e01.F1 Ilf3.e01.R1	GCCAAGACTGATTTCCAGACACT	GTTGCCTTTCTCCTGCTCATCA	GTTCTCAATTCCCGCGGTTTCAGTTACCTGCGGTCCACCGCAGTCTGAAAATATTAAGTGGAAATTTCCAGAAAGAAAAAATTGATAAGTTTTAAATTGTGCACCGTCCTGATGCCTGCGTCATTCACCTCACTTCATCTCATCACGTAG	GCATTGTATCATCATCACTTCATCACAAGAAGAAGAAGG	GTGAGTAGGACGATGCTACTTGGAGACAACATTCACATTCCGTCCTGTCTAAGCCTTTCCTGTGCCCGATTGACCGATTAAACTACTGTACCTGTGTGTGTAGAGGCCAAACCCAGACCGTATTGGTTTTGGTGATGTCCGCGGTTTAAG	212	251	39	11.8728	20.2546	23.4467	-8.3818
	Arhgef10l	Arhgef10l--15	single exon skipping	Arhgef10l.e02.F1 Arhgef10l.e02.R1	CTGCGCCAACATCAACTTCAA	CATCCTGACCCACCTCTACCAC	GTCACACCTGGCCTAGGTGGCCCGGCCTCCACTCTGGAGTTGTCCTTCCCTCCATGCCTGCTTCCCAGGCCGTTGGCTCACCCCCAGAGTCCTCAGCCTCACAGGAGTGCGCAGTCTCAGTAACACTTACCCCTTTTGTCTCTTCTCCAG	GCCCTCCAACCACAG	GTAGGTAGCTTGTGGCTTGGGGACTCAGGCATGTGACTCTGATTCTAGGCCTGGCTCCCCGGTGTTAATGCCTTGGTGTGGGTTTTCTGCACTGCCTGGCCTGGCTGGGTTTGGGCCT	125	140	15	40.8692	10.7922	49.234	-8.3648
	1500010J02Rik	1500010J02Rik--16	alternative 3-prime	1500010J02Rik.e02.F1 1500010J02Rik.e02.R1	AGGAGGTGGACAAAGAGTTGAC	GGGAGGCGCTGATGGGTCTT	ATTGCCCAACCTTTAGATGTAGAGTCCGTCCTTAATTTCACAGCAGCGATCACTTGGTCCCCATTCTCCTTCAGCCCCTGTCTAGGGTGCGTGGTGCTCTGTCGGGGCGGAGTCTTTTCTCGGATGAAGCTGACTTTCTTCACTTTTCAG	CTTTGTCTCGGTACAG		129	145	16	87.2143	95.5417	100	-8.3274
	Asb7	Asb7--89	single exon skipping	Asb7.e02.F1 Asb7.e02.R1	AGGTGTGTTCGAGTGTTTCTGG	CAAGCTGAAGTGGCGTTGTACC	GTGCATTCATGTGTGAAGTGTGTGTGTGTGTGTGTGTGTGTGTGTGTGTGTAGATAATGCTTCTGTATACATTATATTAGGGTGTAGAACCCCTTGTTTGGGCCACTGTAGGCCTGGATTGCTCATCAGCAGTTATTTGTTTCATTCTAG	GAGTATACTTTGTTAAAAGACTGGCCAGACTTGCTTGCCTTCTAAAGTACAGAAGATGATAGACGTTCCACAGCTCTCAGAGAGGCCAT	GTGAGTTATGGGACTGTATGAATGCTAAGGCTGCCACCATAATCTGACTCCAAGATAAGGCTAAATCCAAGCCTAAGGGTGTGTGTCAGTGGCCTGAAATGGGATGTATGTGTCCCACGTCACTGACTATGTACAGAGTCCAGACGGTCA	289	378	89	4.58937	15.198	12.7807	-8.19133
	Lrrc28	Lrrc28--95	alternative 3-prime	Lrrc28.e02.F1 Lrrc28.e02.R1	TGCCTTAGAGATCGTTTGCCCA	TGCAAGATGGTTTCCAGCCATG	CCCCAAGTTCTAGGCTTCAGCATCATCTCTGTGGAGATATATATATAACTAATTGTATTTACTTGAATTGTAGCAGTATTGATTCTCTTTACTTTATTCTTTGGAGTTCAATCAGAATGCGATTTATATTACCTTTGGTTTTGGTTGTAG	AGGTTGGCGATTTGAAGGAGCTGCAGACACTAGACATTTCTAGCAATCGCTTGCTAGCTTTACCCGAGAGGCTTCACCTGTGCCTTTCTCTGCAG		191	286	95	4.00867	11.9266	12.1445	-7.91793
	Casc4	Casc4--168	single exon skipping	Casc4.e01.F1 Casc4.e01.R1	CCCTTCAAATCCTCTTCAGCACA	GTTGCACAGCACTTTGGGTTTC	TTGTCTTATGTAACTTTCATAAAATGTGTTCTTTTGTGACCAGTACCCTGAAAGTTGCTGGGTTTCTGTTGCCTGCTTTCTCATCTGTCTTCAGTTTAGGTCCCTTCTTTTCTGCTCTTTACTTGAATTAATCCTCTGCCTACTTCACAG	GCCGGTTCTTTGATGAGAATGAATCCCCTGTTGATCCGCAGCATGGCTCTAAACTGGCGGATTATAATGGGGATGATGGTAACGTAGGTGAGTATGAGGCAGACAAGCAGGCTGAGCTGGCTTACAATGAGGAAGAAGATGGTGATGGTGGAGAGGAAGACGTCCAAG	GTGAGCCTGGCCTGGCTTCCATGCTGTGACCGTGAAACTCACCTCTTAGGTTTTGGTTGAATTTGTGTAGAATTTTCCCCACTTGTAATCATAGTAGTATCTTAATCTTAACTCAAGAGGTTCTGTGTCATTTTTTAGCTTTGAGAACTA	233	401	168	31.5925	17.3041	39.455	-7.8625
	Nfix	Nfix--123	single exon skipping	Nfix.e02.F1 Nfix.e02.R1	ACGACAGTGAGATGGAGAGTCC	TAGCGGATGGTTGGGTGTGTG	TGCACCCCTGAGGTCAGGCCCCAGGAGGAGCAGAGCAGGGCCCGAGGTGGAGGAAGGGCTGCTGGGTGCTGAGAAGAGAAGGAGCGGGCTGCTTAGCTGGCTTCCTACCCCAGCCAGCTAAACCTGCGTGTTGCTGCTTCCTCCCCCCAG	GCCCTGCTTCTCTAAAGAAGTCAGGAAAGCTGGACTTCTGCAGCGCCCTCTCCTCTCAGGGCAGTTCCCCACGCATGGCTTTCACCCACCACCCGCTGCCTGTGCTTGCTGGAGTCAGACCAG	GTGAGAGATGGGGGCGGGGCTTAAGGGGACACTGCGGGAGGCAGCCACAGCAAGGGGCAGCTGGCCAGGAGCAACAGGGGGCCAGGGATCAATCTAAGTTATAGATCTGGGCTCCCCAAGTGGGTCGTGGCACAGCAGTGGGGTGGCATG	205	328	123	76.4022	84.2171	87.2093	-7.8149
	Cdc25b	Cdc25b--78	exon skipping and alternative 3-prime or 5-prime	Cdc25b.e01.F1 Cdc25b.e01.R1	CAGAGCATCACCAACTCCCGA	AGTCAAGGAAGAAGACTGTGCC	GTACACTCGGTTTATCCTGATAGTTCCTCTCCAATCTTGCCCACAG	GATGGATATATCTTCAAGATGCCACAGGAGCTCCCTCATTCCAGCTCTGCCCAAGCTTTGGCAGAATGGGTCAGCCGCAGACAGGCCTTTACCCAGAGGCCCAGCTCAGCCCCTGACTTGATG	GTACATAAAGAAAATCAGGCCAAGAAACAACTCTGGGGAGAGGTGGTGGCTGGAGAGATGGCTCAGTGGTTAAAAGCACTGGTTGTTCTTCCAGAGGTCCTGGCTCAATTCCCAGCACCCAACCCACCTCATAACCCTCTATAATACCAG	210	288	78	10.3211	17.8068	26.4975	-7.4857
	Abcc9	Abcc9--39	single exon skipping	Abcc9.e01.F1 Abcc9.e01.R1	TCTCTTCTCCTTGCCATCCTTG	TCAACTGTAGCATTTAGGAGCCA	GACAGGAAAGAAGAAAATTATTTATGCGGTTTGTCTTTGAAATACATTGAAAGAGTGTTTCTGGTGACTGTTTATTGCATACCTGGTTTGCATACACGTCCACTGTGGCTACCTGTCATCATTAATGAGCATTGTTTGCCGTACTTACAG	TGTAAATGAATCTGAGCCTTCTTTTGAAGCAACCCGAAG	GTATTATTTCTATTTTCACCCGAGTTTAATAAGAATAACTTCCTCCCTTAGTCTTTAATCTCTCACTCCAGTTTCCCTCTTCATTGTGATGGTGTGCAGTCATTTTTAACATGCCTACAATATTTCCAAGAGCAGTGGCTCACAAAAGGA	125	164	39	92.6394	52.5308	100	-7.3606
	Brd2	Brd2--92	single exon skipping	Brd2.e01.F1 Brd2.e01.R1	AGGACGGGTAACAAACCAACTG	TCCTGCATACATTCTGAGGCAG	CACCAGAGTTGTAGATTCTTGGTCCTTTGTGCTTGTTATCTCTATCTTGGCATTTCTCATCTTGCCTCCATGTGTCCCTTAACTTTTGTGCCCTGGCTCCATTTTACAG	ATTCCCACCCCTGGTTGGGAGAGGACCACGGTGGCCAAAATTCTTAGCTTCTTCCTTTCCCTCATGCAGCCCATGGATAGCCATCCCCAGAG	GTAATGTCACAGGATGGGAAGTTTGCAGCGTGGGTGGGAGGTGGGTGGCTAGAGAAAAGGTATCAGGAACCTCCTAGTGGGAATTAAATTACCTTTTTCTAGACTAGTTTAATTGGGGCCGCAGTGTGGGC	216	308	92	2.81978	10.1668	10.2074	-7.34702
	Mtmr2	Mtmr2--105	single exon skipping	Mtmr2.e01.F1 Mtmr2.e01.R1	ACTCGGTGCATACCAAATCAGC	TGGTTCCTCCATTTCTGCTAACT	AACTTGCCAGCAAGAGTGAGAACAAGCAAGCAAAAAGCAAAAGCTTCCTTCTTCCCTGTCCTTTTATGTAGGCTGCCAGCAGAAGGTGTGGCTCAGATAAAGGGTAGGTCTTCCCACTTTCAATGATCTAATCAAGAAAATCCCTCACAG	GAGTGCCCAGCTGCTTGGGTTTTAGTTGATGCCAGACATAGTCAAGTTGACAGCCAAGATTAGCCATCACACCAGTGTTCTATCCTGTTGAATCCAATTCTATAG	GTAAGTCACATAAGTGTTAGGTGATGGATCATCCCTACACATCTCAGTATCTTTAAAAGTATTCCACTTTTTTGAATTTGTCTCTCTTCTACAAAGTTAACCACATGAGTGAAGCACTGTAGCACTTAGTATATTTGTGGATTCATCTGC	125	230	105	1.7562	8.89988	14.094	-7.14368
	Lpin1	Lpin1--144	single exon skipping	Lpin1.e01.F1 Lpin1.e01.R1	CGCCTGCTCGTGAATCCTCTT	CGGATGACAATGATGTCGATGC	AGCAATGAAAATAATTTTAAGGTTGGGGGTCATCACAGCAAGAGGAACTGTCTTAAAGGGTCACAGCATTGGGAAGGTTGAGAACAACTGGTATAGAGAATTCCAGGCTTGTCAGAGGAGTCTGTAAGACTTGGTGAAATTCTCCTTCAG	AACACATTGGAGCCAGGGCCCTGGACTTGTGTCTCCAGCATGTAAATCCCTGCCAGGCGCAACATCTTGCCAAACTTGAAGATAAACCCCAGCAGACTTTAAAGTAGTCCGGTCAGTGTCTTCACGCAGGCCCATTGGAAACAG	GTGAGCATTGGGCTTGGTTCTCTTCCGGCTCCTCTGAACTTCCTTCTGAGGGACTAGTCCATCTGCTTTCTTTCGCAAATCAAACCTCTCCCCTTTTCTGCCTCCTCAAGTGCTTTCAGAAAGGCTGAAACACCTCAGCCATAATGGGAT	141	285	144	1.36364	8.43514	11.5103	-7.0715
	Tmem194b	Tmem194b--46	alternative 3-prime	Tmem194b.e01.F1 Tmem194b.e01.R1	AGCCCTGTTTTCTATTACTCTTCCG	TCCATACCACAGCCACTTCAGA	ACTCTGGGTCAGATCAATACTTGACTTAGATTTGACGTAGATCTTTCAAGCATAGATTATTTATTTGTTTGCTTCTATTTTTATGAGAATGAATGAACCAATATATATCTATATATGTATATTGTGTCGTTTATTTTCTCCCGCACACAG	TATAGCACATTTGGGGCGCTAATGATTGGTTGTTGGTTTGCTTCAG		143	189	46	28.7411	43.3498	35.7143	-6.9732
	Cutc	Cutc--30	alternative 3-prime	Cutc.e01.F1 Cutc.e01.R1	TCTGCCGGTCACTTTCCACAG	TGGTCTATGAGTTGCTTTATTAGAGGC	CTATTGTTAGCCAATATAAATCTAGCATATTATTATTGTAATATATTTTATAAAAGTGTGTTTTATATAAACATACATATTCTACATTTTGGAAACTATTGAATTAGATGATGTTTCTGTTCAAATTCAAATCAGTTTTACTTATTTTAG	CCTTTGATATGGTTCATGATCCAATGGCAG		126	156	30	84.0909	91.0095	93.6102	-6.9186
	Lrrc28	Lrrc28--41	single exon skipping	Lrrc28.e01.F1 Lrrc28.e01.R1	TGGCATCCGAAATCTGTAAGACG	ACCACAACTATGTTATTTGAGTGAAGG	TAGTGTAAAAATGAATCCCAAACATGCTAAGTTATTATTTTCACATTCTCAAAATTTATATCCCAAGAAGATATTCTGTTATACTTAAGGGAATTAAAAATGTTAATACTTTTTAAAGATAAAATTTAATTCTGAGTTTTTGATTTTCAG	CCAGAAAACCTTGCTCAGAAGCTTCCAAACCTTGTGGAACT	GTGAGTGTGTTTATTCATTTTTTTTTTAAAATAAGAATGGGAACTTGAAGTGATTTGGAATAGTGGGACATATAATTTTAATTTATTCATCTGTGGTAACGTTTGGGTGTGGTTGTCATGCTGCTGCTCTGGGTAGATGGGAGGCTTTGC	197	238	41	93.1738	100	100	-6.8262
	Ppp2r5c	Ppp2r5c--117	single exon skipping	Ppp2r5c.e01.F1 Ppp2r5c.e01.R1	AAAGAGCGAGAAGAAGCATGGG	CATCCAGAAGAGAACCGACAGG	GGGCAAGCAGGCAAGCGTGTCTCCCACTACGTGGCTTTTTGTAGAAGAGGGACTCAGAGAAGTTCAGTGGGCCAGCAGCCCATGCAGGATGAGGGCCCTGAGTGCAGACCCAGCTCCTAACGGACAGTGACTCCATACTTTGCATTGCAG	TATGCAGTGTATAGTCAAGCCAGCGCCGTGAGCATTCCGGTCGCAATGGAGACAGATGGGCCTCAGTTTGAAGATGTGCAGATGCTGAAAAAGACAGTGAGCGACGAGGCTCGTCAG	GTAAAAGGTGCATTGAGCACAGCAGGGCAAAGCCCGCTACAGATGTGCTTGACGGGTCCGTCACGTTCCGCTGAGCCATCGGATTGCTAGGAAAGTTCTTAGCAATTAAGTGTGTGCCCGAAGTTTGTTGCTTTACTTATCTTAGCAACA	237	354	117	1.92308	8.59454	14.0206	-6.67146
	Tcf7l2	Tcf7l2--15	alternative 3-prime	Tcf7l2.e07.F1 Tcf7l2.e07.R1	ACGACAGGAGGATTCAGACACC	GATGGCCGGGTGAGGGATGC	ATTATGTTTAATTTATCACTAATTAATGCTGACAGGTTTCATATGCCTTGGGTTGCTTTCATGTGAATGTTACTGCGCTTTTTTTTTTTTTAAAGTAGTGTGTACACATCCCTCCTCATTCATTCATTTTGATTCTGACAATTTACACAG	CTTTCTGTCCTCTAG		129	144	15	2.49581	9.01323	11.5567	-6.51742
	1110020G09Rik	1110020G09Rik--66	single exon skipping	1110020G09Rik.e01.F1 1110020G09Rik.e01.R1	CTCAGCTTCTGCCGGTGAGAG	CCTTCGATCCTGTCCCAGTGC	AGGCTATACTGTGCTCCGGAACTTGTGCGCTTTGCTTGGAAGATGTGGAGGGCAGCAGTGTTTTTTATTTCCTGCCTCAGTCTTAATGTCCTCAGGTGGAAGAACATTTTAAAAGCCCCTGTTTCTTCTTTTCTGTGTGTTCTAACCTAG	AATGCCTTATTGTTGGGCTGTAGCAGTGGACAATTTAAGAAGAGATATACCCAATCTAAAGGGACT	GTGAGTTTTTTTTTTTTTTTTGCTGCCTTAAAAATAATTTCCCTTGAACAAAAATCGTGTGAATTAACTAATCCCAATTGACCTGCATGTAAAACAACACTAAATTTGCTCACCGTTTGGGCTCTACGCCTCTCCCCTGGCTGCCTTCCC	153	219	66	10.5479	17.0022	20.5887	-6.4543
	Stau2	Stau2--131	single exon skipping	Stau2.e01.F1 Stau2.e01.R1	TTGTGGAGCTGTGAGGGATACG	ACTGGTTTGGGAAGCGTAGATT	GAAGATATTACATGATATAAGAATTTTAATACAAATTTATGAAAATAATTTACCTATATAATCTAACTTTAGTCTAAACAGTCAAAGCTAGTTTTTCTTCCACTTTAAAAGTCATTCTTGACAAAAACTTTACAGCCTTTTTATTTGCAG	CTTCTCTCCACGATAAAATGGCAAACCCCAAAGAGAAAACTCCAGTGTGTCTGGTAAATGAGTTAGCCCGTTTCCATAGCATCCAACCCCAGTATAAGCTTCTGAATGAAAGCGGGCCTGCTCATTCGAAG	GTAAGGTTACAAAGAGAGGCGGTGATCGTGCTGCTCACTGTCAGACCGTGTTCATCATGCTCTGTTTGGGGGTGGTGGAAGATGGCCTGAAGACATTTAAGTCAAGCCGTATTGTAATGCATTGTTTTGTAAAGCTTTCAGATGTAGTAC	187	318	131	2.73224	8.90411	13.6179	-6.17187
	Cd72	Cd72--72	single exon skipping	Cd72.e03.F1 Cd72.e03.R1	ACCTACGAGAATGTGCAAGTGT	ACAGCCACCCCTAACATCAGAC	GTGCCCCAGGGGCAGCAGATGAAGTTCAGAGAGTGATGCTGCTGTTCCACAGCACTTAGCTCAGGACAGACTAGGGTCTCAGCGTGGGGCTGGAGAGAAGGGAGGTTACAGGGACTTTCCATCCTCACTTCGGGCGCCCCCCTTCCACAG	GGGTCGGGTCAGAGCAACCAACTGCGACCTGGAGCTCTGTGAACTCGTCTGCTCTCAGGCAGATTCCCCGCT	GTGCGTAGTCTTACCCCTCCTTCTCGCCCCCATCTTCCCCTTCCCCCGCAGCCCCAGCGTGCCATTCACCAGCTGCCTGCCCGGAGGGCGCAGGGCATGGGGATATCAGATGCTAAATACTCATGTGCATTCTGGAGAGGTGGGGCTGGG	149	221	72	53.7415	60.9804	59.9085	-6.167
	Lnp	Lnp--83	single exon skipping	Lnp.e01.F1 Lnp.e01.R1	CAGGCAGTGGAAGGCTCAAG	TCACTTGGCTTGTCTGCTCTGT	TGGTTTGATTTTTTTTTTTCAAAGAGGAAAAAAAAGCCAACAAAATATAAATCTTGATAATGGGTCCTATTTTTTATTTCTTCTACTAAGATCAAGATGGATAGTTAGCAAACAACATACAGCTATACCTTTCCTTCTTATCTAATCTAG	GAGGAACAATACCTCAGATGTCTCATTTTCTATCTGAAATCTCCGGAGTGAAGTCTAACTGGCTCAAAGTGAACCCCAGTAAG	GTAATGTTAATAGGTGAAGACAAACTTGAATCAGGGTCTGATGACTCCACAGTACTGAAAGCTGAAGCAGTGATTCTTTTTTATTAAAGACGTTTTTACAGTAGTAATTTTTTCATACTTCTCTTTGGATTCATCAGAGTGGCTGGCCAT	166	249	83	3.27511	9.42029	11.2751	-6.14518
	Ptk2	Ptk2--155	single exon skipping	Ptk2.e01.F1 Ptk2.e01.R1	TCTTCTCAAAGTCACTGCTGCC	AGGTGGTTGGCTCACTACTGC	TCTGGCATATAGCAAGTACTTATATTAGTGTTGTGGCTGGCTGACATGCAGTCAATGCTGGCTAGAGGATGGGTATTAACAGTGGCCTTGTTTTACAAACACTGAAACTGAGGTTCCTGCTGGTGATGATTTTTTTTCTTTGTCTCATAG	GTAGTTAGCGCCTTCTCCAGCTTCCTGCAGCATGACAGAAGAGAGATACAGCAGTTGTTTCAAAGCTGGCAGGGAGGTGAACAGTGGTCCTACCAGCACTTTTGGGAGATTGTTGTACTAGGAAGCTGCTTGTTTGTTGTCTTTGCTTTCAGAAG	GTATTATATTCTTTATTTCCATTAATAGAACGATAATAGAAAATTATTTTTTAGTGGAAGCAAAGATACACAGCGAGTGAAATAACTAATAATTTTTCTTAAGACTCATTTATTGTTACATGTAAGTATACTGTAGCTGTCTTCAGACAC	217	372	155	0	6.04624	6.07662	-6.04624
	Nusap1	Nusap1--99	single exon skipping	Nusap1.e01.F1 Nusap1.e01.R1	AGCAGAAGTTCCTTCTCTGCC	GTGAACTGTGTTCTTTAAGGTGTTTCT	GCCTGCCTCTGCCTCCCAAGTGCTGGGATCAAAGTCATGCACCACCACGCCCGGCCAGACAGATGTTTCTTAGAAGTTTTTAATATCTTTGATTATTCAAGTCAACATTTTAATAGAAAAATGTTATTTATTTTATATTTGTCTATTTAG	ACATTAAAGATTCAAAGAAGCCTTTAGAAAAAAGATCTCTATGCACGGATGAGTTTTCTAAACTTGGGAACAATAAAAGGACTTCAGCCACAACACCAA	GTAAGTCTGTACACAAACCAAGCCAGCAGCTGCCCTCCTTTAGACTCTTGGTGGATAGGCAGTGGTTCGCAGCAGCTAAAATCTCAGATGTGGGGACCAGGGCTCACGATCCACCATTCCAGGTTCCTGGCTTTAGGACTGTGTACCTGA	173	272	99	78.1651	86.8302	84.2033	-6.0382
	Tcf3	Tcf3--42	single exon skipping	Tcf3.e01.F1 Tcf3.e01.R1	ACAGTCAAGGACACAAGGTCGC	GGACGCAGGGGAGAAGTGGT	TTGGCTCACGGTTTGGTGGGACCGGCTATCTGGTGGGGAAGTCCCGGTGGCAGGAGTGTGAGGCGGCTGGTAAAGCCACTGTCAGGAAGCAGAGAGTGACGGATGCTGGTGCTCAGCTCATTTTTTCCTTTTTGTTCAG	TATGGGGATCCTGCCCGTTGGATGGTGCCTCCCACATTCAGG	GTGAGTCTCCCCCTCCTCAGTTAAATCTTTATGGCAACACTCTTACAGACAGACACACCTGGAGGGTGTTTCCATGGTGATTGTAAATTCAGGCAGATTGACAATGAAGATTAACCCTCACACCCGGTGTGGGCACAGTTAGGGGTTACC	132	174	42	19.8113	25.8413	41.5184	-6.03
	Pknox1	Pknox1--247	single exon skipping	Pknox1.e01.F1 Pknox1.e01.R1	ATTGAGCGAGGCTGTGTCG	TTGAGCGAGAAGCACACGGT	TGTGTACCGCTATCTTGCCATCGTGTGTCTCAAATCTCCTCTCATCTAGACAACCAGTTACTCCATCCTAAGTCCAGAGGTGTTTCATCTCAAGACCCTTAGTGTCCTTCCATCTGTAAGACCCTGTTTCTAAATCTGGTCCATGCTTAG	GTGCTGGGTGTTAGAGTGGGACGTGTCTTGTGGAGGACTCAGCTCATCTCCATGTGTACCCTCTGTGCCCTGATGGTGACCAAGTGATTCCAGTCCCGGCTCCTCTGCTCAGTTTCCGGAAAGGTATCTTGAGACTCGTCTGCAGCCTGAGATGTCCTGCCTTGTTTCCCTTCCAAGCCATGGAGCTGTTCTTAGATGTTTGCTCGTCTCGGGACCCGTGCACGGCTCTGTTCTTCCAGGTGCTCAG	GTGGGAAGCTTGGACCCACCCCTGCTCCCTTAGTACACCTGCAGGTTCCTGGCTCTCCTTCTCTGACTCTTGTGCCTACAGCGCCCCATCTTGGTTCCTGTACCCCTCAGCCATTCAGTCTGGTCTGTCTGTGTGGTCAGAGCATGAGTC	138	385	247	0	6.65967	6.02205	-6.02205
	Crem	Crem--397	alternative 3-prime	Crem.e04.F1 Crem.e04.R1	ACAAGGTGTGGTGATGGCTG	GTCGACATTCTTTAGCAGCTTCC	GCATCTGCTTTGCTCTCTTTGTTGTGTAGCTTTGTTTCCTCAGGTTGGTTGGCTGTTGACTGGGTAGAAGGGGGGGCAGATGTTCACGGAGCCATTCTGGATTGTGCTGGGAGGTTGTTCCTGTTGTCATTTGCCTTGTGTTGGTTCCAG	GGAAGCTGCCCGGGAGTGTCGCAGGAAGAAGAAAGAATATGTCAAATGTCTTGAAAATCGTGTGGCTGTGCTTGAAAATCAAAACAAGACCCTCATTGAGGAACTCAAGGCCCTCAAAGACCTTTATTGCCATAAAGCAGAGTAACTGTGTTTGATTTGGACCTTGTTGACTGTGAACTCTAATCGGGGCAGGCGATGCAGCATCCTCATAATGGCCATGTGGACTTGTAGATGGGTCTCTTAACCCTTGCTTAAGAATACAGTCTGCTGTAGAGTGTGAATTGGGAATACTGTTCCATGGGTTGGAATGCAGCTCCCCTCACATTACCAAGCTTGCTCTATTGCCAATAGCATGCAACATATGTTTTGTTTGCCCTTCTGCTTCTACTTTTTTCAG		125	522	397	12.4368	18.4318	32.5838	-5.995
	Stoml1	Stoml1--280	single exon skipping	Stoml1.e01.F1 Stoml1.e01.R1	GCCCTCCTGTCTCTGCCATG	CCCAGTCGAAACACAATCATCC	TGGGGGAGGTGGGGGGTGGTGGCACTAATCATCCTTCTTGTGGTCTCTGCTTCACTTCTGCCCCCAGTTTCCTGCTTGAGTTTCTGCTTTAGTTTCTTCCCTCAGTGATAGTCTGTAACCTAGATGCCAAATAAACTCTTTTCTCCCCAG	GTTTCTTTTGATCATGATGTTTCTCCCAGTAACATGAGAAACTAGGGCAGTTCCCATCCTTCAGATGGATAAACTGAAGCCCAGACTGAACCAACGGCATCTCGGGAGCCAGGAAGGAGCAGAAATTGTTTTCTAGGTCCTGGAATCTGGACATATATATTCCTTTGCAAAATCATCCTCCCTTTGGCTCAGATCCAATCAAAAGAAAAGCACCCAGCATACCCAGCAAGCATGGAATAATGAAACTCAGGTCTTGCTTTGCATAACGGTTGCTTAATAG	GTAAGGGTGAAAGATACAGATGTAGTTGAACAACACATCTGACTGCTTCAGGGTAGGTGAAGCCCAAGCAGGCTTTCCCCTTTGCATAGCCCTAGGCAGTGAAGTCCCTAGAAAGCCTCTGTGTTTGTTGAGTCTAGAAAGGAGCGCTGA	132	412	280	0	5.81879	11.7919	-5.81879
	Mlf1	Mlf1--45	single exon skipping	Mlf1.e01.F1 Mlf1.e01.R1	TGATTCTTTTCTTGCACACCGAG	TGCCATCATCCGATCCATTGTC	TAATAAGCAGATAATTTTTAATGTACACATTGAGTATTTTTTATTAAAAAGTTCTGTAACAATGGTACTTCTGAGCTACAGTGCATTTTTATATTTTAGCTATGCCCATATAATAAATACAGCCAAAATTTATTGCATTTTTTTTTTTAG	GCAACAAGTTTTTCTCTTGTGCCTTTTGGAAGGTTTGGTGGAATG	GTTTGTATCAAGAAAATTACTTTAGCTATATTTTTTAACAGATACTCTCCTTAACTCAAGCAGAGTAAGTCTGCATGCATCTCACTAACTTCCATAATGGCTTTTAAGCTTTGTACTAGAAATCTGTTACATGTGCCTGAGTGCTTAGAC	193	238	45	0	12.6294	5.75843	-5.75843
	Rapgef1	Rapgef1--114	single exon skipping	Rapgef1.e03.F1 Rapgef1.e03.R1	TCAGCGTTCTCATCTCTCCTCC	TCCTTCTCTTTCTCCTCCAGCC	CCCATCTAAAAGCATCCTCCAGCATTAGTAACCTCAGCAGGGCCAGCTGAGCCAGATGTGTGGAACAGCTGTTGATTCTCACCAACCCCTCCCTCCAGTCTACAATGTCCATTTCAAGCTCTGTAGGAATCCAGGTTTCCTCTCTTCCAG	GAGGCAAGAGACAGATTTCTACCAGAGGGCTACCCTATCCCCTTGGATCTGGAGCAGCAGGCAGTAGAATTTATGTCCACCAGTGCTGTGGCTTCCAGGTCTCAGAGGCAGAAG	GTCAGTGTGACATTAAGAACAATTGGGGTTGCCTTGCCTTCCACTGCAGAACTCTGGTCCGTGGTCTGGGGATGGAAAAACACCTGTGGTGATGTTAGCGTGTCTTCACTGGGTGGCAACTATGGGCTCAAGTATTTGTGTACTGCTTGA	165	279	114	15.4562	21.1849	28.0884	-5.7287
	Rnf44	Rnf44--64	alternative 3-prime	Rnf44.e01.F1 Rnf44.e01.R1	AGCCCCTCCACCTCCCTGCC	GGTTTGATGGTCTGGGCAGCA	GCTTCCTAGTGTGGGTCATTACCCTGGCTTCTCTCCATGAATTATAAATGAGTGGTGCCCCTCTATCCTGTTGGGGCTCCTCTGTGTGGTACAG	CCTTGGCCACGAGGGGCCCCTGGTCAGCCCACCTGCCCAGGATGAGCGCTTACCCTCCCAGCAG		155	219	64	9.80163	15.5114	15.5155	-5.70977
	Crem	Crem--36	single exon skipping	Crem.e03.F1 Crem.e03.R1	ATGCAAAAGCCCAACATGGC	TTCATCAGCCTCAGCTCCCG	ACACTGTATTTCAGACACTAAGGGAGGGGATTAGAAGGGAACTAATGTGTTAAATGTCTTCTGTGTGCCAGGCACTATGCTAGACACTTTGACATGTATTACAGGGTTTCTTGTGAGTATGAAATGAGATGATGTATCCCCATTTTACAG	ATGAGGAGACTGACCTTGCCCCAAGTCACATGGCTG	GTAAGTGGCAGAGCTGGACTAGTACCCAGACCCCAAACCCAATGCCTTTTCTGCTGTACCGTGTTAGAGCTTGAAAAAAGAGAGGTATGAAATTCATGATCAGAATTGACAGCTCCAGGAATTGTTTTTCATGACAGGAGTTAGATAGTT	191	227	36	25.9819	31.6364	38.7179	-5.6545
	Hnrnpab	Hnrnpab--141	single exon skipping	Hnrnpab.e01.F1 Hnrnpab.e01.R1	AAGAGGTGTATCAGCAACAGCA	CGTCCAAACAAAGCGTGTGC	CCTAGGGCCCTCTGTACCAGAACAGTAGCCTCTTGGCTTTTGAGTTGCCATAGTAATAACCCCGCCACCCAAAGGGCAGGATTTCCTCCATCCTAGCTCCTGCGTGTGCTAAATGGTCCATGGGCCCCTGTGCCCTGCTCCCCCCCACAG	GTCAGAGTCAGAGTTGGAATCAGGGCTACGGCAACTACTGGAACCAGGGCTACGGCTACCAGCAGGGCTACGGGCCGGGCTATGGCGGCTACGACTACTCGCCCTATGGCTATTACGGCTACGGCCCCGGCTACGACTACA	GTAAGTAGGAGAGGGAGGCCCTATCTACTTCCTCCTAGGGGAGGCAGGTTAGGTAGTGCAGGGGCCATTGGCAGCAGGGGCTTTGGAGTCAGACAGGCCTGGCACAGGCACTGGAGCTACTGAATGAAGCTCTAGC	198	339	141	7.02117	12.569	14.0034	-5.54783
	Pnpla6	Pnpla6--59	single exon skipping	Pnpla6.e01.F1 Pnpla6.e01.R1	GCAGAAAACTAGGGGTGTTGGC	AGGTAGCAGGTCTTGTAGCCTG	GCTACCCTTTTGGCCACAGGGTGCAGATGAAAACGTTACGGAGTCTGGTCCGCCTTATGCATAAGTGAAGTAGGACAAAGAGCTGGGGGCTGGTCTCATCCCTTGATCTGGGCGGGGAAATCAACTTGCCCCTATCCTTCTGTCTAGCAG	TACCCCTCTAGACGCTCTCACCCCAACCCCGGCGAATGGAGGAGTCACTCCAGCCAAAG	GTATCTAGGGGGCGTGGCTTGTGAGACGAGCTAGGGGTAAGGAGCCTGTAGGCGCT	175	234	59	18.6264	24.0537	44.1545	-5.4273
	Zfp207	Zfp207--48	single exon skipping	Zfp207.e02.F1 Zfp207.e02.R1	CCATTGATGCCAGGTGTTCCTC	TCAGAGGTGGTATTCCAGGTCC	GATTTACCAAAGCATCAGAAACTAAAATGAAATTGAGGTGCGTATTGCCCATCACTTTTACTTAGTTGGATATGAAAGGTGTACAGTACACTTTCCCGCTGTATTCTGAAAATCACAGTTAGATTTTGATTTTGTCATACATTTTCACAG	ATTGCATCATCAGAGAAAATACACCCAGTCATTTTGCGGTGAAAACAT	GTAAGCATCTCATTCATAATGTAATTCAGGAGGTATAATAATAATCATAATGTCATTTGTGTGTGTGTTTAATGATATTTATTCAGTTGACTTATAAGAAATTTTCTAATCTTCCTCACAAAAACTTGTTAGCTCATTGACACATCTTTT	121	169	48	94.7697	100	100	-5.2303
	Suv39h2	Suv39h2--146	single exon skipping	Suv39h2.e01.F1 Suv39h2.e01.R1	TCTTTGGCGACGAGTGTGCA	GACAGCCTTGCATTTCCTTTCC	TTTATCCTATAACTTTTTCTTAAACACACATATGTAGCTTCTTGTTATATGTGTTTCTAGACTATAACATTGTCAGTTGAGAGGGTTTTAAGTTTTTGTTTCAGCCTAGTAGCTATTTTATTGGTAAAGAATTCTATTTTCTTATTGTAG	CCTGGTGTGTGCCTTGCCTAGTTTCACTTGATACTCTCCAGGAATTATGTAGAAAAGAAAAGCTCACATGTAAATCGATTGGAATCACCAAAAGGAATCTAAACAATTATGAGGTGGAGTACTTGTGTGACTACAAGGTAGCAAAG	GTAAGGCAATGTCCAGCCCCTTGGCAGAGACCTGTCCACACTGCAGTGTTTCATGTTTCTCTAACATAAAAAGAGCCTCAATATAAGTGAAGCTCTTCTTGTTTAACGTTGTAAGATATAGAGTTACTCGGTCAACACTGAGGGGATTCT	192	338	146	6.41248	11.5304	26.738	-5.11792
	Npnt	Npnt--51	single exon skipping	Npnt.e01.F1 Npnt.e01.R1	TCGCTATGGAGGCAGGATTGAC	CTTGGTTGCAGGTTTTCCCAG	TGTCCTAGATTTTTTTTTGTTGTTTCAGAGAAGCACTGAAAGTTGAATGTGTGTAAGTCTCCCGGAATGTAACAAGTTGGTCATACCCGAGCCCCGCCTCCTTACAGAGAAAAGATCTGGAATTTCTTTTTTTGGCCATTTGTTTTGCAG	CTTTCTACGTCTTAAGGCAGAGACTAGCAAGGATAAGGTGCCAGCTCAAAG	GTTAGAGGAACATATTTCTTGACATAATTTTGGCTAATATATGTCTTGAAGGCCATAACATCTAAAAGATACTTTATAAAGCTACAAGAAAGGCTTAACATTTCTTGGTTTTGAGTGTCTTATTTGGGGGAAACTCTATTCCACAGAGAA	158	209	51	0	5.11583	12.3264	-5.11583
	1700040I03Rik	1700040I03Rik--168	single exon skipping	1700040I03Rik.e01.F1 1700040I03Rik.e01.R1	ATCGCTCTGGTGGAAAGGGG	GGAGGTTGCAGTAGCTCAAAGG	TTCAGCTATGTACCGATGAACCTCAATACAAGTTCTCTATGGTCCTTTCAGCCTCCCAGAGAGGGTGTAAGGGAGGGGCAGCTAGCACCTGCCTGACTTTTGATCTCATCACCACCTCTTCCAG	GGGCTGCTCCTTCCTCTCTAAGACCAGGGTGGTACAGGAGCATGGTGGGCGGGCTGTGATCATCTCGGACAATGCAGTTGACAATGACAGTTTCTACGTGGAGATGATCCAGGATAGTACTCAACGCACAGCTGACATTCCTGCCCTCTTCCTGCTCGGCCGAGATGG	GTGAGGGCTCTTTGCTTCTGGCTGGCCATGCTGCACTGGGTGTTGTGACTTGGTGGGGGTCAAAAACAATCACCAGTACCCTCTCACAAGCCCTATCTTGAATATCCCAGTC	125	293	168	95.0739	100	100	-4.9261
	AU019823	AU019823--27	single exon skipping	AU019823.e01.F1 AU019823.e01.R1	CCTTCCTTCCTGCACCCGTC	AGGACTTTCCCCAACGGAAC	GGGTGAGGAGGGCACAGTAACCGGTGGGAAGGCTGCGTTTTCACGAAGGACTCGGGTGAAGCTGCAGAGCTGCCTTTCAGCCCTGACTCCTTGGCTTCCTGGGTCGGAGGAGATCTTGTAATGGAGTGGTTCTTCGTCTCACACTAACAG	GATGCCTGATTTCCTCAGGATCGAGGG	GTGAGTGAGCATCGGGACAGTGGCACCAAGCCCCTGCTAGCTACACATGTGAATATCGTTGTCTTCTGGGTTTTGGAAAGTTCCGTACAGTGTAGGAAACAAAATGTCCTGAGTAGAGATATTTAGGTCATCTAAAAACTTTTTTACAAT	194	221	27	0	4.74934	10.8879	-4.74934
	Mrps33	Mrps33--116	alternative 5-prime	Mrps33.e01.F1 Mrps33.e01.R1	CGCATGTCTCGTCTGAGTGCC	CTCTTCCCTTCTCCTTTCCTCG		GTGAGCCTGTTTAGCGAGCAGCCCTTGGCCAAGAAGAAAGAGACTTATGACTGGTATCCAAATCACAACACGTATTTTGCGCTCATGGGCAACCTCCGTTTCCTTGGCCTTTACAG	GTGATAAGGGGGGGTGGGTCTTGTGACGGGTGGTTTTGGAAGGTTGGCCAAGGAAAACAATTAGCTTGGGACTCACTACAGTTTTGTGATTCTTATGGGAGTCCAGGTGAATCAAAGGGTAAGGGGATGAGGGGACTCAAAATTGCCTTA	159	275	116	84.3532	89.8958	89.0784	-4.7252
	Fam73a	Fam73a--192	multiple exon skipping	Fam73a.e01.F1 Fam73a.e01.R1	TGAGCTTGAGGGAGACTATGGA	AGCAAGGAATGACCTGTTGTCT	TGTTGAAGGAAAGTGAATTTAGGTTTTTGTTACATAAAATGTTAGTGATTTCTGTGGGGTAGTCACATGTAGCATATTTTGGTAGTATTGAAATCCTGGGTTTTTTACAGTTCCTCTTACTCCAGTGTAATCCGTCCTGTGTGTCCTTAG	CTCGCAGAGCAGAGAGAAGCGCAGCAGACCTTCAGCCTGGAGTCTTTTTGTCCCTGCCCTTTCTACGAAGAAGCTATGCATTTAGTTGAAGAAGGAAAAATTTACTCCAGAGTGCTGAGGTATCATTCCAGCTTAGTTCACAGCTATTATTTTATTATTTTATTTCTTTAGTAAGGTACTGTTGGTTTTTTGTGTGACAATTATTAAATCATGCTATGAATATGGGAAAGATACGTTTTGGTCCAAGTAGATTTTTGTGCAGCCTGCCAGTGGCAGAGGACATGTGCTTTCCATTAAGGGCCTGCTTAGGTCCAGGTCTGTGGGAGACTTGCTCGTGGCTGGAACCTAACAGTTACTCTCTGCTCTTCGTGATGCAGAACGGAGATGCTGGAGTGCCTG…	GTACTTGTGAGCGCTGAGGCGGCCTGCACTGCCGGCCTCTCCCTGGCGCAGTCCCTGGCGCAGTCCCTGGCGCAGTCCCTCCTGTGCACAGGGCAGCTCTCCCCACTGCTCTGCCTGCAGCGGCGGGGCCTTATTCTCCCTCCCATGCTG	125	317	192	84.2215	89.0011	88.8626	-4.6411
	Fam118b	Fam118b--228	single exon skipping	Fam118b.e01.F1 Fam118b.e01.R1	ACGAGGAAAGCAAAAAGTTTCAGA	AGCTGGGTGGAGGACAATGC	TTGCATTTGGCATGTGCCATCCTACTTTATTACAGTGAGAGTGATGTTTTAAGTATAAAGTATTCAAAATGTGTAATTCTGCAACTGAAACAAGTTAACAAAGCAATTTGAATTGGGTTTGTTTGTCTTTCAAATCTTCCACACCTACAG	CGTACCAGTAATGTTCGATCCACATTTTTCAAAGACTGTTTATATGAAGTATTTGATGACCTGGAATCAAAGATGGAAGATTCTGGAAAACAGCTCCTTCAGTCTGTTCTCCATCTGATGGAAAATGGAGCCCTAGTATTAACTACAAATTTTGATAATCTCCTAGAACTCTATGCAGCTGACCAGGGAAAACAGCTTGAATCCCTTGACCTTACTGATGAGAAAAAG	GTAAAATGTTAATCAGTAACTTCAGGGTAGTGGATTGTATCTTCCTCAGAAAAGCTGCCTTCTGGTCATTATGCTAGTATTTATGTAGCAGGGGTGTTTTTACTCTTCACATTGCTATGACCAGAATACCCAACAGGAACAACCAGAGGA	182	410	228	35.9398	31.2989	40.4167	-4.4769
	Pum2	Pum2--237	single exon skipping	Pum2.e01.F1 Pum2.e01.R1	AGTGCGTCTCTTGGCTTTGGAA	TCGGTACTTTGCTTCTGCTCCA	ATATGGTTATCACAATAATTATCATCTCCATAATGTTTCTAAAATAATTATTGTGATCACTTCTATTATTGCCCAGCAAGAGTTGGTTGGGAATAGGTTCTATTCAGTTAACACTGTATGTAATTAGGGTTTTTTTTATTTCTTCTTCAG	TTGGCAGTTCTGCAAGTAGTAGTGCCACAAGGAGAGAGTCTCTATCTACTAGCTCTGACTTGTACAAAAGATCTAGTAGCAGCCTAGCACCCATAGGGCAACCATTTTACAATAGTCTGGGATTTTCCTCCTCTCCAAGTCCAATAGGCATGCCTCTGCCAAGCCAAACTCCAGGACATTCACTTACGCCACCGCCATCACTTTCATCACATGGATCCTCATCCAGTTTGCATTTAG	GTAAAAAAAAACCCAAAACCCTTTTTATTTGTATGTATACATGTATGTGTGTTTGTGTGTGTGTTTATAATATATGTAAAATATTGAATGTTGGATAAAACATGCCAAATTGCTTTTGCTTTTAGATACTAGCCTTTTGAAAAAGTTCTA	144	381	237	0	4.47515	5.76378	-4.47515
	Rangap1	Rangap1--48	single exon skipping	Rangap1.e01.F1 Rangap1.e01.R1	ATCGTGGAGCAGGTGGTGTG	GTTTGGCAATGTCTTCAGAGGC	GGCCCACGTCCGCGCGGGAAGCCTGGCATGAGTCACTGCTGACGCTTGGCTGGGTCGATGGATGGCCGTGCACCTGAGGACGTCCCCCACGCGGCCGCCCAGGAGGAGAGGGCGTTTGTGTATTGACCGTTTGTGCCTGCTCTCTCCCAG	GCCGTCTGCTGACCTTGGATAGCTCAATACCATCCCTGTTTTGCTTTG	GTTAGTCATTCTTTAAAGTGAATTGGGGAGGGCTTGTGTGTGTGTCTGTGTGTCCCTTCCACCTGGAGCCCTACCTACCACCACCAGTTTTTAATCTCATTGTCCCATCGTGGAACTGTAAGAGGTGGCTGAATTCCAGATAGATTTTTA	216	264	48	30.484	34.9291	8.45171	-4.4451
	Rfxank	Rfxank--30	alternative 5-prime	Rfxank.e01.F1 Rfxank.e01.R1	AGCCAACTGAAGGATCATCTGC	CTAGCAGGAAGCGAACTGTCTC		GTGCGTGTCCTGCCTGCACATGCCTGTCTG	GTAGGGGAACTTGTGCGTGAGAGTGGCTTGTGTGTGCATGTATGATTTGTGTAATGTTCCCCTTCATGTGAC	124	154	30	10.1072	15.1261	14.4468	-4.3396
	Csnk1d	Csnk1d--63	single exon skipping	Csnk1d.e01.F1 Csnk1d.e01.R1	TACCTCTCGCATGTCCACCTCA	CCTCTGCTCTTCGTCCCAGC	TCCCCAGAGTGTCTGTCTGTGTCTTGACCTGGTCAAGGCAAGGGACACATCAGGACTCAGGCTCAGTACAAGCAGCCAGGGGACCAGGACCTCATGTGCTGGTGTGGCCAGCAGGACACTTACCAACAGCTGTCTTTTCCCCCACCTCAG	AATAGCATTCCTTTCGAACACCACGGCAAGTAGCTGCTCGTCTCCATCGGAAGGCAGCACTGG	GTGAGTGTGCTCGTGGTGGGGCTCTGCAAGTAGCAGGTGCCAGGCAAGGTGGGAACAACTCCCCACCCATCATCTGGGCTCGCTGGTGGGCTGGGCTTGCATGCCAAATGCTGGAGATAGAGTGAGGCTTCTTCTGCTTGTTTTTCTTTG	335	398	63	29.4363	33.713	71.8447	-4.2767
	Trmt61b	Trmt61b--214	alternative 5-prime	Trmt61b.e02.F1 Trmt61b.e02.R1	TGCTTATTAAAGCTCTGGCGGG	CTGTTAACATTACACTCTCAATTTTCCAAC		GTAAGAGTTCTCTGCGGAGGCCACCTTTGGAGGACTCTGTATATTGATGGAAGAGGGAACGCCGGAACCTATCCCAAAAGTATTGTCATGGGAATTAGGTGTGTGTGGGTTCCAGGAAGGGCGAGGACGGACGGCGCACTACCACAGTCCGATGAATGTTCTCATCACCGACCTTTGGAGTTTTTCAGCATGTTGGATTTTTAAACATGTTCAG	GTACTGATAATTTTAGAAGGAAACAGAATTTACATTTGATATTTGCCACTCCCTTATCTAAAATGAAGATTATGCCAGTTTACTAGCAGAATGGTATGGACTCGCTAAACAGAGACGTACCTGTTTGTTCCCCACAGCTCTGAAGCGTAT	183	397	214	39.0034	43.2739	45.7784	-4.2705
	Fyttd1	Fyttd1--75	single exon skipping	Fyttd1.e01.F1 Fyttd1.e01.R1	GATGTGGTAGCAAAGAGAACGC	ATGTCAAACTGTAGAGGGACGC	GTATAGTTCAGGGCTGAGATTTTATCTTGGTAGTGGAACACTTGGTTGGTGAACTAAGATAGATAGATGGGCAGAGAGACAGAATAAATATCTTTCAGTGGGATAAACTGTAAGATTTATAAGCTTTTAAGAAAAAAATTTCAAACCTAG	ATGGCGTACTTCCACCACAAATGGAGGAATTTTGACTGTATCCATTGACAATCCTGGAGCTGTACAGTGTCCGGT	GTAAGTTTTTTCCTTCCCTTTTTCTCCCCTTTCTTGAAAAATTGTAACCTCTTGATATATGATAGGAAAGTAAAAAGTATTGGACTTGTGCTCAGAGTATACTGTATAAGTCAGGATAAAATGAGATGCAAGGGTAAAGAATTGTTAACA	134	209	75	92.6579	96.8977	100	-4.2398
	Lsm10	Lsm10--102	alternative 5-prime	Lsm10.e01.F1 Lsm10.e01.R1	GAAGGCGGAAGGCATCACGC	TCTGGGATATGGACGTATCGGA		GTGGGTAGGGCAGTCGAGAGTGGGGACTAGGGCGCGCTGGGACCCGTCCTCTTCCCCTGGCGCACTGGCTGCGGACTTTTCTTCCCAAACCCCTTACGCGCG	GTGAGGAGAGGGGCGCACTCGGCACCCGGCTTTCCCGGGTGGGACTAATGAGCTTGACCGCTAGTGGCAAATCCCAGGCCTCCGGTCCTGGAAGCAGCAGAGTCTGGGCCTGCCTGAAGGTCTCAAAGACTATCCTTTTGGATTTTGTTT	302	404	102	23.2175	27.3458	42.1793	-4.1283
	Clcn3	Clcn3--76	single exon skipping	Clcn3.e01.F1 Clcn3.e01.R1	AGGGATTGTTGGCAGTTCTCGG	TTGAAGCGGGGTCTTGGTTTGC	AGATTCTTAAATCATCTTATTTTTATCTCAAGTTCATGAGGAGCATTCTTACGGTTTATGTTTTATTTCCTTCTCTCATTCTTTATCATTATGATTGGAACCCCCTTCAGTTTAATTTCTCACAGTTATTAGCATAATAATCTGTTTCAG	GATTGTCTTGGGGATCATCACAAAGAAGAACATTTTAGAGCATCTCGAGCAACTAAAGCAGCACGTGGAGCCCTTG	GTGATTAGCTGTGTCAGCTGTCCTCACTAGACACCCTAGAAGTCAGGAGGCATGAAACTTGTGAACTGTTCAGGTCTCCCTGCCACAGTCCCACCTGCTGCCACTTACACTGGTGTCTGCCCAGATGTCTGTGAGACAAATTTAGATATA	272	348	76	0	4.08922	5.60803	-4.08922
	Fam134c	Fam134c--127	single exon skipping	Fam134c.e01.F1 Fam134c.e01.R1	TGCCGAGACCTGACGCCTTG	CATCAAGTAGGACAGCAGGAGC	CCAAGAAGAATGGCATGTTTCACCTCTAAAGCTCCTGGGACTAGCTGCTCCCCAAGCCCTCTTTAAACCCGGAAGCATCGGCTGGCAGCACAGCAAGATGGGGGGCCCCTAAACAGCCTCCTTTCACAGCTCCCCTTCTCTCTCCCATAG	CTGGGGCTTTGTGCACCCTCGGTTGCTCAGCGTGCCCGAGCTCTGCCACCATGTAGCTGAAGTCTGGGTTAGTGGGACCATTTTCATAAGGAATCTTTTGCTTTTCAAAAAGCAAAACCCAGGCAAG	GTAAGACCTCCCTTTGCACTTTCAGCTCTGGCTTTCAGCTCAGTTCATGTTAAGATGAGACACTTATTTCCCCATGTACCTTCATTCATAAAAGACATGAGGTTCATAGAAACACAGGGAGGTGATAGGAAGGGTTCTGACCGGCTGCCC	115	242	127	90.0719	95.5453	94.0257	-3.9538
	Rabggtb	Rabggtb--98	single exon skipping	Rabggtb.e01.F1 Rabggtb.e01.R1	TGTATGACAGTGTTCATGTTATCAACG	TTGCCACCGCACAAAATGAGAA	TTGTCTTGGTGGTAGTAATCATAAGATTTCAAGTTGTTCCGTCTTTTCAG	GTCCCACTAAGCAGTTGGTCTAACTGGAATAAAATGGCCTGCTGGAAGTCCCAGCATGCCCCGTGCTGGCTTGTCAGCACACCACACTAAAAGATAAG	GTAGGTTCAAGTTTTATCTCCAATAATAATTAACTTCCCTGAAGGTAAAGACCTGGGGAGGTCTCTAAACGTTTGTCAAATTAGTAAATATCTTGAGTTGGGAGATGGAAATTTTTCCTTTGATTAATTTAGATAATCTGGGGGGGAACA	135	233	98	4.34783	8.23045	11.6152	-3.88262
	Numb	Numb--147	single exon skipping	Numb.e01.F1 Numb.e01.R1	CCTTCTCCTCCGCCCCAATG	CCCGCACACTCTTTGACACTTC	TATATCCACTGCAGGATTGCATGAGCATCCCCGCACCAACTGCTCTGTCTTGTCTGTTCCAATATTGTACGTTGGCCTGACTGACCCATCTCGTGTAGCTTGGACACCCTGCATGAATTAACTCCATCCATGTTGTCTGCTCCATTGTAG	CTAATGGCACTGACTCAGCCTCCCATGTGCTTACTGCTAAGCCAGCCAATACTGCTCTAGCACACGTAGCAATGCCTGTCCGTGAAACCAACCCCTGGGCCCATGTCCCTGATGCTGCTAACAAGGAAATTGCAGCCATACATCCGG	GTAAGGTGGCCAGAGATGTTGAAATAGATTTTGGGAGCAAGTTCTAAAAAATGGCCAGCTACCTGAATGAGGACTACTATGAAAACTATATTCTTTCCTAGACAGAAGTGGCTGTGAGAAATAACTGGGAATAAAAGGATTAGATGGACT	183	330	147	0	42.4106	3.86304	-3.86304
	Runx1	Runx1--192	single exon skipping	Runx1.e01.F1 Runx1.e01.R1	CACCGTCTTTACAAATCCGCCA	CGGGTGAAATGGGTGTCGCT	GTCCAACAAGCTCACCTTGGGGGTGAAGGGAGAGGGAGGGGAAAGATAAGAAAAGTCCCCTCCACAACACGTTTTCTGATCTCTTCCCTCCCTCCTTCCCTGCCTCCCTCTCCTCCTCCTCCTCCCTTCCCCTCCCGGTCCCTACACTAG	GACATCGGCAGAAACTAGATGATCAGACCAAGCCCGGGAGTTTGTCCTTTTCCGAGCGGCTCAGTGAATTGGAGCAGCTGCGGCGCACGGCCATGAGGGTCAGCCCGCACCACCCAGCCCCCACGCCCAACCCTCGGGCCTCCTTGAACCACTCCACTGCCTTTAACCCTCAGCCTCAAAGTCAGATGCAGG	GTAAGTACCCCACGGAGCCCACTACCCTCTGTCTTTGCTGGAGTCCCAGGCGCAGAAAGCACCGGGGCTGCCAGGCCTTTCTGGGTGCTCTAAGGGAACTGTTGAAACCCCGCAGCATCAGCTGGGAGCTTAATGAGGAGAACGCTGTTC	191	383	192	47.7876	51.6456	37.1171	-3.858
	Uspl1	Uspl1--177	single exon skipping	Uspl1.e02.F1 Uspl1.e02.R1	ACTGTATGCGAAGAAGGAGCGT	TTTCCCAAGTACCCCAGCATG	ATATCTCCCATTAAGGTCTCCGGAATGCGACTTACCTACGTTGAAGGTGGGGGCTCGGTGGTGGGCGTAGGTAAGAGGAAAAGTGCCGGAGATGAACACTGGAAAACCTTGGTTGTTCTCCTTGAAATAAGCTCATGTCATAATCTTTAG	GATGTACTGAGCTGTTTGGGCGGACTTCCTACAATCAGATTGGATTAAATAGGTGGTTTGAAGCGGAGCTGTCATTTTGACAGTGATATGAATGGAAAGAGAGACAAGTTCGAAACATTTCCAAAGCCTCGTTCACGAGTTTAGATGGCGCCTACTGTGCAAACATGGGAGATGAGA	GTGAGTAGACGGCACAAACTTTCTAGTCTGTATTTGGAAACCCAAAAGATGCCAAAATTTAGATACTGTACAGGGAGGAGCTAGCAGTTACACTTGGAGAAAAGATAATGAAGGTAATTTATTCCTAGACAAATTGAAATTTGAGACCCA	201	378	177	0	3.5124	7.27273	-3.5124
	AI837181	AI837181--14	alternative 3-prime	AI837181.e01.F1 AI837181.e01.R1	CGGGCAGGAACGGAGC	GCAGTGAAGCCATCCTCCCG	AATCTAGACAGGATCAGTTGTTACCCATTGTGAAGATGAAGCAACTGAGGCACAGACATTATGTCTTGCCCAGGGCCACAGTTTACTGCAGTGCCTGGCACCCTCCAGGACCCAGCACTTTTTATTTACTGTCTCAAACCTCTGACTCAG	TTCCCTCACAACAG		126	140	14	5.25114	9.30143	8.76309	-3.51195
	Mecp2	Mecp2--124	single exon skipping	Mecp2.e01.F1 Mecp2.e01.R1	AGGAGGCGAGGAGGAGAGACT	TGGGCTGAAGGTTGTAGTGGC	CAGTAATTTGCAGTTTATTCTTTGCTTCTAACTAGCTGAGCTGGGAAGTAACATAGTATGTTGTCTGTTTATCTTCAGAATGTTCCAAAAAGCCTTGGGAAAAGGTGCAGCTCAATGGGGACTTTCAACTTACGATTTTCTTTGTTTTAG	GCTCCATAAAAATACAGACTCACCAGTTCCTGCTTTGATGTGACATGTGACTCCCCAGAATACACCTTGCTTCTGTAGACCAGCTCCAACAGGATTCCATGGTAGCTGGGATGTTAGGGCTCAG	GTAAGTAACCTTCCTTTTTTTTTTTTTAGTATATGTCCTGGTTTGGCCATCTGTTTTTAAAAAAAAAAAAAAGGAAAAAAAGATATACTATTCTTGGACAGTATGAAAGTACCCCAAAGACAAAAAATATAACTGGGCCAAACTGTGCCA	147	271	124	18.8468	22.3562	40.4741	-3.5094
	4930481F22Rik	4930481F22Rik--64	single exon skipping	4930481F22Rik.e01.F1 4930481F22Rik.e01.R1	GGCTGTGTCAATTCTCAAGAAGC	TGGAACTCCCAGAGGTCCTTGT	AGACACATTTGTAAGGACAGTGGGACGGACAGGGCTGTGGTCCCGCAGAGGGATCCATGGATCACGTGCCACACAAGGAAGGAAAGAGAAGTGTTCTCAGAGAGAGTAGGGGCTCAGGCAGAGACTGACTGTGAATGATCTTCCTCCCAG	GAAGTGTACAGTCCAGTTCTCAGGATTCAGACCAAAGAAGCTGGGGTTGCTTCTAAGTTTGCAG	GTTGGTGGGCTGCTAAGTTGTGGGAGTGGGACCTGCGTGATGAAGAGAGGGGGTGTTTACAGACCCATGACGGGGGGCACTGGGCAGGACCTGAAG	126	190	64	5.04951	8.54503	32.2259	-3.49552
	Musk	Musk--24	single exon skipping	Musk.e02.F1 Musk.e02.R1	CCTGCACAAGACTGCCATATTTAG	GGACACGATGGAGATGATGACG	GTTTCAAAGACGCACTCTTCACATTTGAATGCTTTTCTGTCGTTCATTTAAACGCTGAGAGAGAAAGCCACATTTCTTAGCTGTAGCTCACAGGGTCTAAGAGGTATCTTAACGCTTACTTAAAACCAATTTTTATCCTTTCCCCCTCAG	ATTATAAAAAAGAAAACATAACAA	GTAAGTAATTTTGTTTGTGCCTCGGAAATTTGTGTCTGTAAGTGGATTCGTGCATGTATATTTACACTACACTTCCCTAAATCCAGAACACAGTGTACTAGGCGAGCATCATTAGCGCCCATGCACAAGTGTCAGAGCGCATCCACTCCC	143	167	24	6.63876	10.1255	12.2977	-3.48674
	Pou2f2	Pou2f2--48	alternative 3-prime	Pou2f2.e02.F1 Pou2f2.e02.R1	CCAACGCCAAATCTATTCCAGC	CTGTTCCAGCTCCTCCAGATCG	CAGTGGAGTAAAACCTTTAACAGGAATTAGAGATTAGTGTGGGCGACTTGGGCAGGTGAGGCGAGTCTGAAGCAAGCCAGTGCACAACCGTTGCTTAGCCCCATCCAGGTCCTCCATCCCGCATCCCATCCACCTGCCCATCCCCACCAG	GCTATGACTCGCCCCACGCTGCCCGACCCACACCTCTCACACCCGCAG		150	198	48	2.79099	10.4781	6.27344	-3.48245
	Zfp790	Zfp790--90	alternative 3-prime	Zfp790.e01.F1 Zfp790.e01.R1	TGAGCGTGTGTGAGAGAAAGCA	GCCAGTCAGTCCTCGTCTTGAT	TGAGTGCTGGGATTAAAGGCGTGCGCCACCACCTGGCTATAGAATGATTTTTGCTACAGCTCATTAGATTACAACATCCTGCTTTACTGGGGCTCTCTTGAGTTTGGTGGGACCGTCATTTCATCACGCTCCCTCTGACCTTCCTCCAAG	GAAGAAAACGGCCTTTGTTCTTGTCCACTTAAATGGTCTGTGGAAAGCCAGCTGCCTCATGGTTCTCTTTCCTGTGCGCTGTCTTCTCAG		131	221	90	82.1634	87.1429	85.6148	-3.4514
	Ttbk2	Ttbk2--74	single exon skipping	Ttbk2.e01.F1 Ttbk2.e01.R1	AGCTAGACCCTCGTCCTCCG	GCTCTCCTCCTCCACTCATTGC	GTACCACCACTCCCTACTTAAATTTTACTTTTTTATTGTAGTAAAATATACATATTTGCCTTCTTAAGCATTTTGAAGAAAACAGTTCAATGCTAAGTATGTTTGTTAATTAACTTTTTACCTCAAACTGGATCTCTTTTTCTCCCTCAG	AATTGTAAAACCGGTAAGATCAAGTGCCTATTGAAAGAGACTCACTCTTGGCTAAGAAGAGAAATAGGAAATAG	GTTGGTATTGTTTACAGTTAGGAATGAGAGGGATTGCTAGAAACTGATGTTAAAGTTTTAAAAATATGGGGGGGGTGGTGGCTAATGTGCATTCCTGCAATCGTGTGCCACTGCCCTTGTATGGAGGTCAGAGGACAAATTGCAGGAGTC	135	209	74	15.0139	18.4089	28.7171	-3.395
	Mill2	Mill2--45	single exon skipping	Mill2.e01.F1 Mill2.e01.R1	AGCCCAGAGAATTCAGACCAGC	GCCCTTAATCCAGCATCCCAAG	CCTGGCTGGCTAGCTAGAATTAATTTTCTCAATAGGAAATAGTGTGTGTGTGTGTGTGTGTGTGTGTGTGTGTGTGTGTGTGTTGCAACAGGTATGCAGGATATGCACAGGACAGAACAGCAAGGATCTTCCTCTACTCTCCTGAAACAG	GGTTTCTGGCTGACGTGGAGGTTCATGGTTCCAGCAGGCTGACCA	GTGAGTTTTCAGGACTGCCTGTCTCTGCTCCTCAAAGCTGTGGGAGGAGGGGTTACGGGAATGCACAGCCATGCTCTTCTTTTTTATGTGGGTGCTGGGGATTCGAACCCAGGACCTGTGTTTGCAGAGCAACATTCTTATTCACTAAGC	236	281	45	5.05173	12.244	8.44646	-3.39473
	Slu7	Slu7--79	single exon skipping	Slu7.e01.F1 Slu7.e01.R1	AGTCGCTTCGTTTCTGGCGG	TCGGGTCATCTTTTTCGGCTC	CTGAGTTTGATCCCTGGGACCCACGTGGTGACTGGGGGAGAACCAACTCCTACAAGTTGATCTCTGACCTCTGTAGTGATAATTTTGGAGTTCTGGTTTCTTTTAAAAACATAGAAATATTATAAGAATATGTTATCATTTTAATCCCAG	GTGGGGCTGCTTCGGACTGTTGCAGTAGCTGACTGTGATTTGCTTCATGCCCTAGCAGAGGCTTTGCCAGCAACTGCAG	GTAGTTGCTGTGTTCATGTGACATTTGGAATTCTGGGGACTTGGACTTAGAGGGTAAATAAATGCTAGAGCCCCAAGAAGTGGGGTGGGTTGTTAGTTGTTGGGGGTTGTTGTTGATTGCTGGGGGTTGAGGTTTGTTAGGTAATCTTGT	156	235	79	10.8085	18.5897	14.1498	-3.3413
	Zbtb43	Zbtb43--92	single exon skipping	Zbtb43.e01.F1 Zbtb43.e01.R1	GGGAATACAGCTTTGCTCTTGG	TCTTGGGTTCATTACATCGGGC	GAGGGCTTGCGTATCCACAGAGTTTTGACATTTGAGGGGTAGTCCTAGAACCAACTCCCACAGAGAGACAGTTGTGTTTGTGTGCATACTTACATGTGTATGAATGATAACATTTTCCTAATTACCCAGTGTTGCATTAACTTTCCCTAG	GGAGATGCGAAAAAACGTTTATTCATCCCAGATAGGGCACCAAGGACAGAGCAAAGTACGATTCCATCATCAAAGTCCAACTTGTCGAACCA	GTGAGTGTATCGGGCTTCCTTACAGAGCGTGGGTGAGGGGCTGCTTACAGGACATGGGTAAGCTCCACTCCAGCATGGCCGGTGACCTCTAGGAAGCAGCCTAATAGAGTCCCCTCTCACCTCCTATAGTTCACTAGGGGAGTGAGGGCT	282	374	92	0	3.30189	4.33213	-3.30189
	Zfp1	Zfp1--42	alternative 3-prime	Zfp1.e01.F1 Zfp1.e01.R1	TGTGCCTTTGTGCTTCTGTGC	CTGAAAGTAAGTTGCTGTAGTTCTCC	CTGTCCTGAGTAATGTCCTCACTGTTGAGAGCCGTGACAAACACCGGACAAGTAGCACAGTTGGGACTGTGAACATGGCCAGAGTAACTTTCCCTGTGCCCTTTCCATCTCCCAAAGCTAACCACTCTAGAAGGAACTGTGTCATTTCAG	GGATCCGTTTCATTCACTGATGTAACTGTGGACTTCACCCAG		137	179	42	85.7143	88.9565	91.1084	-3.2422
	Stau1	Stau1--18	alternative 3-prime	Stau1.e01.F1 Stau1.e01.R1	AGCGGAATTTGCCTGTGAATTT	GATCTTCTTGCTTTTCCCTTCTCC	TGAATGTCCAAGCTGTTGTGGTGCTGTAACTAGAACCTGTCCTTCTCCTCTGATCCTCCGCACCTGTGCTTGTAGCGGACCTTAGATCCTGAGTGTGCCAAGCAGTGTGCTCTACCGCTTCCAACAAGTGTCCGTCACGCTTTCACTCAG	TCTTTCCTTCTGACACAG		125	143	18	38.076	41.3178	43.4142	-3.2418
	Zkscan17	Zkscan17--47	alternative 3-prime	Zkscan17.e01.F1 Zkscan17.e01.R1	AGAACAGAGACGGTGACTTCGA	TGAGGGCTGGGGTTCTCTCC	CCATGTGTAAGGACCAGCCACACCAACACTTCGTACATTTCCCAGGAATTCCTCAAAGGGCTGGTCTCCCATGGGCTCTGCCTAGCACCCCCTCAGAAGTGGCCACAGGAGACCAGAGCATTGAAGCCAGTGATTTCTGTTTGGAAATAG	GGTCGTCTTCTGCCGCTGACCCCCATCAAATCCCATCATGCCCACAG		172	219	47	83.7945	86.9123	88.9676	-3.1178
	Tnfaip1	Tnfaip1--13	alternative 5-prime	Tnfaip1.e01.F1 Tnfaip1.e01.R1	TCCGCTTGCTACTTGACTGAGA	AAGGTTCTGCCGTGGTGGAAG		GTGAGAGCCAGAG	GTGCGGGTGCAGAGGGGAAGGACAGGCTCTGCTGAGTCCTGGGCAAAAGGCACGGGATGGCGCGCGGGGATGAAGTTCAGGTCTTTTCTGGGGATGGGAGGCACCACGGATCTCAGTTTTTCAGAAGAGGAGGGGTGTGGCGGGAGAGCA	117	130	13	33.3738	36.488	37.3913	-3.1142
	Ank3	Ank3--54	single exon skipping	Ank3.e04.F1 Ank3.e04.R1	CGCCCCCGAAAAGCTCAGTG	GCTCCAAGACTGAAGCCTACGT	GGTACACATGTCCACCCTGATGCATGCCTGGCAGGCTTGTGTCTGTCACGTATGTGTTTGTAGTAGACAGAACATGTGGCCCATCTGATTGATCTGCAGTGCCTGTGTTCTGTTTTGTTTTATTGACTTTATTCATTTTGTTTTGACTAG	GTGATAAATGCACATGGTTCAAAATTCCCAAAGTACAGGAGGTTTTGGTGAAAA	GTAAGTCCCCCCACCCCCACACTCTGGAACTGTAGCTCACCTCTTCAGAGGCTGTACCTGATCTGTCAATCATTCCAAATATTTATTGAGCACCCACACTGTGCTGGCCAGTGTTCTGGGGATCACACAGGGAACAAGGCAGACATCTAT	162	216	54	0	73.7126	3.09575	-3.09575
	Fam172a	Fam172a--49	single exon skipping	Fam172a.e03.F1 Fam172a.e03.R1	AGGGGCAGTTAAGACACATAAAAAC	ACAGTCACTTTCCAGGAGCTCA	ACTCTATATTAGTTACCATTACTAAAATTAGAAGCTAGTTTGATGAGAGCTGTGAGATGTATTAATCTATGGGTATAATGGTGAATTTTTAGCAGTTGGTTGAGCAATAAGGAAATTTTAGCAGAATAATAATAGTAGATTCTTTTCTAG	GGCTTAATACCTGTCTAGCCACAGGATTTTGACTTGATACTGGTGCCAA	GTAAGTGTTTCATCTTGTGTTTATTTTTAAGAGCCCTTAAATTTAATCAGAATGTGGTTTTGTATTCCCATGATGTTTGTTCCAGTATTGCTGCAATAATCACATTTTAAGAGACCAGTTACTATAGCTTGCAAGGTTGACAGCTGGGTA	143	192	49	0	3.06779	4.01441	-3.06779
	Pear1	Pear1--35	alternative 5-prime	Pear1.e03.F1 Pear1.e03.R1	TGCTGACCCCATCTTGGCTT	GCCAGGTGATGTTCTGTGGATC		GTAGCCTTTCTCCAGTCAGCTACCCTCTTAGCAGA	GTTAGTAATATCCCATAATCCTGCACCCCTGTTCTGTGGGGGGGGGGCGTCCTGAGCCTCCAGCTGAACTGTTTTCTCTGGCAGCTGAGGGGGAGAAGGAGCAGCAATGCTTGCTGATGCTTCTGGCTGGGGGAGGGGGGAGGGGGAGGG	137	172	35	17.7363	20.8034	11.4548	-3.0671
	Extl2	Extl2--75	single exon skipping	Extl2.e01.F1 Extl2.e01.R1	CGCTCCTGCTCCTTCAGCATT	TCAAAGCCCCCGCTACCAGC	AAGCGCTGCAGTGTTAGCATCAGCCAACAAGAAAACACTATCTACCTCAGTCCCCAAATGTCATTTTTAGAACCTAGAATAGCAGGTTTTTTTTTTCCATTTAAAAGTCACTGAAAACATCACAGAAAATTCTTTGCTGTCTTTTAATAG	TATCAAGAGAGCCTGTTCCACTGAAGTACTGAAGTCATAAAGAATGCTGCTATAAAAAATTAATAATATGATGAG	GTAAGTCACAGGTTCTGTCTCTTTAAAAAACAACAACTAAAAATCCCAGTAAAATACATCTAACATAATGTGTCATCTTAATCGTTCTTGCGGTTCTGTAGTCTCAAGTATTTTTATGTTGTTGTATAACTGATCTCCAGATAAAACCAT	326	401	75	87.8216	94.955	90.8873	-3.0657
	Disc1	Disc1--189	single exon skipping	Disc1.e01.F1 Disc1.e01.R1	AGACTCAGTGACCTCGACACCA	AGCTGACCTTCCAACACTTCCA	TAGGTACTAGAGGGAGGTCCACAGATATCGCGGTGGACACATAGCGATCAATACGCATTATATAAATGCATGGAACTTTCAAAGAATGCAAATATTATTAAAAAGCTCACACACGAAACCTTCCCTCCTCTCTCCCCCACTGTGTTGCAG	GAAGCTGCTTCTCCACAGCCAAGGAGCTCACGGAGGAGATTTGGGCCTTGTCGTCAGAGCGGGAAGGGCTAGAGATGTTCCTGGGCAGGCTGTTGGCACTCAGCTCCAGGAACAGCAGAAGGCTGGGCATCGTCAAAGAGGATCACCTCAGGTGCAGGCAGGACCTGGCACTCCAGGACGCCGCCCACA	GTGAGTAGCCCCCAGCCAAAGCCTCAGGGCAATGTAGTGCTGATATTATTGGATCCTGTGGCTAGATCACCTTGCTGTGACAGTGGCAGAGAGCACCCAGACAGTTCATGGGGGACATTGTTGGCATGAGCCTTGGGTAACGGGGTAGGG	119	308	189	96.9402	100	100	-3.0598
	Thnsl2	Thnsl2--68	single exon skipping	Thnsl2.e01.F1 Thnsl2.e01.R1	AAACTCAGAACCTCCGGCTCA	AGCACACAGCTCCTTCACCAG	CTTTGCATTCCCACCAATGGTGAATAAATGTTCCCTTCCCCCCACATTCACACCAGCATTTGCCAGTCAGGTGTTCTGGTCTTTTCTTTACCAAGAAGCCTGTCAAAATGGCAGCTACCTGCTATTGATATGATCTTTCTCCATTCCAAG	GTTTTCTTTGTTACTGGTAAGAGCTGTGACTCTCTTTGCCCAGCAGACTCCAATACCCACACCTCAAG	GTAGGACACTCAGTGGAATTGTCTGTTTGGACCAGAAGGATCATGATTTACACAAGACTTGACAAAGCTGAGTTGAGACTCAGGTTAGGGCTGCCATCACCGTGTCTGAGATACA	278	346	68	0	3.05547	3.10686	-3.05547
	Ctsa	Ctsa--127	single exon skipping	Ctsa.e01.F1 Ctsa.e01.R1	TGGCGTGTGATAGCGAAGACC	AGCAACAAGAGCAGTGGAGACA	GGGGGTCCTAGCGCCGCTTTCTCGCTTGTCACCAGTAAGGGGTCCCCAGGAGCCTGGGGAACCCTTCTGTCAACACCAAGATCACCTGATCTCTGGCACCCTGACTAATAACCTTCAGGGCCACGCACTTTGACCACTCCCGACCCTCAG	GCCCACAGATTAAAAAAGTGAACAATGAGCAAACTGTCACGTGATGCAGATGCTCACGTGACCAGAGCTACACATGACTTCCAGTCCAAAGGCGCCTCCTGGAGAGCAAGGACGCAAGGAAGCAGAG	GTACGGAGATGCCCAAACTGGTGGGCAGCGAAGGTGGCTCTGTGGCCCGGAGTTGGATCCGAGCGGGGGCTTCTCCCGGAGATGTGCGCC	147	274	127	0	5.7683	2.91333	-2.91333
	Tm2d3	Tm2d3--93	single exon skipping	Tm2d3.e01.F1 Tm2d3.e01.R1	CAGTGCTACATTCTGTCGGGA	AAGTGCAGGAGACATTGGTCG	TCCCTGAGTCGGTAGCCCAGAACCCCAGTCGACCCCGTCATTTCCGTTTCTTGAGCCGTAGATGCCCAGTGCAGCCCCTACCTGTTAAGCACACAAACCAAGGGTATCCTATCCCATGATAACATGCCTTTCTAATTGTAG	GATCCTTAAATTTAGAGCATTCGCAGCCGCTGGCTCAGGCAATAAAGGATCCGGGCCCAACACGTACATTCTCTGTAGTTCCCAGGGCAGCAG	GTACTAGACGTTTTCTATTCTAGTAAATGTGCATATTTATAAGGAGTAGTTGCCCGCCCCCCTTTGTTTTCGATACAGGTTTCTTTAGTATAAGAAGTCGCCTTTTGGTTTTGGCTGTTAGATGTGGTGTTGTTTAGATATGTAAATTAA	157	250	93	3.27869	6.15522	8.02988	-2.87653
	Ralgps2	Ralgps2--60	alternative 3-prime	Ralgps2.e03.F1 Ralgps2.e03.R1	CGACTGCTCGGTTGGGCGAG	GGCTGCGATAGTAACACTGCTT	TGGCACCATTGCAATCCTGATCCTTGGGACACAGTGACTTGGCTAAAATAAAGATCGCAGCACAATCACAGCCTTTCCCTAGTGCATGCTGGTTTTCTTGAGCTTAGAGAAAGACACACATTTTAATTTCTTCTTTGTTTTCTCCAACAG	GAATGATGCATTTGTGGCCTTGGACATGAAGTAATCAGACCTCTGTTGCTGTTACTGTAG		140	200	60	97.1867	100	100	-2.8133
	Pomgnt1	Pomgnt1--99	single exon skipping	Pomgnt1.e01.F1 Pomgnt1.e01.R1	CTCAAGGACACAGCAAAGGCTC	AGGGCTGAACTCAATAGGCGT	AGAGTCAATGAAAAGGGGCAAGGGTTGGGGGGAAGCCCCATTCTCGAGGCTGGGCCTTCATTGTCCCTCATTCCTGCCTTTGGCCAG	GTCCTGTACTTGGCGAGAAACATTCTAAATCTCCTGCCCTCTCCTCCTGGGGTGACCCAGTCCTGCTGAAGACAGATGTGCCACTGAGCTCAGCTGAAG	GTGGGCTTAGTGTGGGTGGGGCTCGGGCAGCGTTTGAGCAGAGAATGGACATTTGGATCCTCAATGAGGCTGGTTT	222	321	99	97.1897	100	100	-2.8103
	Pias2	Pias2--26	alternative 3-prime	Pias2.e01.F1 Pias2.e01.R1	TCTTTCCCTTATTCCAGTTGATCCC	ATGACCCCTGTCTCACTCCTGC	CTTCCACTTAAATAGAAAATTTGCTATTTTTGAATCCCACCAGGATTTGACCTTTTGGCTGTCAGTTGTACATATCTAACAATTTCTAGTCTCTTTATTTAAGACCAATGTAGCCTCTTCCTCATCAGCATCATTGTTTGTTTCAAGCAG	TACTGTCCTCCTATGTTTTTGGATAG		136	162	26	97.2067	100	100	-2.7933
	B3gnt5	B3gnt5--203	single exon skipping	B3gnt5.e01.F1 B3gnt5.e01.R1	CTACGAGACGATGGGAGAACCG	GACCTTTCAGGGGTTGATAGTCC	CAGAAATCCACCTGCCTCTGCCTCCCGAGTGCTGGGATTAAAGGCGTGCGCCACCACCGCCCGGCTTAAAGAGAACTTTTCTTACCTCCTCCAATGGTAATGTGCTCCATTTTGTTTGCTTCTTTTGACTTTTTTTCTTTTTGGTTCCAG	TTGAGGTAGACCTTGCAGGCATCCAGGCAAGGAAGGGAACCAGTGAAGAAATCAGAATGAAAACCTGAAGTAGATTGACTTGGATCATACTTCAGGGAGGATAATCCTTTTTCGTATTTAATGCTATGAATTTAAAGACTGCCTTTGATTGGTTACTGTACAAAAACATCGCACTACTGGGATAGGCCATAAAATTCCAGAAG	GTAAAGTTGAGATATGACATAAAATCCACGTAAAATATCATAATTTGTCTCTTTAGTGCACTTAACAAAATAAGCTAACAGGTTGACTCCACTCAGGGTCAGTCCCTAACTGGCAAGCCTCATCTTAACTCTGTGTCATTGTCACTGAAA	186	389	203	0	2.6444	3.10722	-2.6444
	Rbm6	Rbm6--271	alternative 3-prime	Rbm6.e01.F1 Rbm6.e01.R1	CCGTGCTAGAGTTTGGTAGGAA	GGAGCAAACCTTTCTTCTTGGC	AAAATTGCACTGATTACCCCTGACTCCACATGTGTAGTAATTGTCATAATGACCTTGGAATTTTAAGTTCCTTGGCTGTAGAAACTGGGAATTTTTGTAGTATGTTACCTTTGTTAGCTTATCTGGTATTGCGGATTTTCCCTGTTGCAG	GACTGGGTGAAAGCTTTTTCTGCAGCAGTCATGTTGAAAACCTTGTGTTGACTTACCTCGTGTTCTGAAATGGGAGCATAAAAGTTTACTCGGACACCTCATCTTAAAATAGCAAAACTTGCTGTTTTCTGCAGATCTAGGACCTTGTTACAGAACTCTGCCCCCCAAAATATGTTTACAGAAGAATATGCTGTGATTAGAGAAGAATATGCTGGTGTGTAGATTTCAAACTCTCTGGACAATATGAATAACCCTGTCTTTGTTTCTACAG		132	403	271	1.74033	4.35036	7.76836	-2.61003
	Dclre1b	Dclre1b--166	single exon skipping	Dclre1b.e01.F1 Dclre1b.e01.R1	TAATCCCCCAAACGCCCATTGC	TCCCCAGTATCAGAGCAGGTTC	ATCTGTACAAAGGGTGGGAGACAGAAGAGGAAGGAGAGATTTCTTGGGAATCCTTATAACAGCTTACATGAGAGTGGTTCAGAACTCGGTCAGCTTTCCTTGATGAAAGAGAAGTCTATGGTTACTCGGGTGACCAACTGTTTTCCTCAG	GTGTCTAAGCACTGGATCCGGGCCCTGGAGGTTGGCGAGAGTCATGTATTACCTCTAGATGAAATTGGGCAAGAAACCATGACTGTAACGCTCATAGATGCCAATCACTGCCCTGGTTCTGTCATGTTTCTCTTTGAAGGATACTTTGGAACAATTCTATACACAG	GTGAGCCTCCCAAGGCATTCCTCACACTTTATAGCTACCTTTACCCAGAAAGATAGCTTTATCCCATACAGGCACAGGGACCCTTTCCAACTGATTTCCTACTTGACCATCCATCCTTTACTTTGTTAAATAAAATCACAAGAGCAAGAA	230	396	166	83.3766	94.7619	85.9671	-2.5905
	Senp2	Senp2--67	alternative 5-prime	Senp2.e01.F1 Senp2.e01.R1	CCAGCCAAAAGGCCAAGATTAG	GCCACATTCCGTGTTCCATTAC		GTACTACATCTTTGAAAATTAATTTGTTTTAGTAGGAAAAATACATGCATGGAACAAAACTCAAAAG	GTAAAAAGTCCAGACAATGAGAAGTTTCCTCTTTCCTGCCCTTTCTCTATGCCATTGTCTTTCCTAGAGGTGACTATTTTCAGATATGTGTGTTGAATGTGTGTTTATAGTTCTAAGGTCTTCTGTAGTAAAGGTAATTTTTTTTTTCCC	143	210	67	0	2.54176	5.29765	-2.54176
	N6amt1	N6amt1--142	single exon skipping	N6amt1.e01.F1 N6amt1.e01.R1	TGAAGGGGAAAGTAGACCTGCT	GGACACTAGGACTTGCTGAACC	CATAGCAGAAGGACCTAAAGAGTTTGGCAGAATGGTGTTCAGGAGCCAAGGTACATTCGTTTGAAAATGTGTACTTGCGTGGAGACGTTTTTTGTCAGAAAGAGTGTAATCTCAGTGAAGCCTGAAGCAAATGTCTCTGATTGCCGACAG	GTAGGAAGTCGTGGAATAGAAGCAGCCTGGGCTGGCGGCAGAAACGGCCGGGAAGTCATGGACAGGTTCTTCCCACTGGCTCCAGAACTCCTCTCCCCAAGAGGGCTGTTCTACTTAGTTACCGTAAAAGAAAACAATCCCG	GTAATTAGAGAGACAGAGTGTGTGTGTGTTTCTGGTTAACTATTCACTTGCTGACAACAAGAGTTGGAAGGCTGACTTATTAAACAGCCTGAGCTGTTGAGCAGTTTGATCACTGACAGTGTGTTGGAAGAGGAGAAACACTTTTAAGAG	174	316	142	75.4635	61.4496	77.9904	-2.5269
	Igf1	Igf1--52	single exon skipping	Igf1.e01.F1 Igf1.e01.R1	AGGCATTGTGGATGAGTGTTGC	TGCGGTGATGTGGCATTTTCTG	CGGCTCTGGTGCCTGAGGTGTAGAACCCTCTCCAGCAGTAAAGCTAGCTTCTGTTTCCTATGGAGCCCAGGCATTCTGGGCAGATTCAAAGACCGTCTTCAGCACAGGAGCCACCCGTTCTCAATGCAATTATTTTTGTGATGTTTGCAG	TCCCCGTCCCTATCGACAAACAAGAAAACGAAGCTGCAAAGGAGAAGGAAAG	GTGAGCCAAAGACACACCCAGAAGGGGAACAGGAGGAGGTAACGGAGGCAACTCGGAAAATCAGAGGTCCCAGAGAAAAAAGACTGGGCTAGGAACTGTGAGCAAGCAGGCAAAGAGGGACATGCGGGAACAGGGATGAAGGACGTGCGG	236	288	52	3.00207	5.46218	11.1397	-2.46011
	Samd4	Samd4--264	single exon skipping	Samd4.e01.F1 Samd4.e01.R1	CGGGATTCTGGGATTTGCATCA	CAGGCGGAGGCTTTTTAACCAA	TAGTCTTAGGCCTGATTCAGCCCACTATGCCACCAGTGGAGTGTAAGAGTAGCTGTGGTATCTCTTGAGGGTTCAGAGGTATTGTGGGTTATTCTGCGTCCCAGGCTAAAGTGGGGAGAATAACCTATTTCATTCTATTTTTTTTTCCAG	TTCTCTCAGGCCAGGCACACCACAGCCCTTTGAAACGATCTGTGTCCCTTACCCCACCCATGAATGTGCCAAACCAGCCTCTAGGACATGGATGGATGTCTCATGAGGACTTACGAGCTAGAGGACCTCAGTGCCTCCCATCCGATCATGCCCCCCTGTCTCCACAAAGCAGTGTAGCCTCTTCAGGAAGTGGTGGGAGTGAACACTTAGAAGATCAGACCACTGCTCGTAACACATTCCAAGAAGAAGGTAGTGGTATGAAAG	GTGAGTGACCACATGAGGAACCGAGAGGCCCTCCCTTGGTTTGGAGTCCAAGGGGAAAGAGAGGTGGTCAACAGGAAAGAGGGAGCCCAGCCCCTCACCTTAGGCTCCTGCATTCAAGCCATGCCTTCCAGAACTCCAGAGCTGGCCCTG	168	432	264	3.37803	5.82713	8.0292	-2.4491
	Rit1	Rit1--29	alternative 3-prime	Rit1.e02.F1 Rit1.e02.R1	CCCATTGGTAGCAGCTGTAGCA	ATGGTCTTCTGGGAATCGGTGG	GGTTACTGGCTCTTGTGCAAAATTGATAGCTAAAATACTTCCTGGTCACAG	TGTCCTGAGTTGCATCTCTTGTTTTGAAG		132	161	29	2.38394	4.80828	9.8473	-2.42434
	2410017P07Rik	2410017P07Rik--67	single exon skipping	2410017P07Rik.e01.F1 2410017P07Rik.e01.R1	CAACGGTTCTGGAGGCCGTG	TGCGTGAATGATGGAAGATGCA	CAAGACACAATAATCTCTATTATTTATAAAATCTTGTATAATAATGTACCGTGTAAGGCCTGTGGAACATGCCAAAAAGGTATCATTTGGGGCAAGAAGATAAGAATACCTATTTTTATTTACTCTAAACGTGTTATTGCAAATTTCTAG	CAAGGACCATGGTGGAAGCACATCTGGGCCCAACACACAACTTCCTATCCCAGAGAGTTTTGTCAAG	GTAAGCTGAACTGACTCGAAGGGAAGCTGCCTAGCATCTGAAAGCAGGGTAAAATTTCCAAATCAGGCTATGCCCTCATAAAAGGGCGGGGAAGCAGAAAAGCACATCCAACAATCTTTAAATTCTGACGCATTATCTCTTTGTGTCTTA	125	192	67	0	2.35397	3.60843	-2.35397
	Dmtf1	Dmtf1--210	single exon skipping	Dmtf1.e01.F1 Dmtf1.e01.R1	CTGAAGGATGGAGCAGTGTCCG	TGAGTCAACAGAAGCAGCAGGG	ATATTATCTTAATAGTTCTCATGTGCAGTATACAACTATTTACTCCAAATACTTTCCCTCCTTACCCTCCTCCTCCCCTACTTCCCTTGTTGCTTAGATGGTGGTCTGTCGGAGAGTCAATGTTCTTTTTGTCTACCCATCTCCCTTCAG	TCCTAATAAAAGGTCTTAAACAGTTACATGAGAACCAAAAAAACAACCCAGTGCTTTTGGAGAATAAATCAGGATCTGGAGTTCCAAACAGTAATTGCAATTCCAGTGTACAGCATGTTCAGATCAGAGTCGCCCGCTTGGAAGATAATACAGCCATCTCTCCAAGCCCCATGGCAGCGTTGCAGATTCCAGTCCAGATCACCCACGTCT	GTAAGTGTTGGCACCTCAAGACTCCTTGCCATTGGGCCTTAGGATCTAGTTAATGGCTCCAGTGACTTTTAGTCTTCTAGAGTGTTGATGGACATTGAATGGGGAGATCTAAGGCGTTTTATGTTCACCTCCGTTAACATTTGCACAAGA	134	344	210	13.0238	17.1225	15.3731	-2.3493
	Cnot2	Cnot2--70	alternative 3-prime	Cnot2.e03.F1 Cnot2.e03.R1	CGCGGTGGATACGTCGC	CTGGTAGTTTCTTTTCTCAGATAATGTATGT	TAGGGGGAGAATGGGACAGAGTCTAAGACAGTTAGCTGCTTTTTAGGTTTGTTCTCATTGTATTTTGTGTGCTATGTTGAATATTTTTGTTAATGTTATGTATATTTACATGTTAGTAATTTTGATGGCTTTTGGATAATTCCACTCTAG	AGGGAGAACTGGTGGGCGGTCCTTCCTGTGACACGACCCTTGAGTGACAGTTCTATTTGATTGCCTCCAG		124	194	70	78.4067	84.9421	80.7282	-2.3215
	Fyn	Fyn--70	single exon skipping	Fyn.e02.F1 Fyn.e02.R1	GGATGCTGATCTAATCGTGGCA	GAAGCTGGGGTAGTGCTGAGG	AACAAAGCAAAGGAACAGGTGGTGGGGAGTTTGCTGCATGGATGGGTGCCCCAATCGATCGATCGGTAGGTGAAGAGGAACAAAGAGAGCAAGCCCTGGGCACATTGAAACAGATTGTAAATAAGGAGTCTATCTGCATTGTTTTTTCAG	AGTCAGTCCGACCGCTGGTTTCGAAGACATGTGGTGTATATAAAGTTTGTGATAGTTGGTGGAAATTTGG	GTAAGTGTTGTTCCATTTATTTCTAACACATTTAGTGTAAAATGGTGCCACCGAGAGGTGCCCTGCACTGCCCAGGTATCTTTCAAACCTGCTCTAAACCTCAAATGAACGTTTTTAAGTAAATGTGTCACTAAATTGGTGTTTTCTGAC	162	232	70	94.876	97.1429	97.561	-2.2669
	C87436	C87436--30	alternative 3-prime	C87436.e01.F1 C87436.e01.R1	TTGCTTGTCTCTGTGCCTTTGC	ACTTCATCCTTCTTCCTCTTCCG	CTAGATCAAAATGTTTGGGGGAGTTTTTTCAAGCAATTGGTCTATCCTTTTTTCTGGAGTCAGACTTTTATAGATGACTTTTTCTTTATTTAGGGGTCCATACTTCCTCTTGTATAGTAGCAGTAATTCAGAAACCTTACTTTTTTTAAG	GTCTTAAGGAGATAATTGTGCCCCATTTAG		154	184	30	85.2097	87.7241	87.4369	-2.2272
	Zc3h14	Zc3h14--393	multiple exon skipping	Zc3h14.e01.F1 Zc3h14.e01.R1	ACAGAGGCAATTGTTATCCCGA	CTCATCCCCATTTTTACAGGCAG	ACAATCCTATCCCTTAGTAGAATTAGTTATGATTTTCCTTAAAAGTAATTATAATTATATAAAAGATTTGACATTCTTCTCACTTGTATGATTTTGAGAATAAAAGGTATATTCAGAAGTAAACATTTATGGCCAATTTTTTTGGCTCAG	ATTACTATGACATGGAATCCATGGTCCATGCAGACACAAGATCATTTATTCTGAAGAAGCCAAAGCTGTCTGAGGAAATAGTAGTGACACCCAACCAGGATTCGGGGATGAAGACTGCAGATGCCCTTCGGGTCCTTTCAGGACACCTTATGCAGACACGGTAGATGGTTTCTTTTTCTTGTGTAGCTACTGTGTGTGACTGTAGTGCAGGTCAGCTGTTAGTTCCCAGCTTCCCTGTTCCTGTAGCTCCCACTAGATGGTGCTCTCAGTGACTCACTGGCTAGGCCAACAGTAGCCAAATTCAGCTCTCAAAAATTCGAGTTCATCTTTCTTGTTCAGAAATCCATTAAATAGAAATAAAAGCTGAGTATAATTGAACTCTGTTGATAAGGGGTGTAG…	GTGTGTTGAGAGCTCAGACTTTGCCTTCTCAGCCCACTGTCATTGAGAACGGAGTCTTGGCCTGTGATATCTTGAGTGAATATTGGTTTGAGGCCTCGCTTATATTTCTGTTCAGTAGCCTGTTTTCTTCTGTCATACAAAGCCACCAGT	157	550	393	0.541516	2.64117	3.03797	-2.09965
	C030006K11Rik	C030006K11Rik--62	alternative 5-prime	C030006K11Rik.e01.F1 C030006K11Rik.e01.R1	GTGCGTAACTTGGCTCTAGTCT	CTTTGAAGCAGGTGATAAAGTTCTTCA		GTGTGCCTGGCGTGTGACAGAGGGAGGAGACCTGAGGGGACTGCGGAATCCATCGGCACCGG	GTGGGGAGTAGTTCTAGAGGCGAGACCTGGGATAGGTGCTACGCGTGGCTTTGAACCTTTCAAAGCCCAGGCTGGAAGAGTTAATTCCGGGGCCTTCCGCTTTCACCGCATCGTAATCCCGCGCACACTAGCCTGTCCTAGCAGCAGTCC	190	252	62	0	2.04724	2.89133	-2.04724
	2410017P07Rik	2410017P07Rik--87	single exon skipping	2410017P07Rik.e02.F1 2410017P07Rik.e02.R1	AAAAACTGAAGGAGGAGGAGCAT	TCTCAAAAGTTGGTGTTCTAAACTTGT	ATCCTGCTTTGGCCCTATCTGAGGAACTGCAACTAAGCAATGCTTTGCACAGAAAGTACCTGATCCTTAAAAGCTGAGAGCTCATTTTTCATTATATGTAAAGAAGTTTGCTACAGGTTAGGCTTGCCAATTGTCTCTTTAATTTTGTAG	CTTCAAACTGGATTTGAAATCAGCAAAATTTTAATGTCCACAGTTTCGAATTCAAAGCATTGTAAGGAAAAGAAGAAACAGCCAAAG	GTATATTATATACAACTTATCCCAGATAATACTTCCTAACTTTCTCATATATATTTATTCACCCTTTATTTTTATTTAAATATATATGCCTCTGTAGTGCCTGCATTTTTTGTTTCTTTCAGAACGGTTTAGAAGACATTATCATAAATG	126	213	87	3.59551	5.6338	10.8878	-2.03829
	Dach1	Dach1--156	single exon skipping	Dach1.e01.F1 Dach1.e01.R1	TGCCAGTAACAACCAACATGGA	GTGGTTCATCTGACTCATTGCC	AATTTGTTTGATTTCAGCTCCCTTCCCCCCACCCCCCAAGCCCATTTGGTAATTCCCCAATGTTAAACCTTGTCAGATCTCATTTCAAATCAGTGTTTGGATGATTTGGATTAATATTCTATCCAAATAATTTATATTCATTCCCCACAG	GCAGCAGTGGTGGTTCTTGGGATAAGGAAACACTGCACTCTCCCCCATCCCAGGGATCCCAGGCTCCTGTTGCACATGCCCGCATGCCTGCAGCGTTTAGCCTTCCAGTTAGCCATCCTCTCAACCATCTGCAGCACAGCCACCTTCCGCCAAATG	GTACGATGGCAACTTTTAGCACTAAAAGTGATAGTTGTTGAAAAATTATTTTCTTTAATGACTAGCAGAATAATAATAATTAAAAAAAGATATACTGCATTCACACAGTCAAGATCATCAAAACTATAGCATGTCTATAAGTTGGTACAT	154	310	156	3.17526	5.21042	0	-2.03516
	Mdm1	Mdm1--135	single exon skipping	Mdm1.e01.F1 Mdm1.e01.R1	TCGAGAGCTGAAGGGGTTTCA	CGTGGGTGAATGTATTGCCTTG	ACTGTCTGAATGTAGTTAGCAAAACTGTAAGGTACACTTAAAACTTAAAGGGATAAAGTTCCTGTTGCATGCTTTACAGCGCAATTTAGACTTAAAAGGAATTTGTGTAGCAAATTTTAATAGCTTTAAGTGGGTTTTTTCCCCCAACAG	TTGGATAGGCATCTTCGTAAGAAAGCTGGATTGGCCGTTGTTCCCACGAATAATGCCTTGAGAAATTCTGAATACCAAAGGCAGTTTGTTTGGAAGACTTCTAAAGAAAGCGCTCCAGTGTTTGCATCCAATCAG	GTAGCTCAAGAGATGCGTTTCTGAGTGTTCTCACCTGACTCGTGTGTGAGTACAGGCTACATGGAAAGAGTCGGTTCTGACCTGGGCCTGGCTCTGAGTTCTGGAAGACAGTGAGAGGTTTGCTAGGCTCTTGCTCTCCCTTCTGATCTA	190	325	135	52.1739	39.0464	54.2088	-2.0349
	Mboat2	Mboat2--96	single exon skipping	Mboat2.e01.F1 Mboat2.e01.R1	CTTACACTTTCTTGTACAAAGTGGGAT	CGTCGTGAATTTCGTAAGCCAA	CCCCATATTAGGAAAGAGTTCTCATAACCTGTTATTTGTAGGGTAGACTTACTGTTTGACTGTTGAACCATGTGAAGTAGTGCATTTCTTGACAATGTACCGTTAAGAAGATGAGCATCCCCACTAATGCGGCTTATCTTTGTTTTGCAG	ATGTTGCTTTGTGTTTGCTTTGGGATACCTCTCAGTGTGTCAGATTACTAGAGTCTATATCTTTGATTATGGACAATATTCTGCTGATTTTTCAGG	GTAAGATTAAAACTTGATTCAGTGACCTCTTTTATCTATTCTAACATAGTGGTTAAAAATACAGACTATAATTTCATTTAGTACGTCCAATGGAAAGCTGTTAAACATTTGTAATACTGAATAAGTCACAGAGATAACCTGAGCCTTTAA	128	224	96	79.5354	81.4667	50.1597	-1.9313
	1190007I07Rik	1190007I07Rik--129	alternative 5-prime	1190007I07Rik.e02.F1 1190007I07Rik.e02.R1	TCCGTCCTGGTTCTAAAGCGAC	CCGGCGCACATGGCC		GTACAGTCTCGTGCGCGCATAGTCGTGGGAAGGAACGAGGGGCTCCAGCGTCTCCCTGAGTGGCTGAGGGAGCGAGGAACCGCCGAGCCCTCCTTCCCCTGCTCGGCGGGCGCAGGCTGCAGCTAGCAG	GTGCCCCGCTCGCTGGTCGCGGGGGAGGAAGTTGCGGGGGCACCCGAGGTGGTGTTGCGACTCAGCCACC	138	267	129	38.4778	27.1429	40.3147	-1.8369
	Hras1	Hras1--82	single exon skipping	Hras1.e01.F1 Hras1.e01.R1	TTGAAACATCAGCCAAGACCCG	GGGAGCAAGGACATCAGAGTGG	CACCCCAGCCAGGGAGCAGAGCTCATTGCCGCTCTCCCTCAACACAG	GGCAGCCGCTCTGGCTCCAGCTCCGGGACCCTCTGGGATCCCCCCTCCCCCGGGACCCATGTGACCCAGCGGCCCTCAAGCT	GTAAGTCTCCCAGACCGCAGGGCTGTGAGGGAGGCAAGGGCCAGGGTCTGGGCTTATGCCCTGCAGTTCTGAGTTCACATAGCTCTAGGGCAGGATGGGGTCCCTGGAGAGAGCTGCCCTGAGCCAGGCCGGAGCGGCGACCCAGGGGCC	237	319	82	0	1.82822	2.61912	-1.82822
	Arhgap4	Arhgap4--63	single exon skipping	Arhgap4.e02.F1 Arhgap4.e02.R1	AGCGAAGATGTGGGACGTATTG	AGTGGTGGTGGATAAGGCACTC	TCCAAGGTCGTCTCATCCCAATCTGAGGTGGGATGAGTTGTCACAGGATGCTGGGAGGCATTAAGTAGAGGGATGCTATGGTCACACATTCCCCTTCATCTCTAG	AGCAAGGACCTGGTGCAGCAGTTGCAGGCTGAGCTCCTGGAAGTGGTCTCAGAACTCCAGACA	GTAAGCAGGACCTGCTGTCTACTAACAACAGGAAGCAGGAACAGCTGCTGCAAGCCATTGCATCTCCCAATCAGGCTCAAAAAATGGATGCTCATGGGAGACCTGAGTCTTTAGTCTGGGGGGCAACAGGCATGGGCCCCTCTATGC	147	210	63	61.3707	57.9974	63.1625	-1.7918
	Hexdc	Hexdc--219	alternative 3-prime	Hexdc.e01.F1 Hexdc.e01.R1	GTACGACCACTTCTCTGTGCTG	ACAGTATCCGCTATCTCCAGGC	AGTGGTTGGCTTTAGCTCTTTTTGAAGAGTGATTATGCTGGAACCCAGACCCCTCAGTGCAGAGCCAGGAACCCTCTGTCAGTGGCTTCCTGAGACAGCCTTTTGTGCTGACTGGGAGGTGTGTGTGTCCTGTCTCACATCCTGTTTCAG	GTGCTCTAGACTACTCCGCCTCTGAGCCTGGACACTTGTACATGGACTGTGTGGTGAGGCCAGGGGCTCCTGCAGATTGTGCTGCTACAACCTTTCACATGTTCACTGGAAAGCAGCCACCTGGCCTGGCTGGGGCTCCCCAAGATGCTGTGCCTTTTGCCCATAGCACTCAAAGGTCAGGGGTTCTCTCTGAGCACTTCTGCCTGTGGACGGTTTCAG		159	378	219	43.8726	45.6287	40.7725	-1.7561
	Ppp4r1	Ppp4r1--51	alternative 3-prime	Ppp4r1.e01.F1 Ppp4r1.e01.R1	ACCTCTCCCTGCTCCAGG	TGTTAAATACGTTCTCACTTGCAGC	AAGACTGGGTGGAGAAAGGAGGCCTGTCCCTGAGGTGGTGCTGGGGTGATTTTATGGTATTTGTACTGCTGTAGAAGCAGGCACTGCTTCGGCAGGCAGGGCCCTTGGAGTTTCAGCGCACTATAAGGATATTTCTGATGTCTCTGCTAG	TTGATGTGGATGACTACAGCTCAGAGTCTGATGTGATTATTATACCTTCAG		129	180	51	22.1831	25.4364	23.913	-1.7299
	Vegfa	Vegfa--72	single exon skipping	Vegfa.e02.F1 Vegfa.e02.R1	ACCAAAGAAAGACAGAACAAAGCC	CGTTCGTTTAACTCAAGCTGCC	ACCCGTGACTGAGGTTTGACCTAGAGGCTGCTCCAGGAAGTGACTAGGGTAGTTTTGGGTCTCCTGCTCCTGCCTCTGTCTTCTTCATTGCTCCTCTCTTCTCTTCCCTCTCGTTCTCTTCCTGTCTGTTTCTGTTTTTATATTTTCCAG	AAAATCAGTTCGAGGAAAGGGAAAGGGTCAAAAACGAAAGCGCAAGAAATCCCGGTTTAAATCCTGGAGCGT	GTACGTTGGTGCCGCTGCTGTCTAATTCCTTGGAGCCTTCCTGGTCTCCAGACAATCGCCTGCAGCTCCTCTAACCCTGCCCACCCCACCCCTGCCCCACCCCTACCTCCCCTCTGGCTCTTGCCCTGCCTCAGTCTCTCTCTCTCTCAC	153	225	72	1.43854	3.14647	15.7491	-1.70793
	Nol11	Nol11--60	alternative 3-prime	Nol11.e01.F1 Nol11.e01.R1	TGACATTCCTGAGTCCACCACC	TGCAGTTCCCATCTTCAGGTC	ATTAGAAAATGAATTTACAGAAGTTTCGAATTGTGAGAAGAATTAACTCTTGCTTTCAATTAACATCATAG	CGTTGGTGATGACTGTCTTCGAGACAGTAATATCAACATGGAGTCAGTTTTTGATTATAG		134	194	60	92.3642	93.9668	94.697	-1.6026
	Cdc2l5	Cdc2l5--180	alternative 3-prime	Cdc2l5.e01.F1 Cdc2l5.e01.R1	AGCAGAACTAACACACCCCAG	CAGCATCAGTTTCCACTTTAGGC	GAATGTCATGACAGTGAGTAGACTGAAGTGCTCATTCACATTGTTTCATAACTCTTCCACAAGTGGAATTCTAATTGTGTAATGAAGAGGTTATGGGGGTTGGGAAAACTGTGAATTATGGCAGTTCTAATCAATACATTTTGTCTTTAG	TAATAACAGGCCCTGGACAGCCGTTAAACCACAGTGAATTGGCAATTCTTCTAAACCTACTACAATCTAAATCAAGTGTTAATATGGCTGATTTTGTCCAAGTGTTGAACATTAAGGTAAACTCTGAGACTCAACAGCAGCTAAATAAAATAAACCTTCCTGCTGGAATTTTGGCAACAG		181	361	180	9.29071	5.67639	10.8121	-1.52139
	Fam40b	Fam40b--84	alternative 3-prime	Fam40b.e01.F1 Fam40b.e01.R1	CTGAGGCTGCTCAATAAGCTGA	CGCACTTTCTGGTAAATGGCTG	CATAAAAATTGAATTTTATGTTTCATTCAATTCAAGATACTTGGGTCTCTTAGGATAGCCAGGCTTGTTTATATGGTCTGAGTTGGAAATCCTAAGAAACTTCACATGATGATGGACTATTTGTTACCCCGTCCCTGTTTCATTGGGCAG	ATGTTAGTGGTGTTTAAGTCAGCTCCAATCTTAAAGCGAGCTCTCAAAGTCAAACAGGCCATGCTACAACTTTATGTCCTGAAG		134	218	84	95.8202	97.2784	100	-1.4582
	2210009G21Rik	2210009G21Rik--89	single exon skipping	2210009G21Rik.e02.F1 2210009G21Rik.e02.R1	GTTATGGCTTTCAGATCACAGCTT	TGAACTCTCTGCACACTCAGGA	AGTGGTGGAAATCTTGTAGAGAGAAGAAGGGAAAGGAGATCCCACTCACATGCATGTGCTGTATATATAACCCTAACAAAAAGTCAGCAGTGATGTCTTCTTGCATGATGTTGATGCTTTTAGTAACTTGATCTTCTTTGTGTTGTACAG	AACTTCGTGTATTTCCTGAAAGATTTGTGGTGTGTGTTAGTCAGCTTGCATTTGGTCATGATATTTGGGCAAACCAGAATGAAAAATCG	GTATGTACGAAAAAAGCTCTGTAAGTAAGAGAATCTGCTTAATATTGAGTGACCATGGTAATAGTGGTAGTGGTGGTAGTGGATGGTGTGAGTGCGTGCGTGCGTGCGTGCGTGCGTGTGTGTGTTCCAGGGTGTCTTTTATTATCAGCA	135	224	89	90.7166	92.1687	93.757	-1.4521
	Cbs	Cbs--42	single exon skipping	Cbs.e01.F1 Cbs.e01.R1	ATCCACCTGACCGACACGCT	ACAACCCCAAACACCATCTGCT	ACGGCACTCTCAGGTCCCTGTGGGGTGAGGGGCACTGACTTTCATTCCTCCATCCGTAAGAACTGGGAGGGCCTTATACCTGGCCCTAAGGCTGGCCTGCATGTGGGGGTGGCCCCCTGTCTAACCCCTCTCCCGTCCTTGGCTCTACAG	CACGAGACCAGGCCTGGTCAGGAGTGGTGGGGGGGCCCACAG	GTATGTACAACTCACCTACCCATCCCAGCCCCTAGAAAATGGGTCTCATGGTCAGAATCACAGCCTTTCAAGGGCATCTAAGGACCTGGACCTCTAAAGTTGGGTAAAGGCGGGTGGGGAGACTCCTAATTTTTGAACATTTCAAACAAA	134	176	42	37.3996	19.102	38.8162	-1.4166
	Azin1	Azin1--160	single exon skipping	Azin1.e01.F1 Azin1.e01.R1	AGCAGTTCGACTTCAACGCT	CAGGAAAAACAAGAGACGGGC	AGAAACTATAGTATACATTTCAAAATATATTTTCACTTTTAGTGAGCAAAGGTCCTGTTGAGAAGTGATTGGCTTTATTAAGGTTGGGTTTCCTGTTTAGGTATTTGTGGAACAATACTCAACCTTTCAGCTCTCGTGTTCTACTTCCAG	GGAGGTCTTCACTTCAGAAACCCAAGACTCACATTCATCCAGCTTGGTGTCAAGTGGGCTGTTGCTGCCAGGATTATCTTGTGATTATATGAAAGATGTATCAGTTTCTTCTGAAGTGCAATCAACTCTCTAGACGCCTTTGTAGCAGGTGTGGACCAAG	GCAAGTGCACAGCTGCCAGCAGCCATTACTCTTGGGAGTGAGCATGAGGACTCAGCCACCTCGTGTAAGACTCCAGGGAACAATGTGTGGTTCTTTGGAGCCATTGTTTCTTTTGGCAGCTTCTTCATGGAAAATGTATTATCAAAATCA	136	296	160	0	1.40549	2.75747	-1.40549
	Sox5	Sox5--147	single exon skipping	Sox5.e01.F1 Sox5.e01.R1	AGCTGATCCCAACCACTATGGC	CCAGCCCCACTGTTTATTCTCA	AGACCACAGTGACAGCTTCTCTCGTTAACTGACTCAGGTGTAACCTGTAACGGGGGAATGTGTAGGAAGCATGGCGCATCCCACTGTGATGCTCCTGAAGGGTGTGTTTGCGTTGTGACTGACAGCCTCTCTCTGTCTTTTCTTCTGTAG	CAGTTCTATGCTGCCCAGCTAGCCGCAATGCAGGTTTCTCCAGGAGGGAAGCTCCTAGGCCTACCCCAAGGCAACCTTGGTGCTGCCGTGTCTCCTACCAGCATTCACACAGACAAGAGCACAAACAGTCCACCACCCAAAAGCAAG	GTACCCTCTTCAATAAGCTGATCTGTCTTTGCGCTTGAGCTTCGATGGTTCACAGTATTTATTGAAGGTCTCTTAGATTCCAGCCACCGGGCTGGCTAAACTTAGGGGGTCCGTGGAGGTAAGACTTTTAGAAGGCGCCATAGCTGTATG	184	331	147	19.2216	20.6211	25.0637	-1.3995
	Ythdf3	Ythdf3--33	single exon skipping	Ythdf3.e02.F1 Ythdf3.e02.R1	TGGTTCGATTCATCAAAAAGATGCT	CTGCTTCCCCAAGAGAATATGGA	GTGGGCAACCAAAGAGTTCTAGCCATAGCTTTTATTGTTTTGCGTGCCTTTGGGGTCTCTCTGAGTGGAAGTGGGATTTTTTTTTTCATTTTAAATCTATGACTTCTGGGAGCAATAATAAGATAAATAATATATTTTATTTCTTTTCAG	AAATATAGGAGAGCAAAACAGTTGTTTCATTGT	GTAAGCATAATCTTGATTTTTTTCTCCCCTCTGAGTATAGCAATTGTACATTTCCTATCTTAAAGTACAAAATTTAAGTGGCTGAATTGATTCCATCATAAAAACTGCAATTTAATTCCTCTATTGTCAAACATTCCAGATTTGTTTAAA	161	194	33	7.74411	9.12409	22.9058	-1.37998
	Tia1	Tia1--270	multiple exon skipping	Tia1.e03.F1 Tia1.e03.R1	TTCGAGTCTTCCCAGATAAAGGATAC	ACAGTTTTCCTACCCTCCCTGT	ATTATTTCAGAATCCTCTATTTCTTCCATGTTTGCTTTGCTTTTTTTTCTCCCAAAATGGTCCAGTTTATTTTTCTTGATTTTAAAAATTGTGTTCATAAATACTTAAAAGAGAATTTATATTGAAAATTCTTAATATTGTTTCCAATAG	GTTCAGTTCCCATGAAAGTGCAGCACATGCGATTGTTTCTGTTAATGGTACTACCATTGAAGGGCATGTGGTGAAATGTTATTGGGGCAAAGAGACTCTTGATATGATAAACCCTGTGCAACAGGTGAGAGGGTCCTTGACTGTGGGATGGAATTACTGGGCTAGTATTGAGCTTGCTTTAAAATGATGCTTATTGCTAATCCTTGTTAACAAGTTTCTAGCTCAACTTCAACTTCTATAAGGGTTCTTCCTATGTGTATTATAGTTCCGAGTGGTGCAGTCATGGATTGCAGAGGTGACATGATGAGTGTAAGCACTTCAGTTGACTCATGTTCACAAAGTGGATTTTTAAAATGCTCGGCCAAACCTAACAGGGTATTAAATCTTTTCTTAATACTT…	GTAAGCATATTCGCGCTTTGCCTTTCTTAACCGTGGAAAACAGTAAAAGGAAACTTGCAGGTATTGAGTAAACCATGTGACCTCAGCGTTAAGTGTGGTGATAGCCTTGAAGGTTTACCCCTGGCCTCCATATCTTCTATTGTGCTTGTA	223	493	270	92.1905	95.5956	93.4752	-1.2847
	Rbpms	Rbpms--104	single exon skipping	Rbpms.e01.F1 Rbpms.e01.R1	CTGGATCCCTCCCTCCGAG	TGGCTTTACTGTTGCTGTCTTTG	ATTCTGTGCTGCTTGCAAGGTCCTTGTGCAGTGGCAGCTGTGCTCAGCTCCTCGTCCCAACAGAGCAGACTGGTCAGCATGACCCAGGGCAGCAGGAGGCCCATGGAAAAGGTTGCCATGTGCAGTTAACAGATCTCTCTGTCCACCCAG	GTCTCGGGTGTGTGATGGCGGCTGCAATCTGTCTTGTGGGTATTAATGCGGTCTTCACTGGTGGCGACTGTCATCCAGCTGTTCTGCAAAACTGGAGCTTGCTG	GTGAGTGCCAAAGTCAGGTGGCAACCAGTGTGGGCAGGATGGGCACCAGTATCTCCTGGAACTACAGCCTCTGCATAGGCCCATGGCACCTGCATACCACCTTCTCCAGTTGTCTGGCAGGCCTTTCCAGTCACTCCCAGCCACCAACCA	278	382	104	24.1107	22.4599	25.3886	-1.2779
	Chpt1	Chpt1--93	alternative 5-prime	Chpt1.e01.F1 Chpt1.e01.R1	GCCTGCAAATTTCAAGACACCT	AGCAAGAGATGGCAAATGTTCG		GTTTACAAGCATATTGACTGACTAGTAGCCCAAGGAAAAGAGGAGAAGCAGTTAGGGGAACCTATGTGTGAAGGATATCCCCCTATACAGGAG	GCTAGTATACTATCTATAAGGTTATGTTTAAGTATAAAATATAAATCTGTAGCTTCCATTATGTCTACATCAATAATGAATCCCTTGTCGTTGACTTATCACGTAAGTTATCAATGTAATATAATGTATGCATTAGAAACAAGAACAAAA	144	237	93	4.41989	5.68342	11.1516	-1.26353
	Fgfr3	Fgfr3--54	single exon skipping	Fgfr3.e01.F1 Fgfr3.e01.R1	TGGGCTAAGGATGGTACAGGTC	AGATGGAGGGGGTAGGGTTGC	CCCTAAGTAGGTGCCATCTGAATGAATGGCCTTGTAAAGGCAGGATCCTAAAGGTATGAGAGTGGTGGACCTCAGATATGGGAAGCAGCAGGTCTTTGGATATAGGGGTATCACAGAACCCCCACTTGGAACTTGCAG	ATGCTCCATCCTCAGGAGATGACGAAGATGGGGAGGACGTGGCTGAAGACACAG	GTGAGATTAGAGTCTATGGCCACTGAGCTGGTCAGGGCCGGGATGCCTCTCTGGTGGTTAGAAGGGAACACTGCTACAGGTGGGTAGACCAGAGGACAGTGCTCCAGGAGCAGGGAGGAGGCAGGGCTGGTCTGCAGGGACATTGCTATT	274	328	54	92.8636	94.0903	94.6164	-1.2267
	Sirt2	Sirt2--47	single exon skipping	Sirt2.e02.F1 Sirt2.e02.R1	AGTTCTCTATCCTATCTCGGCCT	TGGCTCCTCCCTCAGTGTCC	AATATGCCTTTTCCCATCTCCGATAGTTTTACTACCATCCCTGACTCTGAAATAATTAGGTTGGTGGGTCCTCTTGTCCTCCACCATTGTGAGCCCTTCTGCTTAACTCTTTCCCCGCACTGTAACCACGTCTGCTCCCCTCCTCCCCAG	CCTCTGACCCTCTGGAGACCCAGGCAGGGAAGGTGCAGGAGGCTCAG	GTGAGATGGGGAAGGGGTGGAGGGAAGGAGAGACTTGGTTCCACGTGCCGCACTGGGGGGAGGTGGCAAGGGAAGGCTTTTACCCAAGGGCCCTTGGCTTATGGCCCTGATCCCCAAGCCCATCTGGGGATTAGTACAATCTCCTGGGAG	140	187	47	8.06658	9.27961	13.2675	-1.21303
	Nudt7	Nudt7--60	alternative 5-prime	Nudt7.e01.F1 Nudt7.e01.R1	GACACAGCCACTGCTCTCCG	TAGTTCACACCAGTCTCAGGGT		GTGGGGCTGCATCCCCACCAAGTGGAGGTGGTCTCTCACCTGGTGCCATACGTATTTGAT	GTAAGGACTGGCATGGGCCCTCCTGAGCTCTCAGGGGCTTCCACAAAATTCCCAAACACACTGGGCACAGAGCCAGGAGAACTGAGTCCTTGTGTGGACTCTGTTCTTTGTGAGCTCTGTGGCCCTTCTCACTCCATCCAGGAAGAAAGA	245	305	60	94.5743	95.7752	96.583	-1.2009
	Arnt	Arnt--45	single exon skipping	Arnt.e01.F1 Arnt.e01.R1	TGCGATGATGACCAGATGTGT	AGGAAAGATGGCTTGTAGGAGC	CCTCACTTTTTCTGTATCCATTTCATTTCTTCCTTTCTTTCCTTTTCATTTTGCATTTCATTTTCCCTCCCTCGCTTTCATCTGCCTTTTCTTCTTTCCTTTCTTCCTTTTTATTTTAATTTTCGCTTAGTTCATCAATTCTGTTTTTAG	GTCGGATGATGAGCAGAGCTCTGCGGATAAAGAGAGACTTGCCAG	GTAGGAGCTGTGCTGTTTAGCATGAAGCACATACTGCCTTCTTACCCTTTGTCTAACCCATCTTTTTTTCCCTTTCTGTATTTTTCTCTTACCTGTGGCAAAGGAGGACATGAGGTTTTACAAGTTGGGGTACAATAAGAACTTTGGCTT	248	293	45	64.0728	65.2291	77.8293	-1.1563
	Deaf1	Deaf1--90	single exon skipping	Deaf1.e02.F1 Deaf1.e02.R1	AGGCGAGAATGCAGGTTGATAC	CTTGGTCTCTGGAAGGAGCTTG	CTCCGATAAAGAGAAGCCGGTTCTGTACAACTGGTCAACCCTGGGACGGACACAGTCCACAGCTGTACTTAGTGTTTCTGTTGGTCATGGGTGCCTGCCATGGAGCCTGGTGCCTGCTGTGACGCTGACACTTGTTTGTCCTTCTTGCAG	CAGTCATGTGTCAACTGCGGCCGGGAGGCCATGAGTGAGTGTACCGGCTGCCACAAGGTTAACTACTGCTCTACGTTCTGCCAGCGCAAG	GTAGCGTGCCTGCTCACATGCCTGCATCACCTCAGCCTTTCCCACTCTAGTGTCCTGGATAGGTGCCTAGGCAGGTGGACTCACTCCAAGCACCTGCGGGGCAGAACGCTGCCTTCAGGGTTATGGTCTGGGTAGTGCTCAGAGCAGTGG	294	384	90	88.7165	91.0217	89.8718	-1.1553
	Ezh2	Ezh2--15	alternative 5-prime	Ezh2.e01.F1 Ezh2.e01.R1	GCATTCATTTCATACGCTCTTCTGT	AAGGCTTGTTGTCCAAAGCTGT		GTAAGTGCAGTTATT	GTACGTTTTCATTTTCTATCTTTGTTGTTGAAATCTGTAGTAAAGCAACTTGCTGTCAGTTACCACAACCAAAATGTACCGGCCAATCTTAGAGTGAGGATTGAGAAATATGTCACGTCCCTGTACTGAGACTTTTACATTCTGAGGATT	125	140	15	1.73762	3.13118	2.87921	-1.14159
	Ddx6	Ddx6--32	alternative 5-prime	Ddx6.e02.F1 Ddx6.e02.R1	TCAACAATAAAGGACCGAGGGTG	AGCACCTGTAAGTCTCTCAACG		GTAGGACTCGGGCCCGAGCCGCGGGGCGTGGG	GTGAGGCGGCGTGGTCGGGGTCGGCAGGATCCTGAGGGTATCAGGGAGCCCCCTTCGGGCAGAAGCCCGAGGCCCAGGCCTGGCCCGGGAGGACGGGCGGGTGGCCGCTGAGAAGAGCGGGGGCGGCGGAGAGGAGTGGAACCGAGGAAT	167	199	32	8.40065	9.53757	10.8108	-1.13692
	Abcc4	Abcc4--225	single exon skipping	Abcc4.e01.F1 Abcc4.e01.R1	AACTTCTGCGAGCCAAGAAGGA	GCCTGTGGTTGTCTTCCCCAT	CAGGTTACAATGCTCACTTGCTGTGGTCATGATGATCGCAGTTTCGTTCCCCTTGGGAGGGGGCAAGTGACATACGGGTATGAAGCTTGTACTGAGCAATGTTGATGTGGTTTTATAGCTCTAATGGATGCTATTTGTTTTTTGTTCTAG	GAGGGCACTCGAGTAGTTCAGCCCTTATTTTTAGGGAAAATTATTGAATATTTTGAGAAGTATGACCCCGACGACTCGGTGGCTTTGCATACAGCTTATGGCTACGCAGCAGTGCTGTCCATGTGCACGCTCATCCTGGCCATACTACATCATTTGTACTTCTACCACGTGCAGTGCGCCGGGATGAGGCTGCGGGTTGCCATGTGCCACATGATTTACCGGAAG	GTAAGTGACCTGGCTTGTCGGACATGTCCTTCATCTGAAGTTTCCCATAAGTTAGAGTCATGTAATGAACTGGGTGTTATGGCCCATGCCCGCACTCGCAGGAACCGGAAGAGGGAAGATCACAAGTTCAAGGCCCTCTCAGACCACCTG	152	377	225	96.0558	97.1429	100	-1.0871
	Abhd14a	Abhd14a--54	alternative 3-prime	Abhd14a.e03.F1 Abhd14a.e03.R1	GGCAGAAGTCGTGTTTCTCCAT	ATCAAGAAGGGCAGGGCATAGC	ATGGTTTTGTTTGTTTGTTTGTTTGTTTTGTTTTGTTTTTATTTTGTTTTATTTTTTTAGTGGACCTGTATATTATAAAAACTTGCTTCTGAGAATTGCTGGGGTAGAATGTGCTGTGTCATCCTCTCTCTCTCCCACTACAATGAGCAG	GAGATCCTGAACACTTCGTAGCTCCTATGAGGTTGTGCCTGCTGCTGTTCCTAG		264	318	54	2.7268	1.48571	3.79747	-1.07067
	Tomm5	Tomm5--50	single exon skipping	Tomm5.e01.F1 Tomm5.e01.R1	AGGAGATGAAGCGGAAGATGCG	GCAGACAGGAGGAGAAGCCG	GACAGGACATCTTGGGGGAAATGGAAGCACCCAAAACATCCTGCTTACCCTTTAAACTTTAGCTTTCCCATCCTTCTCTTATAGGCAAGAGCTCTCAAGGAAATGTTAGCTTAGTGCACTGATTTATTCTATTTAATGATTTTTATTTAG	AACCGGGCATGGTAGCACACACTTTTAATCCCAGCACTCAGAAGGCAGAG	GTAGGTGGATCTCAATGATTTTTTTTTTTTTTTTTTTTTTTAAAGACCAGCCTGGTCTGCAAATGGAGTTCCAGGACAGACAGGGCGGTTACACAGAGAAATCTGTCTTGAAACAAGAGACTTTTGTTATGTGTTTTTCTGCTTGTCTAT	178	228	50	0	1.00024	2.16171	-1.00024
	Prr5l	Prr5l--51	alternative 5-prime	Prr5l.e01.F1 Prr5l.e01.R1	CGCTAGTTTCTCTCCAGCAAGA	AGCTCATAAAGCGTGGTCTAGG		GTGGGTGTGCGCGGCTCGGCTCGGGTGACTCACGCCGGGGACCCCAAGGGG	GTGAGTGGGGAAGTCCCTGGAGGGCCTGAAGTCATCATTCTGCAACTTCGCAGGCTCGGAAAATAACTCGCCTGGCGTGATCTGGGGGTGGGAGTGGGGGCACGGGGACAGCGAGACTGAGGGGAGACTCCGCGTGGTTAAGGAACCTCC	286	337	51	33.4025	32.2314	34.375	-0.9725
	2700049A03Rik	2700049A03Rik--264	multiple exon skipping	2700049A03Rik.e01.F1 2700049A03Rik.e01.R1	AGCTTAGTGAAGGACAGAGGCT	CATGTGCAATGAGGAGCAGATC	TTAAATAGAAAGTATTATATTGAATCTGACTTTTAGTGATTTACTGTTTCTGAGTAGCTGCTTAGGAATGCTGGGAAGTGTAGTCTGTTGCTTACTGTTTTACTAAGGTAACTCTGACAAGTTAACTTTTTCTTTACCTGTTTGATATAG	GTAATATTTGTGAAGATTTATGTGCCAGTCATGGTCCAATGAGCTTAAGGGAGCTGGAGTTGCAGCCTGATTCTAACCTTATTCTTCCCATAACACACACTACAACAGCAGTCAGCGATGGTAATTTACCAGAAGCAGCTGAAGATTTTTCTCAGGTACCAAAACAAGAAATTTGTACTTTACTTAAGATAAGAATTGTAAACTCTGTGAGTTCAAGGACAGCCAGGGCTACATAGGGAGACCCATGTCTCAAAACGAACAAGAACAAAAACAGACTTGATTTCAATCCCTAAAACATTTTAGGGGCCGGGAGAAGCAGAGACAGTCTTACTATGCAGTCTATGATGCCTCAACACACACAGCATCTTCTAGAATGTTCTCAAAGGAGGAAGGAGAACC…	GTAAGCTATTTTTGTATCAGATAGTGATATTTAAATAATTATGTTCATTAAATATTTGAGAATATGTATTAGATCAAACTTGGTGTCCTGATAATGAACAAATATACAATGAAAATATTTTTATACAAATCTAATTATTGTTTCCAGGAG	186	450	264	1.06242	1.97628	2.51108	-0.91386
	Flot2	Flot2--91	single exon skipping	Flot2.e01.F1 Flot2.e01.R1	GGCTGTTGTGGTTCTGACTACA	CACAGTTAAAGCTACCCCCTCG	TGGCCTGGGTGGGTGGAAATACTGAGAGCACCACACCGTGCGGCAGTATATCAGGCATCAGTGCTTATCTGGTAACCACTGTGTGTGTTTACTGTGTCCCTTCCCACCCTTCCTGCCCCTACCTTTCCCTATGCCCCGGCTGCTCCTCAG	ACTGTCTCTGGAGGTTATGACCATCCTGTGTCGCTGTGAGAATATTGAGACGTCGGAGGGGGTCCCGCTATTCGTAACAGGGGTTGCACAG	GTAATAACTCACCTGCTTCCTCCTCTATGTCTAACTTTCTCTTCCTGCCCCGCGGGGCCTGGCAGGCAGAAGCCGGATGGACTCTCCTCCCGAGTGTGTGCCTCCCTCCTCCTCTCCCTCCTCGCTGCTGCTCCGGGGGCCAGGGTAGAT	156	247	91	1.09748	1.99478	2.16018	-0.8973
	Tbx3	Tbx3--60	single exon skipping	Tbx3.e01.F1 Tbx3.e01.R1	TGCTCTGGACTGGATAAAAAGGC	GTTGGCTCTGACGATGTGGAAC	TGAAACCCTTGATTTGATTAGGGCATAAATATTCCTCTCTAGAGCTCTGCCTCTCAAGGCCTTAAGTGGATTGGGCTTGTCAATTAGTGGGCGCTTAAAGTACTGAATCATTTTGTAAATTAAAATGCATGTTTTTCTCTATCTTTTAAG	ACTTTGGCCTTCCCAAGCGATCACGCAACGTGGCAGGGGAATTATAGTTTTGGGACCCAG	GTAGGCTAGGGTTCAAGGTACTAATGACCGTGTAGACGGTGAGGGTGGGGTTGGGGGGGCAGGAATTCGGCCGAGGAACAATTTTGGAGTCTCCAGAAGATAACATCTGTGGAGTGAAACATACCCAG	297	357	60	5.32623	3.76471	6.16523	-0.839
	Fam49a	Fam49a--73	single exon skipping	Fam49a.e01.F1 Fam49a.e01.R1	CCGAGCAGGAACGAGGCGG	TGAAGGGACAAAGCAGAAGAGC	GGATTTCATCCAGGATTCCCATTCACCACTGGGATGACTCACAGGTAGCAGGGAAGACCATTCAAGGAAGGAAAACTTTTCTCAGGCGATAGGACCCTTCTTCTCTCAGAGCAGAGAGATAGTGCTGAAGAGGCTTCCGTTCTTTTTCAG	TGGGAAGCAACACTGAGGAATGCAGGTGAGCTGAGGCGCAGAGAAGAGGGCTCTGAAGAGAAGCACCCTGAGG	GTAAGGGGACCTCTGTGCTGCTTGTTCCAACTTCCTGTGCTTTCCAATCTGACTCTTGCATTCTTAGGACAAAAAGATCCCCTAGCAACCTTTGCCAGTGTAAGCCAGTTAGAAGATAGTGATGAGGAGAAACTGGAGAGAGAGAGAACA	140	213	73	10.4784	11.3035	19.0909	-0.8251
	Gtpbp5	Gtpbp5--94	single exon skipping	Gtpbp5.e03.F1 Gtpbp5.e03.R1	TTTGCATGTGTCTGGCTCCCTG	TGTGGTCTCAGCACTCTGTTCC	AAACCCACAGGAAACACAGAAAGAAGGAAAGGAGCCAAAGCAGACCCAAGTCTGTGTCAGGACGCCAGGTGGCTGTGCAGCTGTTCCTAACCTTTCCGTTTGGCTCCACCAGTGCCAAACCAGCTGACAGTGACAGCCTGTGCCTTACAG	GTCTAGCCGCCGGTGTGCCAGCAGGTGCCCAGAGCAGAGCCACCCACCACGTTCCTACAACACTCTTTCCTCCATGCAGCAGTTCAAGTCCTTG	GTGAGTTCTGATCCTGTTCTTTGCTTCAGCGTCTTCCATTGTCAAATGGGAATAATGGAAGAGTTTGCTTTGTGGAACATTTGTATAGGCAGAATGGTGGGTTCATCACTGGAACCCACTTTAGCAGGGATAGAATTCTGCAGGTTGCAC	141	235	94	59.6284	60.4374	53.4162	-0.809
	Zfp710	Zfp710--98	single exon skipping	Zfp710.e01.F1 Zfp710.e01.R1	GGCACATGAAGGTCAAGCACG	GCTGTAGGTGTAGGCGTTTTCC	CTAAACATCTGTTGGGGAGCGTCACTACAGTGGACTTGCCTTGCAGCTAGTCGCCAGCAGACACCAAGCCAGCCTAGTCCTTTTGCAAACAAGTGAAGTCATCAAGCCTGGTTCTCTGGGTAAGGGAGCAATCTCTTTCCTCGTTTCCAG	GGATGCTTAGCACTGCTGCTAGAGCAGCTGGATGCTCGTATGCCTCTTCTAGTTCAACACAGTCTGCAATTCTATGCGGAGTTCAAGGCCAGCCTGAG	GTACTTGCCTGAAGCAATGGGCGTAATGGAGACAAAGTGGGCACACCAAATTTGACCTGTAATAAATAAGCAGCGGTGGTATATGATGGGATGGCAGTAAGAACAGACGGAGAACCACCTAGGCTTGGTTCAGATTCAACAGTTTGGAAG	143	241	98	3.67138	4.40336	5.66706	-0.73198
	Stat5a	Stat5a--52	single exon skipping	Stat5a.e01.F1 Stat5a.e01.R1	TCTACGTGTTCCCAGACCGACC	TGTTGTAGTGAGGTTGAGGGCA	GTGGTCCCTCACGCTGGGTCCATTAGCAGGGGTTTATCGGAAGTCCTAGGGAAATCGCATCCCTCAGAAAGCTCCAGGCAGCGTGGGCAGGAGGCTGAGGGCAAGTTGTGCTCATTGCGCTTCCCCCCTACCCCCACCCCTGCCCGGCAG	CGAAAGCAGTTGACGGATACGTGAAGCCACAGATCAAGCAAGTGGTCCCTGA	GTAAGTGTCCAGAGCCAGCTCTGGGGCTCCCGATACCTCTCTGTCCTCTTCTACCTCCAATACTGGGAAATGTGGCTTAAGCCCTTGAGAAGGAAAGATTCAACTGTCCTGGGATAGCACCCAGGACCTCGTGCCT	155	207	52	96.9986	97.6298	95.8435	-0.6312
	Mark2	Mark2--162	single exon skipping	Mark2.e02.F1 Mark2.e02.R1	CACAAACCGAAGCAGGAACTC	TGCTGATGTTGTGGGCGGAG	TGGCTTTACCTTAGCTCTCCCTGCCCGGAGCTGCTCTCAGGGCCTGACCTGCATCTGCAAGGCTCCAGCTGACTCTGGCCCTGCCCTGCTTCCTAACCCAGGCGCTCTGTCTCCCCATAACCCGGGCCTCTCGCTGCTTTTGTCTCCTAG	CCTAACCATGCCAGGGTCCCGGGCCTCCACGGCTTCTGCTTCTGCCGCAGTCTCTGCGGCCCGGCCCCGCCAGCACCAGAAATCCATGTCTGCCTCCGTACACCCCAACAAGGCCTCTGGGTTGCCCCCCACGGAGAGTAACTGTGAGGTGCCTCGGCCCAG	GCAAGTGTGCTGGGGTAGCTGATGCACATGTCCCCTGGCCTGTCCCACCCCTGCCCTGCAGTCTCTTCTCACCTGGGGGTACTGCCTCATTTTTTGTCAGCTACAAGAAAGTAGCTCTGTTTATCCCCCATGATCCTAGGACACAGATAA	131	293	162	15.2902	52.9624	15.8669	-0.5767
	BC052040	BC052040--18	alternative 3-prime	BC052040.e01.F1 BC052040.e01.R1	CGTGCAAAGGGCTATGACAAAA	GCAGGTAGGCGTGGTGGCTA	CTGGTGATGAACTCACACAAACGTGTTGTTTTATAAATTACGCCCACAGTGAGTGGCAGAGGCTAAGCCCCTGCTCATTAATGTGAGGCATAGAGAGGCCAGTACATAGTTGAGGATTTTCAATCTTCCCTCTCCTTCACAATGTATTAG	TAATGCTTTGTCCCTTAG		130	148	18	0.987738	1.54506	0	-0.557322
	Serbp1	Serbp1--18	alternative 3-prime	Serbp1.e01.F1 Serbp1.e01.R1	AGGCGATGGATTTGATTCTCGT	CTTTGACAGTTCCCCAGTTGTG	AAACAAAATTTGAATTTCTAGAACTAAAGAGTATAATGTTAACTCAGTTTTGTTAG	TTCTTTTTCACATTACAG		125	143	18	54.4674	55	60.3053	-0.5326
	Lrrc27	Lrrc27--47	alternative 3-prime	Lrrc27.e01.F1 Lrrc27.e01.R1	AGCTCCGCAAATCCAACGCC	CCTTGTGAGTGTCTTCCATCCT	GGGGCTGGGGTCTTGGTTTTGGTTTTTTGAGACAAGGTGTTACACTGTAACCTTCTTTTACATCTGCATGTGTTCATCTCTGTCTCTCCAGCAAGTATGCTTACCGTCATATAGTTACATTTTCAGCTATTAACATTTTGTGATTTTTAG	GAAGAGGTCCACCTCCTTCAAAGGCATCTTGCCCAACCTCCCTTCAG		253	300	47	98.009	98.5104	89.863	-0.5014
	Rcsd1	Rcsd1--90	single exon skipping	Rcsd1.e01.F1 Rcsd1.e01.R1	GACCAACTCCAATGTTGACAGC	TTGATTTTAGGTGGGTGGCTGG	TTAGACATGCAGGCAGGCCCACTGCCCATTCTTTCCTCCCCAGACATCCCTAACCATTCCTAACACTGGTTTCCACCTTCCTCCTCCTCCCTATTGCCTGATTCACTGCCTCTCTTTTTCTCTCTGTGTCGTCTGTCACTCTCCCTCTAG	ACACCAGCCAGTAAGCCAACAAGAAGGAAACCACCTTGCTCCCTCCCCCTGTTTCCCCCCAAGGTAGAGCTGGGCCAGAACGGTGAGGAG	GTAAGTGCCGCCCTGGGAGCACGGCTGCTGCCCGCTGCCCTGGGCATGCGCACGGCTGCTGCCCGCCGCCCTGGGCACGCGCACGGCTGCTGCCGGTGGGTTTTCATCCTCCTTGTAACAGGAAAGAGCTGCAAGCATCACAGTTTCAGG	126	216	90	41.4322	17.0175	41.9023	-0.4701
	Zfp277	Zfp277--378	single exon skipping	Zfp277.e01.F1 Zfp277.e01.R1	CAGGGGCTTCCTGTGGACCC	ACCCTTCTAAAGCGGTGGTGC	TCTTTTGTGATTGGGTTACCTCACTCAGGATGATGCCCTCCAGGTCCAACCATTTGCCTAGTAATTTCATAAGTTCATTCTTTTTAATAGCTGAGTAGTACTCCATTGTGTAAATATACCATATTTTCTGTATCCATTCCTTTGTTGCAG	GACATCTGGGTTCTTTCCAGCTTCTGGCTACTATAAATAAGGCTGCTATGAACATAGTGGAGCATGTGTCCTTCTTACCAGTTGGAACATCTTCTGGATATATTGCAGCATCCTCCGGTATTACTATGTCCAATTTTCTGAGGAACCGCCAGACTGATTTCCAGAGTGGTTGTACAAGCTTGCAATCCCACCAACAATGGAGGAGTGTTCCTCTTTCTCCACATCCTCACCAGCATCTGCTGTCACCTGAGTTTTTGATCTTAGCCATTCTGACGGGTGTGAGGTGGAATCTCAGGATTGCTTTGATTTGCATTTCCCTGATGATTAAGGATGCTGAACATTTTTTCAGGTGCTTCTCAGCCATTTGGTATTCCTCAG	GTGAGAATTCTTTGTTTAGCTCTGAGGCCCATTTTTTAATGGGGTTATTTGATTTTCTGGAGTCCATCTTCTTGAGCTCTTTTTATATATTGAATATTAGTCCCCCTATCTGATTTAAGATAGGTAAAGATCCTTTCCTAATCTGTTGGT	148	526	378	16.0964	16.5007	19.992	-0.4043
	Cnbp	Cnbp--21	alternative 5-prime	Cnbp.e02.F1 Cnbp.e02.R1	TTCAAGTGTGGACGATCTGGC	TAGCAGATGTCAGGGAGAGACG		GTGGTTTTACCTCGGATAGAG	GTATTTTTGTCGAATAAAAAATTTTGAAGTACTCCAGCATTCATTAATA	125	146	21	61.039	61.4414	64.3411	-0.4024
	Nfatc1	Nfatc1--289	alternative 5-prime	Nfatc1.e01.F1 Nfatc1.e01.R1	CCATCCAACCCAACTCGCCT	ACTCCTCACAGCTTCTGCCA		GTGAGTCCACATCTGAACAGTAGCTGTCCCCTTGGTCGCCGACAAGTGCTCTGTCCCAACAGCCCCTCTTCTCCACTTCCATCTGCTGCCCAAGAGCCAGCCTGCTTACAGTCCTCAGCCCTCCCTCCTGACATGGGCCACCGGCAGCCACAACCGCAGAAGGTTCAAAGAAATGAATCTCCAGCCGTATTGCCAGAGGTGTGTGAGGACAGTGGCCATAACTTGGCCCCTATTCCTGTAGTGATCAAGCAAGAGCCTGAGGAATTGGACCAGTTGTACTTGGATGATG	GTAAGTGCCCACAGTTGAGCCGGTGTGTGCACAGCCATTGAGTTGGGGAAGGAAGGGAGACACGGGTGGAAGACAGTTCCCTAGCTGCGCCATGTAGAACCTTCTCCAGACAGCAGGCTGCGTGTCAGCCGTTCTGCCCTGGTAATCTTG	139	428	289	3.663	4.05405	4.21318	-0.39105
	9230105E10Rik	9230105E10Rik--110	alternative 5-prime	9230105E10Rik.e01.F1 9230105E10Rik.e01.R1	CGTTTCTCTAGCTTCGAGTCGG	TCACAGGTTTCACCATCAGGTT		GTTAGTTAATTCTCCCTGGTTTACAACTTTCTGGCGTCTGATAACGGGCTGAGCAATTTTAGGGGGCAGACTTTTGAAGACTTTGAAAGGAGAACATTGCTTTTGCTTGG	GTGAGTTTATCCTGTAAAAGCGGGGGAGGGGAAGGGGGAGGGGCTGCCGGCCTCTGGCTGAAAATGCAAATGGGGGAGCTTGAGGGAGGTGCCTCCTCAACAACAACAACAAAACACCACCACCACCAACAACAACAACAACAACAAAAC	180	290	110	95.5403	92.71	95.8888	-0.3485
	Slc9a8	Slc9a8--81	single exon skipping	Slc9a8.e01.F1 Slc9a8.e01.R1	CAACTTCACCCTTCACACCACC	TCCAATTTGCCAGCTTTTTAAACTCT	TTTCTTTGTTGCTTTTTAAAAAAAGAAGGAAAAAGACAATAAAAATATGGCCAGTGTTGGCTGTTTGCTTGCCAACTGTCTGTTAGCCCGACTTCCTTGAGCTCCCACTGCTCCGAGCCACTGTCTCTAAACTGCCTGTGCTTTTCCCAG	CCATCTGCATCATCCTGGTGCACCTGCTGATTCGGTACCGCCTGCACTTTCTGCCTGAGAGCGTGGCTGTGGTTTCTCTAG	GTAAGTGAGACTGGGGGTCCATTCCACAACACCAAATCCATATAGGATGGAGCTTTTTCTCATTTATGTCCCCCATCCCATCTTCCAGGTGATGCTGTGTTTTAAGGAATGATGCTGTGGTTTGGTTGATTGTGAACGAGGAAACTCTGA	209	290	81	97.8871	98.5768	98.1835	-0.2964
	Senp7	Senp7--81	single exon skipping	Senp7.e01.F1 Senp7.e01.R1	GAGGGAAAACGGAAAAAGTCATCA	AATCCCTTAGGAGGACACCCAC	TTTAATTTCTTGTAAATTAAGCATTTAATTTAAATCTTTAAAAACTATTAGAATATTTATGTAGAGTAATAGACAATGCCTCTGTTAGTTGATTCAAATATATATATATATATTTCAGTTAAACTAATTATTTTCTTGTCCTGGTTTCAG	ATAACAAAGTTGTTAACTGTAAAGTCAGAGGATGTTCTTGCTCAGTCACCATTGTCCAAACTCAGAGGCTCAGAATGCTGG	GTAAATTAACTTTTAAAATATATTGTTGTATTTGATTTGTTTAAAATATTTTAGTATATAAATTTTTATTTTCCTCTGTCCTTTTTAATTTTCTATGTAATTAAAGATTTAAAAATAGCTTATTTCTAATATGTGTTAAAATAAAACTTG	125	206	81	61.8858	62.1681	66.6999	-0.2823
	Eya3	Eya3--137	single exon skipping	Eya3.e02.F1 Eya3.e02.R1	CACCGATTACATCCCTCGCTCA	AGATGCTGGCCACAGCTGCT	TGGGTTTTCTGACCATTTATAAAAGTTATTTTACTGTGGAAAGTTAATCTCATTCCTAGATTCTTTGTTTCAGTAATGTTAACTGGTTTGCCCATTTTCATTAATTAAGTGAGCCACATATGGAAATTTTCATTTTCTTGATTTTCCTAG	ACCTTATGCACACATCCTCTCAGTTCCTGTTTCGGAAACCACTTATCCTGGGCAGACTCAGTACCAGACACTGCAGCAATCTCAACCCTACGCTGTCTACCCTCAGGCAACCCAAACTTACGGACTACCTCCTTTCG	GTAAGCTCTCCTGTTGTGAGCAGTTCTCAAGGATGTGTTCGTCAGTCAGAACCCTCTGTCCCTGCTCAGAAAGCAAGCGTGGCTGGTGAGGAGTATTTACTTACTAAGCGTTTGGTAGAAGTTACGCTTACGGTTTTCTATAGTTATTTG	135	272	137	96.4216	100	96.6977	-0.2761
	Trim21	Trim21--69	single exon skipping	Trim21.e01.F1 Trim21.e01.R1	AGGCTTGCAAAAGCGAAGCTG	CATGAACTGCCCCCATTCTTCC	GCCATGACTGACGTCTCTGGGCAGTAGAGGCATAAGATGACAGAAAGGAAATGGGAGACGCCTAGACAGTGAGGGTTAAGCAGGGATGGGTGTGGTGACGGTGGAGCTGTTAGCAGCGTTACCCCCACCAGTTTTCTCTGTCTCTTCTAG	AAACTCGGTTTCCCCTTCTGCCTGGCTTGCTCAGTGGGTGAGGCCGGAGGAGAGGCTCCTGTCATTCAG	GTTGGTGCTTTTGCCTTCTGCCTTTCCCTCCTGTGTCATCGCTTGTCCACCTTGGCATTATTTGGGGGAGTTT	231	300	69	96.4527	93.3234	96.723	-0.2703
	Fyttd1	Fyttd1--27	alternative 3-prime	Fyttd1.e02.F1 Fyttd1.e02.R1	AGCATTGAAAAGGAAGACAAGCC	TCGGAAAAGAAAGGTTGCCTGA	ACAGCTTTGTATAAATAAGAAAGCAAATTGGAGTCCATATTACATGCTTATCATTTTAAGCTTATGAGTTTAACTGTTTTTGCTTATTTTTCCTCAAGGTATTTAAAAACAAAGTGGCTGAGATCACTCAGACATGCTTTTTTGTTGCAG	AAATAACATTCCAGCTAATTTTACCAG		151	178	27	98.0141	98.3539	98.2812	-0.2671
	Dem1	Dem1--21	alternative 3-prime	Dem1.e01.F1 Dem1.e01.R1	TCCACATTCCATCATAGCAAGGT	TCTCCTCTTCCCCAGTCTCAGC	AGAAGTAGAGAGCACTTGCCTAGCACACATAAGGCCCTGGATTCAGTTCTCAGTACTGAAATGAATGAATGAACCAACCAGTCAGCCAATATATGATTCTTCTTTATCTCAGGAATTTACAAGTCTGACAATATTTGGCATGTTCTACAG	GTCCCTATTTGTTCAATCTAG		125	146	21	85.1393	85.4037	83.5648	-0.2644
	Phtf1	Phtf1--135	single exon skipping	Phtf1.e02.F1 Phtf1.e02.R1	ACCCTTGTGCCTTATGCTACTC	TTCTCCATCCGAAACCTTCGCT	GTACTTAAATCAGAAATATCTTATAGTTGTTTGTCCTTTGTGTGTAAAGCTAACTGTTTGATTCAGGGAATAGTCTGTTAGCATAATTTTCTGAAGAGATACTATGGGAATATTCTGAATAATCTATAATAATTGAAATATTTTTTGTAG	AAAATTACGAAAAACTGTAAATGGTGATGGGAGCCGAGACAATGGAAATAACTCCCCTGATAAAGTCAGAGCAGTAGAAACTCTGGAGTCTGCATCCAGTGTTGGTGGTTTTTGGGGGACTCTCTTTGGCAACAG	GTGGGAGTCTTATATTGGACTTTTTACTTGATTTTGTTCCTCTTAGGATTTGCAGGGTCTGTAACATAATTGGGTCATAGATGTAAATGTTGTGAGCTTAGTATTATAGCTCTGTGATTCTTAAGGGTCCTGGGAAGATGCACATACTGA	247	382	135	92.7609	93.0636	93.007	-0.2461
	5430405H02Rik	5430405H02Rik--286	alternative 3-prime	5430405H02Rik.e01.F1 5430405H02Rik.e01.R1	CCTTCTGTGCGTTCTCTCCTAA	AAGCTGTGCCTCTTTTGGTCGA	GAAAAACAGAGCTGTTTCACTCTAGCTTAACCACGACAATAGAAACACGTGTGCCTCTGGTTTTGTCATCTGTCTCTGCTGTGTCTAAATGACCGTCTGGTGCAAATAACCCACCACCTGTGGATATTTTCCTTCTGTCTTTTATAATAG	GGAAGACCAAACCAAGAATTAAACAACCACTCTAGTCTGAACTCAGCACCACTGCAGAGAATCTGCTGGTCCCTATACAACCATCCTGTGGGAAGTAGATTACCCACTTACCGAGCTCCACCCACCGTGTAAGGTGCTCTCTCCCCACACCTGTGCTTCTGGGCTACCTACTGCATTAACACAAACCACAGCAAAAGGAAAATAAAACAATTTAGCAAAAATCTAAACATTCAACTGGAGTCGGTTCTGTGACATCTGCTGGGCATTTCCTTTGTCCTTTGAATAG		181	467	286	2.89474	3.10345	1.83486	-0.20871
	Ggta1	Ggta1--36	single exon skipping	Ggta1.e01.F1 Ggta1.e01.R1	ATGAATGTCAAGGGAAAAGTAATCCTG	AACCACCAGTCCTTCTGCCATC	AGAATTGAGAGTGTTTGGGTGCCCACTTCTGTTCCTCAGTGATGCTTGTGGGAATCCCCTGAGAACCCAAACGCTTAAGGAAAACCACTGCAGTGAAGCCTTTCTGAGAATTAAAAGTATATGACGTTTCTATTTCTTATTTGTCCTTAG	CCCAGAAGGCTCTTTCTTGTGGATATATCACACAAA	GTAAGTGTTCTGAATTCTGTGTATCTATTGGATGTCTGGATCACTTGATTTTTTTTTTTTAGCCCCTAAAGTTGATTTCCTCTCTTCAAGCCAGCCAATGTAGTGCTCGGGCCACAGTAAAGGGAGGAGAGAGGCCAGGACAGGGAGGAG	125	161	36	34.8928	24.8485	35.0968	-0.204
	Zfp78	Zfp78--96	single exon skipping	Zfp78.e02.F1 Zfp78.e02.R1	AGGACTGTGGTGCTGGAGAACT	AGGATTCGGTGTGTTTGTAGCC	ATTCCAGAGTTTTATGCAGTCTATCATAAGATAGATATCAAATGTGTTTGATTTTTTATTTTGTAGTTGCATCAAATTTAAGGAGCGGACTTAGGAATCCAAACAACCAAAACATGGCCTATTTTTGTGTCTTTTTTTTTTTTAATGCAG	GAGCTTGCATTTCCAAACCATCTCTAATCTCCTTATTGGAACATGGGAAGGAGCCTTGGGAGGTGAAGGGTCAGGTGACAGGAAGCAGAGTACAAG	GTGAGAAGTCAAGAAGCAGATTGAAAACCGTTTCTAGGGAATGGCTCTGCCATCTATCTTCAGAGGTCCTTACCTGGGCTGAGGCTGCCCAGAAACTCTTCCTAAGCCTTGCATCCCGGGTGTGAGCTGACGTTTCCTTGCTTGGCATGG	277	373	96	90.8313	91.01	85.7021	-0.1787
	Pou2f1	Pou2f1--72	single exon skipping	Pou2f1.e01.F1 Pou2f1.e01.R1	ACCCTGTCCTCCCTTTAACCAG	TGTCGTGTTGGTCTCACTGGC	GGTGTTGTTAAAAAAAAGGACAGTTTCAGAATTTAATATTACACGTAAAATTAGGTTTCATGAAATGAAAACTTTGTCGGGAGATTGAAAGTACATTGAAACTTTTTGCCTGTAGAAGAGAAATAAGAAAGCACACTTATCTTCCTGTAG	ATCAAGATCTTAGAAGAGGATGCAGCTGGGAAGTGCTTAGGAGTCTACCAGACAGAGTCACCACCACAGCAG	GTACACAGTGCAGGGCTCGGGCTGGTACCTTTAGAACTGAGGAAGTACTCAAGGGGTAGGCTTAATAATATCCACACTGGTGTAATTTTATTTAGCTAGAGGCAGCTATAGTATATGGAAAGCATTTTAGTTTTGTGTTTGAGAAGGACA	206	278	72	8.35962	5.23883	8.52241	-0.16279
	Fam168b	Fam168b--21	alternative 3-prime	Fam168b.e02.F1 Fam168b.e02.R1	AGCAGAGTCCATACGCCCAG	AGCAGGGTAGACTGTTGCTGG	CTCCATCATCTCCCTACAGCCCTGGGACCCTTTGGCAG	TTGTCTCTGTTTTCCCCACAG		125	146	21	2.47448	2.62097	3.79198	-0.14649
	Ncrna00117	Ncrna00117--91	single exon skipping	Ncrna00117.e01.F1 Ncrna00117.e01.R1	CACGGAGGTCGTGGAGCATC	AGAAGAGTGACAAAGGTGTGGC	GCCATTGAGGTGGCTTGGTTTTTTACTTCTTTGGACAGTCGTTACCACTGCAGCACGGCAAGGATCATTTCCCAAATAATTACAAAAAGTATATAACCCCTGAGTCTGGAGAATTGTTTTCGCGGTTAAGAGCACGTACTTCTCTTGCAG	ATGACACGAATTTATTTCAGCACTCACACTGAGAGCTGTTTAAAACTACAGTTCCTCTTTTGGCCCGCTCCCGCTTGTGCCACAAACAAAA	GTACGTACCTTAATTTTAACATGACCTACACTGGAGATGTACAATTTTTGTGGAAACTATTATGAGGGTTGGTAAGGCTTGCACGACACATTTTATGATAGAAAACACCTGTCTTAATATTTACTATTTCCCATTTTTACAAAGGTCACA	278	369	91	12.5166	10.1416	12.646	-0.1294
	Otud7b	Otud7b--58	single exon skipping	Otud7b.e01.F1 Otud7b.e01.R1	GAGGAATGAGGCGAGGCGG	CCTGTGGAACGAACAAAATCCG	AGGCAGGACCCGGTACATTGTGACTGCTCTGCTGCTGTTCTGTACCATCCTGGCCCTAAGAGACATCTCAGAGGTAGACGGAAGATCCCATACTGAAGCCTTTGTATGGCATACCTTGCTGTCTGAGCTCTGCTTGTCCCTGTTTCATAG	TGCACCAGCCTGTGGAAAAATCGCAAGACTATGGCGGGGTTCTGCTCAAAAGCTTGTG	GTAAGAATGATATGTTTCAAGAGCCTTTAGTTCTGCTAATGTAGAGAGTACTGGCCTAAGAATTCAACATTTTATGCAGGAATTTATTGTTCTTAAAATGCATTATTTCTAAAGCCAGATTTACTATTTTGAGGTTATACTGATGTTAAA	187	245	58	2.94551	3.07018	8.33333	-0.12467
	Tec	Tec--87	single exon skipping	Tec.e02.F1 Tec.e02.R1	TGTCTTGGCTTGTCTCGGCA	CCCTCATAGTAGCTCAACACGG	TGAGGAGGGGTGGCCCTGCACGTCCAGGGGCTATTTTTGAGCAATGTTTGGACTGACTGGGGGAGAGTTGGGGGTAGCTATTGGATGTCCGGTTGCAACTGGATTGTGAGCATCTCCAGGGTCAGACTAAGTTTCGGCTTTATCCTGCAG	GTGTCGGACGACACTGAGGACACAGAGGATGTCCGAAGAATGAAATGAGCAGATGGAACTTTGAAGGCTGAGTCAACGGGCAGAGGG	GTAGGTGGTAGGTAGAGTTCAGTGGGGCAAGAGTGTGGGTAATGGGAGAGCAGTCGGGAAGGTGCTGCCATTGTCCAGCTATGAGCTCAGGATGCTGCGAACTGGGGAAATGACAGAGGAACTCAATGTAACTGTAACAGATGCTTGGAT	210	297	87	90.5629	90.0133	90.684	-0.1211
	Ssbp2	Ssbp2--90	single exon skipping	Ssbp2.e01.F1 Ssbp2.e01.R1	TTGGGATCTCTACTGTGCAGCT	GGTATCCTCAATGGGGGCCT	TACACTGTTAATCTCAGGGCACGTGTAGAGTGGGAACCAGTGCTTTTGCTCGCAGGAGTGCAAAAGCAGCCACCCTGCAGTGTGCACCAGCCTGTGGTCCTGTGCCTTCTCTGTAATGATGTAGCTCTGTCTCTCCTTTATTCTTTGCAG	AGTGCTGCAGCAGCTCCCAGCCCCGTGCTAGGAAACATGCCCCCAGGAGATGGCATGCCAGTAGGTCCCGTGCCACCAGGGTTCTTTCAG	GTACTCAGAGTCTTGACTAGGGATGTTAAGGTGGAGGGACCACTGCTTGGTGTTATTAATGGTGATGGAGTAGGACGAGGCTCTTTGAGTTCTTGTAGATTGATTCTTAAGGTAAATGTGATACTGTACAGCCAACTCTTGATTGCTCGG	132	222	90	9.22099	9.34183	60.7889	-0.12084
	Mapk1ip1	Mapk1ip1--104	alternative 3-prime	Mapk1ip1.e01.F1 Mapk1ip1.e01.R1	TGGACTGGATGCTCGAAGGC	TGTTCAGTGTTCAGGTAGCACA	TGTGCTAGCCCCTCTTCTCTATCCTAAAACATCCAGTCTCCTCTACTTGAGTCTTTTCCAGGCCTTTTCCTCATTTTGATAAAGTGGCCAGATCACTCATGGTTCAGAATGTGATATAATCAACCAGTTGTTTTGTTTTGTTTTATTTAG	GGAAAATTTCCCTTTATGAAGCAGATTTAAACAATCAACTTGTTCAGGCCGGTTCTCCATTGCCTGTCTCATCGGACTCATCACCACTATATGCTGTGCCTTAG		211	315	104	81.8262	81.9192	84.6722	-0.093
	Gngt2	Gngt2--19	alternative 3-prime	Gngt2.e01.F1 Gngt2.e01.R1	CCATTGTGTCTGGGTCCTGG	CGTGGGTTCTTCACTTCCTTCT	TGCTCATGACAGAGCAAGGAGTGGAGGGTACATTGCGGGGGAGGGATACATTGTGGAAATATTAACCAATGAGGGTCTTTGGTTGGGCCCTAAGGCCAGGAAGAGTGTAGAATTGGAAGGGAAGCGCTCATGGTTGTGGGATCCCGTCAG	GACCCAGGTCTCCCTCTAG		131	150	19	6.53038	6.59243	7.90774	-0.06205
	Zfat	Zfat--33	alternative 5-prime	Zfat.e01.F1 Zfat.e01.R1	TGGTCTGAAGTGTCCTGTTTGC	AGAGATACTGGGTGGAGGGCT		GTAGTGGAGATTGATGGAGACCCCAAATGGGAG	GTAACACTTTAAGTGTGGTATGAGCTTGACATGTGGAAACACAGGTGACAAGTCAGGTGAGCCCAGGTGCTGGGCACAGTCAGCCCTCAAGATCATTACATGTGTTTCTTGGAAATCCTCGGCAGCCATTTCAGATCATGGCTCCCGGTC	128	161	33	8.13253	8.1761	8.65385	-0.04357
	Agbl5	Agbl5--87	single exon skipping	Agbl5.e01.F1 Agbl5.e01.R1	AGCAAAGCAAACTGTATTCCCAG	AGCAGAAGGCGAAGAAGGTGG	TTTGAGAGAGAGGACCAGGCAGCTTTTAGTATCTTCTTTCTTCCACCCCTAG	CTGGGGTCCAAGCTGAGCCCCTGCTTCAGCAAGCCTGAAGAAGCTGGTTCTCATGTGGAGAGTGTCAGAGGGAGGGAGTTGGTAAAG	GTGAGAGAGGCATGAGGTCAGTTCCCAGCATCCCCACAGGAGGAGCTCAG	180	267	87	10.9404	2.90172	10.9669	-0.0265
	Fxyd1	Fxyd1--64a	alternative 3-prime	Fxyd1.e01.F1 Fxyd1.e01.R1	CCAGGGGGTCCAAAGTGCTTAG	GAGGAGACACACACACAGAGCC	TGTCTTGCTGCTGTGTATGCTGTGGTCTCCTGGTCCCTATTATTGAGTTGTTTTAGGGACATGGTTTTGGGTGAAGCAAGGGAGCCATTCAACTTGAATGGCTGACACTTAAGTCCTTAGGCCGTCCTTGACTTAACCCCACGGGTTCAG	ATCCTCTTTAGGAGGGAAAGAGAGCAGGGCAGAGGACATTTCTTGACCCTGGCTGACTCCCTAG		133	197	64	1.61205	0	1.63378	-0.02173
	Zfp661	Zfp661--217	single exon skipping	Zfp661.e01.F1 Zfp661.e01.R1	GACACGAGGCGGTGAGTGTT	CTGACATCTGGTAGGCGGAGAC	TGAGCAAGCCAGTAAACAGTGTCCCTACACAGTCTCTGTTTCAGTTTCTGCCCCAGGTTCCAGCCAAGGCTTCTCTTGGTAATGTGCTGTAATCTGCGACCCATATGAACCTGTTCTTCCCTGAGTTGCTTTCATCCAGTGTTTCCTTAG	AGCAAGAGAAAGCCGACCGGGATGTGCCTAGTTACACACTCAATGCTCAGCTGTGATATGATCAGTCTGGTTCTGGAAGTGAGGTGAACAGTCTTACAGTGTCGGATGGATGCTTCATTAGCTGGAGCTGTAAATGGGATGCTGCTCTGAAGAGGATACAGAACTTGTTTGTCTTATCCATCCAGTCGTTTCTAAAGTTCCTTGCGGTGTTTGCTCA	GTAAGCATTCAGGGTGATATTAAATGTGAATATATAAATATCACATGACTCTCGCTATATTCTGATTCCTGGGTTCTGATTCCTGGGAACAGAAATCAATGCGCTGTGGCTTTAATATCCATAGCCTTTGTTCTAACTCTGGACTGAGCA	118	335	217	0	0	13.9588	0
	Depdc5	Depdc5--303	single exon skipping	Depdc5.e02.F1 Depdc5.e02.R1	TGGTGCTGTCTGTCTGGTTC	GCCCTTCTTGTGGATGACAAGT	GGGGGGGGGAGTCGAGCGCCAACCTCGGGCTGAGACTTGAGGGGCTTGAAGGAAGGGTCCCTGAGCCAGGTTCGAGGCCCGACTCTTCTTGCAG	TTCCCCGTGTGACCTTGGACCAGTCTTTCTCTCACCAAGCTTCCCGGACCGCAGCGGTGAAATGGAGGCAGGACGGTCCGCTGAGAGTTGGTACCAGTAGAGGGGTCGGCAAGGAAACCGCAGCCTTCCTCAGTTCTCTTTTCCCCAGGACATTGTTAGTGGACCGCGAGTCATGGGAGTGCATAACAGTTCGAGTGACCTTGGGCGAATCCCTTGTTTTGACGTTCCTCTACTTATGTGATGGACTAACCTCTTCGAATATCCCTGTACTATTTTGGTGTTCCTGATGCAGACAAAAACAAG	GTAGTGCCCCTCTCACCACAAGCCTCCCTTTTAGGTATGCGGTAGAGAAAATAGCTTTAGAGGATGGACGAGATCTGAGCCCAAGTTCCCTTTAATTTTTAAAGCACACTTCTATTTGTTTGTCTCTCTTGG	173	476	303	0	0	10.2459	0
	Gpr160	Gpr160--188	alternative 5-prime	Gpr160.e02.F1 Gpr160.e02.R1	TTGGCTACTCACGCTACGCC	ACTGTGCATCTTCAGCTCTTCT		GTGAGCGCACGACTCGTGGAGGCCACTGGCCGGTCGCGTCGCGACGAGGCTTCCCTTCCTAGGACTCGGGGTGACGCTGCGGTGCGGAGCGGGAAGCCACCGCCGACGTCTGTGGCGGACGAGGGCAGTGTCCCACGGGCGCCCGGTTCCCCCGGGGCGGCTCCCAGCCTTCTGCAGCAGGCAGAGAG	GTGAGGTGGGTGTGTGGCGTTCCTCGCGGACTTCCCGGCACTTGCGGGCACTTGCAGGGCGGTTGAACCCTGCCCGGGCGCACCGGGTCACTGCTGCTCTGCAAGGGCGGTTGGTACTGGAGCGGGGCGGCTGGCTCGGGGACCCGCCCT	131	319	188	0	8.58506	0	0
	Rbak	Rbak--100	alternative 3-prime	Rbak.e01.F1 Rbak.e01.R1	AGGCTACCTTCCCTCCCGCA	TCATGTTCTGCTCCTCTTGGGG	TGTTTCCCCCACCTTTACACCAAATGCCCGTGGATAAAAAGAAGGCAGCGTAGTGTTCATCATAGAACTGTACCCGCCCCCCCTCGCCTCCCACCCCCCATTCCACCTGTTGGAGTTAGGTTTGTGATTTCCTTCCTATCACCTCTGCAG	TGTGTATAAGCTGCGATTTCACTTGGTGGTTCCCAGGCGAGAGACATGTCCCTGTGTAGACCAGTTAATCTCCGATTTCAGCGAGCTTTTCCTCCAGCAG		218	318	100	0	0	7.4813	0
	BC030307	BC030307--109	single exon skipping	BC030307.e01.F1 BC030307.e01.R1	GTGACTAGGGGAAACGGTAGC	TCTTGTGGAAGGGATGCAATGG	GAGCATACCAGGATCTTATTTATTTGTGCTTTTGGAAAAAGATGGCCATTTCTGCGTATGACAGCCCATCATCCACTTTCTTTCTTTCTTACTCTCTTTCTTTCTTTCTTTCTTTCTTTCTTCCTTTCTTTTTTTTTTTTATCGAGCAAG	TAAGCAAGTATTGTGAAACTGTGACTGCATCTTAACTGGCCAGTGGGAGGTAGATCGGGCTGCACCTGGGAGGAACTGAGAATGAGATTTGTCCTCCAAAATAAAGCTG	GTGGGTTTTTGGTTTTGTTCTTTTTTTTTTTTTTTTTTTTGGGGGGGGGGGGTAGAAGTTTCTGCAGATGATGGTCCCCAGATAGAAAGGAGAGAGAGAGAGAATCAGAGAGAGAGAATCTACTTCCAGACTGGCAGAAGATGGTCAGTC	209	318	109	0	6.88468	0	0
	Fcgr2b	Fcgr2b--141	single exon skipping	Fcgr2b.e01.F1 Fcgr2b.e01.R1	AGCAGGTCTTTACCAGTATTGACA	TTTGGCAGCTTCTTCCAGATCA	TGTTTCTGGGCAGGGGAGCTGGGAATTGGGGAAGAGAGGTGTTGCTGGTGTGAGGGGAAGGTCTCTGTTGCTTTTAACTCTGTTCTGACCCTGCTCCTTGATCCTGGGCTCACCCCATAATCCTACTAACTTCCTACGTGCCCCTCCTAG	CTCTCCCAGGAAACCCTGATCACAGGGAAATGGGAGAAACCCTTCCAGAGGAAGTAGGTGAGTACAGACAGCCCTCTGGGGGCTCAGTGCCTGTCAGCCCAGGGCCTCCATCTGGACTGGAGCCAACAAGCAGCAGCCCAT	GTGAGTTCAGTGGGAGTGCAGGAGAGGGAGGAGCCGTGGGAGAAGGCTGGGTCTCAAATCTCTTGGTCAGTTCTGAGTCTAACTCTTGGACCTAAGGAAGATCTCACTAGAGATGAGAAGAGGAACGTTGATTCCGGATCGAGGAAGAGG	144	285	141	0	3.6961	0	0
	Rsrc2	Rsrc2--100	exon skipping and alternative 3-prime or 5-prime	Rsrc2.e02.F1 Rsrc2.e02.R1	TGATGGAAGGAAGCACAGGAGC	TGCGTTTATGTCTGTCCTCACC	GGCGAGGGACTCCTAAAACAAATGTGGGCCGGGACTTCACCTCTTCCCCTAATGGAAGCTCTGTTAAGGTTTTAATTTAGGAGAGTTTTTGTGAAAATGACTATTTTGTTTAGCTCACATGATAACATTTCTATAATAAATCATACTCAG	CGTGCTAATGCGCGAAGAGACTGAACTGAAGACGCTGCAGACTCAGATAGCAAAATAATAAGCCTACTTCATGATAAG	GTAACTATTAGTCATTCAAACTCCTATTTCCCTTAAATAAATATATCTTAAATCAGTTAAGGGTTATAATGTTTATAAAATTAATAGTAATGTTATGTTTGTGAACTGATTTAAAATAAACTCTTTAAAGTTTCTGGAAATTTTACTATT	176	276	100	0	0	2.49819	0
	Cd33	Cd33--83	single exon skipping	Cd33.e01.F1 Cd33.e01.R1	TGCAGAAGGAAGACAACAAAGC	AGGAAGCCATAGAGGACACAGG	CGCCTCCCTCCATGAAACATCACGTAGCCACTCTTCTGCAGGCTTCAGCCCACCTTTACTCACTTCTCCACACTGACCCTTGTTCTCTTTCTCCCCTCACCTCGTTCTATGGCATATGCTTTATTCTCCTCTCCTGGTAAACATCATCAG	AGGCAGGAAGCGATCACATCCTATAATCACTGCCTATCTCCAACTGCATCTGATGCTGTGACTCCAGGATGTTCCATACACAG	GTCTGTGACAGGCACCTCATGCCTGTGTTAACAGTACTGCCATGGCACCTCCACCACATGGAGACCCACAGTAGAAAGTGGGCCTTGGGGAAACTGCTGTTCTTTAGTCTCTCGCTGGTTCACCTACATGGCAGCTATGCTAGCAGTCAC	256	339	83	0	2.38402	0	0
	Tatdn3	Tatdn3--16	alternative 3-prime	Tatdn3.e02.F1 Tatdn3.e02.R1	AGAAACAGATTCACCTGCGCT	TCACTTCTCGGACTTCTTCCAC	CATCCACCCTGACTCTAAAAGCATTAAAAAGGAATGTCAGCTCCTTCATAGAGTATGAAAGGAGCTCACCAGGGTGTGTGTGTGTGTGTGTATGTGTGTGTGTGTGTTTCTTAGCTACAGTCTCCAAGGATCTACACACTGAGTGTCAAG	CTCTGTTCTCTTTCAG		125	141	16	0	0	2.13802	0
	Gsta3	Gsta3--95	single exon skipping	Gsta3.e01.F1 Gsta3.e01.R1	ACAAAACAGCAGAAACTCTTGCA	TCCATTCTTCCCCTGCCATCAA	GGGTACCAGAGGAGTGTCAGACGCTCAACAATTACCTCCTCAGACTCAGGAAAGCTTTTATGCCCAACCGAAGGGGGATCTTACTGAATTGCTCCTGGTGGATGGAGTGCCAAGTGATCAGTGAGCCAGAAGGTGTGTCTGTTGTTGCAG	GTGAACTGAAGATTTGAGGGATAGAGTCCCAGAGAGATTTAGACTCCAAGCGGCAGTGCAGGGACCAGGAGAGCCTACTTGAGGTACAGCACAAT	GTAAGTTTTATAGCTCTAAGGGGAAAGGGGCTTTCCCAATGGAGTTGTTACAGCTTTGAGTGGGGAGGTCCCCCAGGGAAGTAACATAGTTCTGAGGGGAAAGGTTTCCCCTAGAGGAATGTTGCAGTCTTGAAGGGAATGGTGTCCTAG	138	233	95	0	2.12766	0	0
	Acvr1	Acvr1--245	single exon skipping	Acvr1.e02.F1 Acvr1.e02.R1	GGAAGAGCGTCACCAGCCCC	AAAGCCATCATCATTAGCACAGGA	CCTTTAATTGCTACCCCTCCCCCATTTACAGATTAGACTTTATCTCTTCTTTCCTTTCTGGAGTGCATCTGCCACAGCTGGAATGTTCACGGGGTAACTCCTTCAAAATCCTTTCCTGAAATGGCCTGTAATTATTTCCTCTTACCACAG	GATGAATGGATCCAGGGTCTGGTTTTAAGTTCTATGGTAGTCGTCCAAGGAGCCATTGGTATTCATCTAACGCAAACGATCAAGTTACATTCTGAAAGTAACATCCCACCAGAAACCCTCCAGCAGCAGTCACGTCTGTGTAAAGCCAAGCCCTGGCATGCGCACTGCCAGGTCAGAGTGTGGTGGTACACGTGTTTAACAGGTCATTTGTCAACTGAAGGAAAGACCCCGGCTTGACTTACCTG	GTATGATATCTTTAGTTTTGCTCTTCTTTGTGGCTACTACTGACAGCTCATGACTCCTTTACCTCTTCCAAAGGACCAAGGGTTTTGGAGGACGCTGCCCTGGGCTAGCTCTTTCTCTGTCAGGCCGTAGCACCTATTTTTTGCACTATC	133	378	245	0	1.97113	0	0
	Raly	Raly--48	single exon skipping	Raly.e03.F1 Raly.e03.R1	ACATCAACATGGCTGGAGAGC	GGTATCGTAGTTTTGACACGGC	GCTTAGAATTTAGGAAGACTTTTGGAGATGAGGACCTGTGGAGAAGTAGGCTGAGTAGCCATCTCCCTTTGTTTTCCCAG	TGGCTACAGCTTTGACTATGATTACTACCAAGACTACTTCTGTGCCAG	GTGAGCAGGGAAGGGGCATGTCCAGGTATTAAACAGCCAAACTGGAAGGGTCTTGAGAGTTTGCTGGTATAGCTTACAAAGTCTCCAATTGGGAACTGAAGCATAGAAGTAGGAATGGGTCTTTGCTTCAAGGTTGCTTCACAGATCAGT	184	232	48	0	0	1.62955	0
	Iigp1	Iigp1--183	single exon skipping	Iigp1.e01.F1 Iigp1.e01.R1	GATAAAGCAGGGGTGGGTCTC	CAGTAAAGCTGGAGGGCAAATC	AGTTGTTTGTGGAGCTACTGTCACTCACTAAAGTGGTGTTAATACAGCTTTGTTTTTAACACAATTTCTACTTCTTAGAAACAATCCCTTTAGAGGAATGAAAGCTAGTTTAGTTTCACTTTCCTGTTCTTGGATATCCTGGCACTCTAG	ATGCACACTTGCCTGTGATTGGATAGCACACTCAGAAGGGGAGATAAAAATCAGCAGAGTACAAAAATCCTGCCCAATTTTCTTGCTTCTGCTGAGAAACAGAAGTAGACTCAAGCCAAGAGCACACCGAGGGCTATTCCTCTCAGGAGCAGTGAGTGCATCCACTGGACACAGGATTTTCTG	GTAACTCAGCATTCAGATCTGATTACTATCATCTTCTCTTTCCTAAGGAGCCTGTGGATAACAAGACATTTAGAGACATGGCCTCAGAGCTGGGATCCCTAGTTGGGAATCTGCGGTGCTTTGTTTGGAGGTAGTGAGGACTTGTTTATA	186	369	183	0	1.2417	0	0
	Golm1	Golm1--136	single exon skipping	Golm1.e01.F1 Golm1.e01.R1	ACGAGCGGACGGAGCGC	AGCCTAGCACAATAACACAGGC	CGGGAAAGTCTGTGTGTGGGCTAGCCGTTTTCCGCTATCATCTCAACGTGTGCTAATAACTTTTTTTCTGTTTTGACTTTCAAGACTTGAGGCTTTCTTTGTCTGGTTAGGGGGTCTCAGGGCCTTACATTTTTTTTTTCACATACCTAG	GAACATTCGTTCTTCAGGAGCGGGAGTGGAGTGACGTGCACACCAGTTTGCTGAGCCGCTTAGCGCAGTGCAATGGCTGAGCGTGTATGAATGGCCATCTCTTGGGTCGCTTGGACAGTTAGTTGTATTTCCGAAG	GTGAGGGCTGGAGGCCTGGGAAGCCACAAGCCTTGTCACTGGGCGTCCCAGCTATCGTTAGTCATCTTAGAGAAGCATTCAACCAAGTCCCAGCTACTGGCAAGAGTCCTTTTCCTTTGCAAAGAGAAAACCGTAGTCAGTGTGAAGACT	141	277	136	0	0	1.18203	0
	Hk1	Hk1--69	single exon skipping	Hk1.e01.F1 Hk1.e01.R1	TGTACATGGGGGAGCTGGTC	CAGGCGGGTCAAGATTTCCTTG	CACTCCAGCTGGTCTCCCTGCCCACACTTTCTGGTACAGTCATTAAGAACAGCCCAGGGCTCTAAAGAGATGGCCTCGCACGTTCAGCCCCCAGCACGCACATGGCAGCTCACAATAATCTGTCTTTATTTCCAG	GGGATGGGAACTCTCCCCTGACCGCAGGTGGTACCAGGCATATATGAGGTGCACACAAGACACCCACAG	GTATAAAAAGAAAAAAGTTAAAAAGAAAAGGGTTTAGCACAAGTGCTTTATGGATAATTTTGTGTGGTTTCAAAAACAGTCCCTTCTGTCACCCTCACACACCATACATAAATACACACACACACAGCACACTACATATGCATCACACAT	179	248	69	0	0	1.10553	0
	Lgals9	Lgals9--93	single exon skipping	Lgals9.e01.F1 Lgals9.e01.R1	CTTTGTGCAGTACCAACACCGC	CATGGGTGCCTGGTGGGCAG	AGTAAAGGGGCACTGTGACCTTGCTCACGCCAACCTAACCCTTTCCTGGTGTCATTCCTCTGGGTCCGGAGCCAGCCCTTGCTTTTTGCCTGCCCTTGCTTTGGCAATGCCTCCTGTTTCTGTCACCCAGACATGCTTTTGTTTTAACAG	AACTCTGCAGCCCCTGTCCAGCATGTCTTCTCCACAGTGCAGTTCTCTCAGCCAGTCCAGTTCCCACGGACCCCTAAGGGGCGCAAACAGAAA	GTGAGTTAAGCGTTTGGCCTGGAGATTCAAAGAGGTAGAGCCCAGAGGCAGGTCCAACCAACAAGCTAGCCAGGGGCCTTCAGACCCCATCAAACCAAGCCAGGGTCCTCTGCATTCACCAGCTGCCCAGAATTGTGTCCCTTCTGGCTC	127	220	93	0	0	1.02389	0
	Mfap3	Mfap3--36	alternative 5-prime	Mfap3.e01.F1 Mfap3.e01.R1	CTAGGGCGGAAGGCGCTGAC	CGCAGTGAATGACTTGTTGCTG		GTGAGTGAATCCGCTGCTCCGGTGGCTTCCTGAGAG	GTAAAGGATGCTTGAAGCTGGACACGGGGGATGCCAGGATGTCCGCCCTCCGTGAAGGCTGGGTGTGGGTGTCGGGGTTCCGCCATGAGGTATTTCCAGAATACTCGAGGGCCAGCGACGATCCGGGACACAAACTGGGAATTCAGGGCG	127	163	36	0	0	0.823422	0
	Kif2a	Kif2a--383	single exon skipping	Kif2a.e02.F1 Kif2a.e02.R1	GCCAACTTCGGCAAGATCCA	CTCTTTGCCTTTCGTATCTCCATTT	AGGTTTGCCCCAGGATGACTTCTCATGTCACTCTTGAGACCATTCTCCATTGTCACTTCTGGTTCAACTCATTTTCTGTTTTCATGATCTTGTTAGATGTAGTAGGCACACTGCTTTGGCATCACTAAGGAAGACCTTCTTCCATTGCAG	GAGAACAGTTAACTGACGACCTGAGCTTATCAGAAGCTCCACAGTCCTTATCTTTTGGCTGAGTACTGAACATTTAATGGGAAACATGGTGTAGTGGCTATTCCTGGTTGTCAACTTGACTATATTTGGAATGAACTACAATCCAGAATTGGAAGGCTCACCAGTGACCCTATTCTGGAGGCTGGGAGATAGAAGTTTCTGATCTGGATCTTGGTATGGAGATCTTGAGGCATAGAGGCTTTGGATTCCAGAAGATTAAGACAGGGAGATCTTCGAGTTCAAGGTCATCGCATGCTTGCCTTGTGGGACTGAGTAACTGCTAGATCCTTGGACTTCCATTCACAGCTACTACTGAACCATTGTTGGGAATTGGACTGCAGACT	GTAAGTCGTCAATAAATTCCTTTACTATATAGAGACTATTCATAAGTTCTGTGACTCTAGAGAACCCTGACTAATACACATAGGTAGCTAGTGTGCCTGTTTAACCCAGGGCAGGACTCCTCTAGTGTAAAGCCCCAAACTGCATTGAGC	150	533	383	0	0	0	0
	Sorbs1	Sorbs1--372	single exon skipping	Sorbs1.e02.F1 Sorbs1.e02.R1	GCCAAGGGCTATAGAAGTGTGC	TCTGCTTGTTGGAGGGAAGTCT	ACTGTCTCATGTACTCTGAGGAAAGGGCACTGATTAAATATTTCTTGAAGTGCATCACTGCATGTCCACGCGCAACTGTTTAAATGTGGAATTCCTGTCTCTCTGCCGTCCCCTTTGCGTAACTGCGTAACAACCCCTTATTTCCCACAG	GGTGCCACCTCCTCCAGCTCAGCCCCGTCTGAGGTAATAGTTGTTCCTCTCTACCTGGTTAATACTGACAGAGGGCAAGGGCAAGAAGGCACTGCCAGAACTCCAGCATCTCTGGGGCCACTTGGCTGCGTCCACACTGTCCCGGCGACCACCCCTGCTGCCTCACCTCTGACCTTCCCGACACTCGATGATTTCATTCCCCCTCACCTGCAGAGGCGGCCCCACCACAGCCAGCCAGCCAGTGCTTGTGGCTCCCTCTCCCCTGCTAGCCAGACGTCACCACCCTCACCACCACCTCCGCTGGTCCCTCCCGTCCCGGAGGACCTCCACAGAGGCCTGGAGCCTGACCTCCCGGGAGCTGTCTCAAGTACC	GTAAGCTTGCTGGACCCCCTTCCCCACGGCTACCCTGAATGTCTGCTCCTGGCAGTAAAACCCTCCCTTTCTCACTGAAGTACTAAGTTCTGAGGCGGCCTTGGCCACTGTGCTTGTGTGCTGGCTGGATCTGTGTGTGCTATCCCTGAG	126	498	372	0	0	0	0
	Bsg	Bsg--348	single exon skipping	Bsg.e01.F1 Bsg.e01.R1	CGCCCCGCCCTTCTTATAGAG	TGGACAGAGGTTTGGATGGTGC	CCCAGCCCTTTGTGTTTTGTTGTCTACCTAACTTCATACTTCTCCCCGCAAGCAGAAAAGAAATGGAGTTTGCTGTGTTGTGTTGGCCCCTGTGGCAGGCCCTGGTGGCTGTCCTTCCTTGTAGTAACGGGTACTAACCCTTTCCCATAG	CTGGTTTCCTCAAGGCACCACTGTCGCAGGAGCGGTGGGCGGGGGGCAGCGTGGTCCTGCACTGTGAGGCTGTGGGCAGCCCCATCCCCGAGATCCAGTGGTGGTTTGAAGGGAATGCTCCAAACGACAGCTGCTCCCAGCTCTGGGATGGTGCCCGGCTGGACCGTGTTCACATCCATGCCGCCTACCGTCAGCATGCAGCCAGTTCGCTCTCTGTTGATGGGCTCACCGCAGAGGACACAGGCACTTACGAGTGCCGGGCCAGCAGTGACCCAGACCGCAACCACCTTACTCGGCCACCCAGGGTCAAGTGGGTCCGTGCCCAGGCGAGCGTGGTGGTCCTTGAAC	GTGAGTGGCCAGGGCACCTGTTTCTGTTTACCTCTCGTGCCACCCAACCCTGGCTCCCACTTTGTAGAACCAGATGCTGCTCTGCCCTACCACTCATTGAGACTCCCCTGGGCACACGGGTGAGCTGAACACTCATCAGTGTCCTTGCTG	144	492	348	0	0	0	0
	Nfkbiz	Nfkbiz--348	single exon skipping	Nfkbiz.e01.F1 Nfkbiz.e01.R1	GCCTTTTGATGTTGGCTCGATG	TCGGATGTGTAGCAGGAGCT	GGGCATTTTACTGGAAACTAGACACATCCGGAGGCGGGGCGGGAGGCAGCCCAGGCGCCGCCTCACCGGGCGGAGCGCGGAGGAGGAGGTCAGTTCATTTAAATAGCCCGGTCCCCTCCGGGCGCGCACGTACTAGTCGCTCTGCCGCAG	CCAACCGCGTAGCCATCCGGTGGCGCAGGTGTCTGGGGACCCCGAGCGCCTAGCCTGGGAGCATGATCGTGGACAAGCTGCTGGACGACAGCCGCGGCGGAGAGGGGCTGCTGGACGCGGCCGGCGACTGCGGCCTCATGACCAGCCCGCTCAACCTGGCTTACTTCTACGGCGCCTCGCCTCCTTCCGCCCCCGGCGCCGGCGACACCGGCTACCTGTCCGCCGTGCCCTCCGCGCCCGGCTCGCCCGGCTCCGACTCCTCCGATTTCTCCTCCACTTCCTCCGTGTCCTCCTGCGGGGCCGTGGAGTCCCGTCCCAGAGGTGGCGCCCGCGCCGAGCGCCCTCAAG	GTACCCACCCGCGAGATTCCTTGCCCCTCTATTCGGGGTTCACACGCTGGGAGGATGGGGAGGGACTTCCCTCCACCCCCCCCCCCCCCCATAGTCGAGACGTTAAGCGGCCCCTGTGACTTCCTTAGCGGCCGGACAGACGCGAATAGT	131	479	348	0	0	0	0
	Unc93b1	Unc93b1--274	single exon skipping	Unc93b1.e01.F1 Unc93b1.e01.R1	GTGCGTGACTTTCGCTTACG	GTCCTGCCTCTCTTTGTCTTCA	TGTAGTTAGAATGGAGATGCTTTCACCCTTTCTACCAGCCTTAGAGGGAGTTAATACCAGGAGACCCAGAGAGGACAGGTGTGAACTAAAACGGCATCTGGTGTGGGAAGGGCTTGGGACCAACCGGCCTCCTTGTGCTCTCCTCCTTAG	GGCTACGGCGTGTGCTCCATGGGGCTGGAGCGACTGGCATACCTGCTCATAGCTTACAGCCTGGGTGCCTCAGCCTCCTCGGTTCTGGGGCTGCTGGGACTGTGGCTGCCTCGCTCTGTCCCGCTCGTGGCTGGGGCAGGACTGCACCTACTGCTCACCCTTAGCCTCTTTTTCTGGGCTCCTGCTCCTCGGGTCCTCCAGCACAGTTGGATCTTTTACTTCGTGGCTGCCCTCTGGGGTGTGGGCAGCGCCCTCAACAAGACCGGACTTAGCA	GTGAGTACAGCCTTAGGAACTGGCACACCTGAGGTGGGGGAGAGGCAGGCTGTGGTCACCTCTAGGTGGCTCAGAACTGTTAGCATCCTATGGGTTCTGTGGACACAGTCGAGGCAGGTAGAGATTGCTTGGCATAGTCTGGGGTGAAAA	128	402	274	100	100	100	0
	Slco1b2	Slco1b2--243	single exon skipping	Slco1b2.e02.F1 Slco1b2.e02.R1	CGGACCAATCCTTGGCTTTATCA	GCAACGTCAGTATCAAGAATATGACA	TTCTAAGTTGACAGACCACTAGCAAAATACAATTGCATTTTAGGATTGATGAGATATAGTTTGGATTCTTTACATATGGATTCCAGCAGTCTTACCAACATTGACTTTCAGGATGATTTCTGAAAGTTCTGTTCTAATTACTCATTCCAG	GAAGTGTCCGCATAACTCCTCAGGATGCTCGTTGGGTTGGTGCCTGGTGGCTCGGCTTCATTGTGAATGGACTACTATGCATCATTTGTTCTATACCCTTCTTTTTTCTACCCAAAATTCCAAAGAGATCACAGAAGGAAAGGAAAAATTCAGCATCTCTTCATGTACTCAAAACAGATGAAGACAAGAATCCCGTGACTAATCCAACAACACAAGAGAAACAAGCTCCTGCCAACCTGACTG	GTAAGGATTCCATAGTCAGGCAATGTGAAGATGTTAATCCCACTGAAATCTAAGAATATTTTAAAACAATATGTCTAACTTACCTACTTATCTTTCTTCTGTACTAAACTTTTCTTAACTCTTTCTACATTTTCTATTAAAATTTATATT	143	386	243	100	100	100	0
	Airn	Airn--223	single exon skipping	Airn.e01.F1 Airn.e01.R1	CCAGTTACCACGCAGACATCCT	GCTGACCTGTAAACCAAACTGC	GTTTGCCTGTTAAATGAGCATGATGCTAAGCTTTCTAGCTTCCTAAGGGCTCTGCAGAAGAGGGTTTCCTGGAGGGCTGGGCACATTCGTCCATACCAGTGTGTGCTGGTCATCCGTTCTGGACTTGATGCTACAAAGTGGCTATTGTAG	GACATTTCTTGAAGAGATGTGAACAAAGGCCTGCTCGTCCAGATAGTGTCCCGAGGACAAACCAAAGAAGTCATCCCACCTAAGTCCAGCTTGGAGCCAGTGACTTTATAGAAGGGTGACCTACAGGACCATGGGTGACTCGGGACAGCTGTATCATCAAGCCACTCCACCATGAAAGCTGCATCCCTGGATCTCACTGTGCAGCATGCAGGTAACCCCTCTG	GTAAGCCTCTCCCTGAGTCTGTTTACTGCTCAGAGGATCTTGGGGTGGAGCCTTATGATGAACCTTGCAAGGACCTGAGCTTCCTGGATCTTATGAGGCCCCATCCTTCCTCCAGGAGGGAGTGTGTCAATAGAAGGAAATAGCTAACAA	159	382	223	0	0	0	0
	Tank	Tank--205	single exon skipping	Tank.e02.F1 Tank.e02.R1	GCCCTCTGAACTGGAACGGAAA	TCCTCTTTGTCCTGTAGCATCAC	AAGCAAACAAACGAGAAGAAAAAGAGCAATGCTTGTCCTGAAATCCGATCAAGGGGGAAGATGCTCGCTGTACCCCCAGAGGACTTAGGCTCTCTCACTATTAGGCTGGCTGTACAAAGCAGCCTTCTTGGGTGTCTTTTTCTCTCGCAG	AAACTTTTGAGAAGTTAACATGAAGAAGAAACGATAAGCTAGAAAGTGAAGAGAGGTGGAGTAACACCCCGCCGTTTGCCCAGTAACAGAAAGACAAGCACCACCTTCTTGCGAAAAGCCATATTGTCCCCTTTGAGAGGGGCCGTGAACCCCTCAAATGATAAAGGAGAAAATGAAACCACCCCGCTAAAGCGTTTTCAATCAT	GTAAGACAAAGCCTTCCACATCTCTTAAAGGCGCCTACTCACGTTGTTTTGCTCCCCTATGGAAATGAGATCATTGCTTACTCTGTACACCCTCTTCTCTTGGCGTTGGTCACTTTTCCCAAGTTTGGATTTTTATGTCGTTTTTTTTTT	147	352	205	0	0	0	0
	Bcmo1	Bcmo1--205	single exon skipping	Bcmo1.e01.F1 Bcmo1.e01.R1	TCTGTTTGTTCCCACGCCAG	TGCATGTCCGCATCAACAGAGG	CCCAGTGGGTTTGGCTGTACTGTTCTCACTTCTGACAACCAAGCATTCCAGACATGGAAGTTCACCTGAGCCTCTGCATCCAGAGATTTTTACTGTGGCTCACTCATACGACATTCTGATTACCCTGAGTGGATGGCCTTTATTGTTCAG	TCCCTTGCAGGCCAAGCAGAGACTGTGGAGTCCAAGGGCCCCATCGTAAATCACATTGTCAGCTGAGCATAGCATGTGTGCCTGAGATCTCAGCATTTGGGAGGCAGACAGAAGACAATCAGGGGTCTACAGTCATTCTCAGATATACAGAGAATTTGAACTACTAAGACCTGGTCTCAAAACACAACAGCCACAAGGTAGATAG	GTAGGTACATAGATAGATAGATAGATAGATAGATAGATAGACAGACAGACAGACAGATGGATAGATGAGTGGGTGATGGATGGATGAAGTTGTTAGAATACACTACCTGACATACCTCACAGCCTCTGAAAACATTCTTATGGGTAAGAC	156	361	205	0	0	0	0
	Arhgap24	Arhgap24--194	single exon skipping	Arhgap24.e01.F1 Arhgap24.e01.R1	CTGGCGAATGGGGTTCTGCG	TTGCACGGATGCTCAATGACTT	TTTCTCCCTCCTTCCCTTCCTTTCCTTTTCTCCTTTTATCCCTTCTTTCTCTGTCTCCCTGTCTCTCTCTCTCTCTCTGTTTGTCTCTCTCCTTAAGAACAGTGGCAACAGAATACCTTATCCTCCTTCTTTCCTTTTGTTTCTACATAG	GAAAATCCATCAGCTTGAGAATGGAGGAAAGGTGTGAATCCACAGAGAGCCCCCAAGGCCAAGGGCGGCAGAACACCAAGTGTGGGTGGCTGAGGAAGCAAGGCGGCTTTGTCAAGACTTGGCACACCCGGTGGTTTGTGCTTAAGGGGGATCAGCTTTATTATTTCAAAGATGAAGATGAAACCAAGCCCTTG	GTAAGTAGGAAAAGTTATTCCTGCAGACCTTAGGGATCCGAGAAGCTGATGGTGGCTGAGGGGTCTCTGCCTCCCCACAGTATCTGTTCACAGGTATCTTGTCTGCTTCTTCTCCATGCTTTGCTTATATTTGGACACGATGAACTAGCT	186	380	194	100	100	100	0
	Abcc9	Abcc9--176	single exon skipping	Abcc9.e02.F1 Abcc9.e02.R1	CATGACAGCCTTTGCGGATCG	GCACGGACAAACGAGGCAAAC	TGATTTTCGTGCTTGCAAGGGTGTTTGTTTTCTGTCTCTTCCTCTTGTTTTTGTTTGGATCTTTGACATCACTGAAGACTTTGTTTAATGATAACACTCGTCCATTTTTTCCTGCTGATTCTCCTCTCTCTCCACCTCTCTTTCCTCCAG	CACCGTGTCTCTTCTATTGTGGATGCAGGCCTTGTTTTAGTCTTTTCTGAGGGTATTTTAGTGGAGTGTGATACTGGTCCAAACCTGCTCCAGCACAAGAATGGCCTCTTTTCTACTTTGGTGATGACCAACAAGTAGACCAGCGTGATCTGCTCCGACAAGTGTCTCATTCTCTG	GTAGTTGTCTTAGTGGCATCCTCCGCTGAGTAAAGCAGAGAGCAGGCTGTGATTAAGAGGAGTGGGGCTTGGAGGGGGAGGAACTAACCACAGGGTCTAACTGCACAGTCAGCTCACCCGAATGCTTGCATTGTGTGTGGCATCTTATGT	168	344	176	0	0	0	0
	Deaf1	Deaf1--170	single exon skipping	Deaf1.e01.F1 Deaf1.e01.R1	TGGTATTTTGAACCCTCACGCT	GTGGCAGGAAGCAGGGTGAT	GGCCTCACACTGTAACCAGGCTGGACTTGAACATGTGGCAGTTATCTTGCCTCTGCCTTGGTTGTTGAGATTATAGACCCGCGCCAGCCGCTCCCTTGAGTTGCAGATGGCTCTGCACGACGCTTCCACTGCTGCTGATTTTCATTTCAG	GCTGGGGTTTCCTTGTTCTCCTTCCCTTGGCCCACTTCCCTTCTACGAATCTAAAGCTCCAGATGTCGAGGCTGTGTGCTTGCCTGGCAGCAGTGCTCTTCATGGATTTCTTCAGAAAATGTCTTCTCTACCATTCTGAGGGCTCCTGTGGACGTCTGCTCTCTGCAGTA	GTAATAGAGTCACTAATTTGATAAGGAGTGGGAAGAAGGAGGCGC	177	347	170	0	0	0	0
	Gba	Gba--169	single exon skipping	Gba.e01.F1 Gba.e01.R1	TCCACAGTCTTCTCATTCGCTG	ATGCCCAAGATACCGCCTGAAA	CCTATCTAGATTATGGAATTCGGTGAGTTCAATTTTTTTTTTTTTAAATTCAG	GGCATCATGGCTCTTTGAGGGCACAGATGGAGGGAGGGCTGAAGGTTGAAATCGATGGGGGAAAAGAGTGAAGAGAGTCTTCTTTGGAGTGGGCAGCAAACTCCCTAGCAGAGTGAATGAATGCAGGACGCCTCCAGGGTCTACGGGCACTGTCTAATCACTAATAAAG	GTGGGAGCCTATGCTGTGAGCATCCACAGGCAGCTAAACTCTGGCCAGGAGGGTGG	127	296	169	0	0	0	0
	Odf2l	Odf2l--159	single exon skipping	Odf2l.e03.F1 Odf2l.e03.R1	ACAAAAGTTGCAAGAAGCAGCT	AAGCTTGGTCAGAAGGCTTTGG	AAAACTAATTAATTTTACTTAATACGTCTCATGTAAATTAGCACTTGTAAGGTACTGATTAATAACAAGCTTGTCTTGTCCTTAAGATAGTAAGACTATTCCTGCCAAATTTGTGACCTTGAATTTATTTCCCCTAATGCCACACCTCAG	ATGAGAGGCCAGGTGGAGTCGAATCTGAAGCAGGTAGAGCAAGCCCGCAGCTCCTTCACGTCAGCCGAACAGAGACTTCAGGAGTGTCAGGAGAAGCTGCAGCGCTGCAAGGAGAAGTGTGCAGAGCAGGCGCTCACCATTAGGGAGCTTCAAGGCCAG	GTGTCCATCAGCTCTGAGTCTTGGAAGATGTGTTAAAGAAACATTTGACGACGTCATTTCAGCAGTTGACGGCACGCGTGTCATCTATATCGCTGATGCAGTATTTCATGCAGATACTCGGCTGTTTATCTTTAGTATTTCCTGGTGACA	136	295	159	0	0	0	0
	Enpp2	Enpp2--156	single exon skipping	Enpp2.e01.F1 Enpp2.e01.R1	GCCTTCAGTTTATGCCTTCTACTCC	CAGCTTGAGTTGTTTCAGTCCG	ACCTCTCCCTCCAATGTGTTCTCCCTTAAGGAGGACTTAGTTTTGCCAACTCAGACTCTGCTGACCCCAGATGGAAAAGTATGAGCTTTCCTCTCTGTCCCAGAGGGACAGGCGACTTCTGAGTACAGACATCTCTATCCGCCAGTACAG	GAGAGTAGTTATGGCTCACCTCTTACTCCGGCTAAAAGACCTAAGAGGAAAGTTGCCCCTAAGAGGAGACAGGAAAGACCAGTTGCTCCTCCAAAGAAAAGAAGAAGAAAATTACATAGGATGGATCATTATACAGCGGAAACACGTCAGGACAAA	GTAAGTTTATCTCCTGTTCCAAACCTCTGTGGTGGGCAGGTCTGACTTGAAGGCTGTCTTTGGTGCCTTGGCTTGAAAGTCGTCAGGGTAAGGTTTAAGAGAACTGCTGTGTTCTCCTTGGCTCTGAGTCTAGGACCATCTGGTACTTTA	145	301	156	0	0	0	0
	Klhdc3	Klhdc3--153	single exon skipping	Klhdc3.e01.F1 Klhdc3.e01.R1	CGGCAATTCTCACTGCACGT	CACTGTCCACCGTAACATCCCC	TACACTCCTACCCCATCTCTCCTCTAGAGACCCAGACAGGGGCAGGGCTGCTGGAAGTGGCGTGTTCGCTAACAATAGTCCGGCTGAGAAAGTTGAGGGCGCTCCTCCCTGCCCCCGACTCTCAGTATACACATACCTTTCTGGTTTAAG	TTTCTAGTCCTGGCAGCATACGAGCCACAGCTGTCAAAGGAACTCCTCGTGCCTGTAGACACCCTGGGTGACCCCAGGGACAACGGATCAGCTTGACAAGAACGCTCTGTGAGGGGCTAATCAACCATGGTTACATGGAGTTCCCTGTCCTAG	GTAGGGACACTGTTCTCCTCTGAAAGCCTAAAGCTCCTTTTTACTTTAAAGCACCCATGCCAGCTCTCAGTGGACTGTCTGGGGCTGGCTGGGCTATTAATAGCTGTGAGTATTTTGAGATCCCTACCTTTAAGAGATGGAGGGAAATTC	237	390	153	100	100	100	0
	Orc2l	Orc2l--144	single exon skipping	Orc2l.e01.F1 Orc2l.e01.R1	GTGCAGTTTGTGGGAGATGATG	TCTCTTCAGGGTGCTTTCTTTGT	CTCTCTGGAATTGGTTCTCCTTCCACTGTTCTTTCATTAGGCTGGTGTGGTGCACCAACCACCCACCAAGCAGCCATCTGGATCACTCCAATGTAATACTTAGAAAGAATTTACACCCCCTGTGTCCTAAGGTTTTGTGTATTTTTACAG	GAACTAAATTAAAGAAGGAGAAAGCTCAGCTTTTGGTCAATCCCCAGAAAGTAATAAAGAAGGCAGACTGTGAGTTGGAGAAAAGTGACCTGGAAGTTTTAGAGGATCAGAACTACGTGAAAGTCTTGGGAAGAAATATTCAAG	GTATCCAGTTGGGGTGACACACACCCAGCTTTCGGCTAGTAACGTGAACTGCTTTCAGAATGCACAAAAATAGCTTGGTATACTGCAAAGTCATATAGTACAGTTGTGTGTCGAATCTAAAGGCATTTCTTTCAAGTTGTTTATTTGTTT	133	277	144	100	100	100	0
	Chpf	Chpf--143	single exon skipping	Chpf.e01.F1 Chpf.e01.R1	CGTGTCTTGCCCTACCATCCC	TCCCAGAGTTCGGTTTACAGCC	AACCGACTCCACCCAATTATACTCCAAAGACCCTCTTAGCCCCCCACTGGTCTGTTTAGGATTAGAAAAATGAGTGTTAAAGAGGATAAGTGTATAAAGAGGGGGAAAGAAAAAGGAGGGAACTGGAATTTACCTGTATTTCATTCCTAG	ATGGGTTTCAAGGGCCACCTTGGGATGAGATGGGAGAGGGAGGAATGTACTCATCACATTGATGTCTCTGCCCACGCATTGAAGTAATTTCTTCTAAGTAACAGTGAATTCCAGTTGTACAACTTACCTTCTACCTTAGGAAG	GTGAGTCACTGCCTTAGTTTGCCCCTCTCCAAAAGACATTCTCTACACCACTATGCCGTATGCTTCTACACATCATTTATAGGACATATTGGGGGGGCGGGGCTGACAGCATATTCATGTTGCAGGGAGCATCTGCAACAGTGTGCCAAG	168	311	143	0	0	0	0
	Pigk	Pigk--141	single exon skipping	Pigk.e01.F1 Pigk.e01.R1	CCAGTACCCCTCGCTCAAAGC	TCTGCCACATCTGTTCAAACGC	TTTCACGTTTAGATCTGTCCTAGCCTTAAAATATCAACTGTGGAACAGATGTGCCTCCGTCTGCAGCCCTCCTGGCCCCCATTTGGATGAGGGCAGTGCGTGTGTGTCATCTGTTTACTTGTCTTCACTATCTCTTTGTCATCTTTCCAG	AGTCCGCTCCTGCCACACCCGCTCTGGCTTTTGTCCCCCTTGGGTCGTCCTTCTCAGCACATAATAGAACTGCAGATCTGCCCTTCTCTGCCGCACACTCCCAAATTCTACTTTTGAAGGATTTACTCAGTAACTCCTTGA	GTAAATGCTGAGTCTTAGCCTAAATTTCTTTGTTTTGGTCTGGGGTGGGGTCTGTGAAGCTGTATGGTGAACATATTTTCTGGATGTTATAATTTCTAGGTTAGTTTCAGTTAATGTACTAAAATATAGGATTTATATATTTTACATTTT	156	297	141	0	0	0	0
	Rasa4	Rasa4--138	single exon skipping	Rasa4.e01.F1 Rasa4.e01.R1	CCGAAGCTGAAGTGTTAGAGCA	CACGGTAGGCTGGAGTGGTTC	CTGCGGGACAGATATGCTTCTTGACCAGGCTCTACTCTCTGCCCTTCCAG	AACGTACCATTCATCGCGGTCACCAGCTTCCTGTGCCTGCGCTTCTTCTCTCCCGCCATCCTGTCGCCCAAGCTCTTCCACCTGCGAGAGCGGCATGCAGATGCCCGCACCAGCCGCACGCTGCTTCTGCTGGCCAAG	GTGTGGGCGGGCCTGCAGAGTGGAACGGGAAGGCCAGTTAGGTTGCAAGGGACCCTGGCAGGCTCTGTAGTGTCGCAACAATTGGCACTAGGAAGGTCACTGATCCGATATGGCACTGCACTTCACAGTTTAAAATAATGCTCGTGATCA	248	386	138	100	100	100	0
	Gpatch4	Gpatch4--135	single exon skipping	Gpatch4.e01.F1 Gpatch4.e01.R1	CCACGGAGAGGACTGTACACTG	GCTCTTCAGCAAACTTCATCCC	TGGCTCTGGACATCCCTGGAAACTGGCTGGAAAGGAGACCGCGTCTCAGTGTACTTGCAGCCTTCGCAGATCAGGCTGCGTCTGCCCACGCCGGCCCATTGCAAGTGCGTTAAAAAACGATTCCTACTGTGTCACTCATTTCAG	TCCAGAAACGCTGAACGATTCTCAAGGGCTGGGAAATAAAGCTTGCCTCCGCCTTCCGGGAAGTGTGGTTTTGAATTACTGTGATGAGAAATAGAATGTGGGGAAGGCTTACAGCAGAAGAAAGAAGCTGTAAAG	GTACAAAGCAGTGAGTTGCTCATGAAATGCTTCACTACCAATCCTGGATCCACTACTTGCCAGTTGTTTGGTGTTCGAATTAGCAGTGTTCGATTTCTTCTTTGTAAATTAAGGCTAAGTAATACCTTCTTATAAGATGTTGGCAGGCAT	126	261	135	0	0	0	0
	Nxt1	Nxt1--135	single exon skipping	Nxt1.e01.F1 Nxt1.e01.R1	TGGGAGGAAGAGGAGAACAGGA	AGGTCTTGAAATCTACTGATGCCA	TTAATGCTGAAGACATAAATTCTAGTTAGTCTTGGGTTTACTTGTTATGGGCATTGTAACCACTGTCCTCCACTCTCCTGAGAAATATGCCATTCCCTGCATCTTCTGGGTCCTTGTTGGATTATTTCATGGTAGTCTTTTCCCATACAG	GCACCTGCTCTCCTTTGTTGGGTCAGTAACCACTCACTTCTACAGCGGGAGACACAGGTTTTACTAAGATGAGCCACACCCTGGTTGCCTAGGGGCAGTCACACCTATCCACGCTTTTAGGAAAGCAGACTTCAG	GTATCAAATGTACTTTAATAATTATAAATGGATTTTAAAACCCATTGTAAGGTGAACATATTGGACTTTTTTTTTTGACCAAGCTTACTATTTAGCCCAGACTGGTCTACAATTCCTGTCTCAGATTCTCCAGTGTGCTCCACCACTCCT	189	324	135	0	0	0	0
	Zfp703	Zfp703--134	single exon skipping	Zfp703.e01.F1 Zfp703.e01.R1	CGGAGTACCTGCAACCGCT	ACGGAGTTGAGCTTGGATGAGG	AGAGAGGGAGGGGCTACTCACAGGGCCAACTGCGGCTCTGCCTTTAGAAGGCGCCTCTCCCTGCTCTTACACCGAGCGCCATCACCAGAAACCCGTCCCAAACGAAGTTCTCCCAAACTAAAGGCTTAAGTTTTTCCCTGGCCCAAAAAG	ATGGGAAAATTATCTGGAAAGGGGCGAATCACCATCCGGATTACAGAGAAGTCACCTTTAACCGGGAGGGCTGTGGTTGAGCCATTTCTCCTGCGCGCCAGCGCCCATGTCACACTCGGGGACTAACCCACAAG	GCAAGTGTCATTCCGCCCAGCTACTCGGCCAGAGCCAGGCCCTCCTTCCGTGACCCTCCTCGCTCAGCTCCCTTCGCTCGCCCACA	142	276	134	0	0	0	0
	Ccdc58	Ccdc58--126	single exon skipping	Ccdc58.e01.F1 Ccdc58.e01.R1	TTAGCGAGAGGAAAGGCAACCG	TGCTGAGGTCTGGGCTATACA	GATAAAGACAGAGGTTTTGATTGTTTCCTCTTCTGTAAAAGGGTTGTAAAATATCCGATTTTTTTTCTCCTTTTGCTTAAATATTTAACTTATCACTTAACATTTCATTGAGATTATCTTCTTCTGTTCTTTTATTTTAAATATATATAG	GAATTACTCAAGGTGATGAGGACAATTGATGACAGAATAGTACATGAATTAAACACTACGGTTCCAACAGCTTCCTTTGCAGGGAAAATCGATGCCAGCCAAACCTGTAAACAGCTGTATGAGTCT	GTAAGTTCATCTCTTGAGTCTCCCTTTGGTGTTTCTTTATACCTTTCTTTGCAGGTATAATGAGAAATTTGTTGACTTACATCTACACTGTGAGAAACTCATGACATCTTGAGTACACCGGAAGGTGGGAGCACACTGATCTTAATATGG	229	355	126	100	100	100	0
	Fam172a	Fam172a--124	single exon skipping	Fam172a.e02.F1 Fam172a.e02.R1	TCGCACCTACCCTCTCAGCATT	TCAAAGCCTTCCAGTGTATCTGG	AAGAAATAGTAACTTTTATGGTGTGGGTCTCCACAAGATAGAGTCGCAAGTCAAGGTAGGAAGTTCCCCTCCTCCCGTGGGAATTAGGAAGCGTTCATAGAATAAGTAGGATTTGGGTAGAGCTTAATTTATTGCTTTCATTCATTCTAG	ACTGTCTTCTGAAGATCGATGTCTATTTCCTTGAGCTCTTTAATTTTCTTGCCAATTTGGATAAACATGGCACAAATGCAGCAGGGAGGTTCAAATGAAACAGAACAGACTGCAGCATTGAAAG	GTACACACTTACATTACTTATTCAGGAAACTTTCACTGTGCATAGTGAGAGTTTAGGAATATTTAGATACTCTTTGTTCACTTCAGTTGTCAAATAAGGATGTTAGTACCTAAGCTATTTGCAAGTATTTATATTGCCTATAGCAACCAT	128	252	124	0	0	0	0
	Pgm3	Pgm3--123	single exon skipping	Pgm3.e01.F1 Pgm3.e01.R1	AGCCCAAGAACTAGACGATGGA	TGACTGCTTGTCTCTCAGCATC	GTTATCTTCCCTACTGCTGTGTATCTCCTCAGTGCTCATGTTATTTTCTGCTCTCTGGTTCATGCTGCGCAGCTTGGGTTCCGAGGTGGACAGTATTCATATGGGATTTACTTCAGGCTGGTTTATATGCTTTGTTCCCCAATCTTGCAG	GCAGCTGGAGATGCTATTTCTGACATGTTGGTGATTGAGGCTATCCTGGCTCTGAAGGGGCTGACTGTACAGCAGTGGGATGCTATTTATGTCGATCTTCCTAACAGACAACTCAAAGTTAAG	GTGAAGAGAGTGTGAAACCACCTTTTTGAATGTAGCTGTTCTTCCAGTCTTCCCATGCCAAGTGTGTCCAGAGTGGGTTATATTTCACTATATGTACATTCTACTTAGGAAGTAAGGGCTTATCACAACTGTTTTCCTCACACTTTAAAA	125	248	123	100	100	100	0
	Ptpla	Ptpla--122	single exon skipping	Ptpla.e01.F1 Ptpla.e01.R1	CACTTCTGTGCTTGTGACTGGG	CATTGTACTTGTTGGGAAGCCG	TCCACGTTTATAACCATTATGTAGTGGTGACGTCATTGTGTCCTGCATTCCTTTATAATAAAGGGCAACAAACAATCTAAAGACATTTGCTTATCTCACCGGACAAAAAGCCTGAGGTTGAACAGCACTGTGGCTTTCTCTAATCTGCAG	ATCCAGAATGAAGAGAGCGTGGTGCTTTTTCTGGTCTCCTGGACTGTGACCGAGATCACTCGCTATTCCTTCTACACATTCAGTCTCCTCGACCACTTGCCGCACTTCATTAAATGGGCCAG	GTGGCAACGTCTTGCCTTCTAGCTCCCCTCTGCCCTGTGCATGGTGACCTTGTGTGCTGAGCTAACACGGGACAATCACAGTTGGGTCACAGCTCCACGATGCTAGAATGCTACCGCTTGGGTCACTAGCAATGCTCTAACTTACATCCT	204	326	122	0	0	0	0
	Cd59a	Cd59a--120	single exon skipping	Cd59a.e01.F1 Cd59a.e01.R1	TCAGCAGTCAGAGCATGAGCAC	GGAACAGAACACAGCCAGAAGC	GCAATGGTGTCTGCGTTTGGAGGTTAAGGATGGACCATCCAGAGACTGCCCCTTTCAGAACTTCTTATAGGATGATGATGTTGCAGCTTTATTCGTTATGATATGTTCAGCCTTAAAGTACACCCCAAGTTCTGTGTGGTCGCAACCCAG	GGTTGAAGGTGTCTGTGAAGCCTGTGGAAACTGCTGCTGTTAAAATCTTCAATCTGGCTGGGGATGTGGCTCAAGATAGTGCTGCATGGTGGCCTGGCTTGCGTTCTTCATATATTAAAA	GTAAGAGAAAGAAAAGAAAAGTGGGGAGGGAGGGAGGATATCATGTATATCATGTATGCTTTTTTGTATTTGTTTTTGTTTGTTTTGTGTGTGTGTGTCTGTGTGGTTTTTTCCCTTAGCTGCGTTTATTTTGGAAGCTGAATTATAATC	155	275	120	0	0	0	0
	Il34	Il34--118	single exon skipping	Il34.e01.F1 Il34.e01.R1	ACGTGAGTGAGCGAGAGCTTC	AAGCAGTTGTCCAGCAAGGCT	GGAGGCTTGAGGTGGGGGAGATGTTAGGTTCAAGGCCAATCTGGGTTACATAGTGGGAGCCTGTCTCAGAAGCAGCCCTCGAAGCCATCTGATCATCCAACCGAAAACCTCCCGAGTTGTAACCTGACAGACATGTCCCTACCTCCTCAG	GCCGTTGGTGTACACCTGCCGGGACACGTACTTGTGACCCTGCTCAGCCAGCTGCCTGGCCTCCCCAGCCCATGGGCCAGATCATTTGACACCAGCTGGGAGCTTCTGATGATGAAAG	GTTTGGGACAGGCGACTGTTTTTGCAGCTGTCTGGAACTTCTCCTGGGATGGTTCTCCCAGTTCCTGCTAAGAGGGTCGCACGGATTTGCCCTTTTGTGCTTGTGAGCAAGATGGGTGTCCTGGGCAAGCTGGCTTGGCTTGAGGAAGAG	256	374	118	0	0	0	0
	Cbfb	Cbfb--117	single exon skipping	Cbfb.e01.F1 Cbfb.e01.R1	CGCCAGACACGCTTCCAGAA	TCGCTCCTCATCAAACTCCAG	TAAGAAAAATGATGAGTGCATGTTTTTTACTTTTAAGTATTCTTGGTGCTGCCTAGCTTAAGACATAAACTGATGTAAAAATAAATGACTGCCTGCATAATTTATGTAATGTCCTGCTTCTGATCCTGTTTGTATTGATTTTTCTAAAAG	GCTTTTGTGGCTACAGGAACCAATCTGTCTCTCCAGTTTTTTCCGGCCAGCTGGCAGGGAGAACAGCGACAAACACCTAGCCGGGAATATGTCGACTTAGAGAGAGAAGCAGGCAAG	GTAGGAAACATCTTTTTGCAATTTCAAGTATTGTTGATTGTTTTATTATTGTCTGATTACTTGCGTTTTAATAAGGAGATTATTAGTCTGACCACCCAGACATATGGTCAGATTTGTTTTCACGATAAAAGAATGTAAAATGATTTTAAT	159	276	117	100	100	100	0
	Morf4l1	Morf4l1--117	single exon skipping	Morf4l1.e01.F1 Morf4l1.e01.R1	TGTGTAAAGGTTGCCATAAAGGACA	TCGCTGTTTCTGCAAATTGGTG	TAAGATTTCTAAAATTTCAAAAAAAAATCATACTAGAATTTGTTGACACCGACATTAAAGTATTCCATTGGTAAATGAGTGGTGATAAAGCTTACACTAAATGCTGCACATAGTTACTGAGACTACTTTGTACTATGCTGTCTGTATCAG	AAGTGCTGTGAGGCCCAGGCGCTCTGAAAAATCTTTGAAGACACGTGAGGATATTGTAGCCCTTTTTCCTGTTCCTGAAGGAGCTCCCTCAGTACACCACCCCCTCCTGACCTCTAG	GTAAATGCATGTTTTAAAGTTTTCTTTAGGAAATCATGTTGAGGAATGTTTTTTATTTATTAATTTTCCTTTTGGCTATAGAGGTCAGAGGTGGGAATCATTAAGTAAAAAGAGTACTTCAAGTATACCCTTGATGGTGTCACGAATGGA	135	252	117	0	0	0	0
	A430005L14Rik	A430005L14Rik--114	single exon skipping	A430005L14Rik.e01.F1 A430005L14Rik.e01.R1	TTGGCGGAGGAGCGTTAGGC	CGGCTCTCTGCTCTCTGGTACA	GGACAGTTGGGTCAAACCAGCTTGGGGCATAGCCGTCTTTGCTTGTAGGTGAAGGACCATGGGTAGCTCAGGCACCAAGTGGAGGACCCACAACAGCTCTGGGCTGGCATTCCGCCATAAGCATGCTCTCTGAGCTTTACTCTTGTCTAG	CTTACAGGTGGAGTGCGGTCCTCAGCACGCCTTCGGGCCCGGAGTTACTCTTCAGCCAGCTTGGCCTCTGCCAGGGACGTTACCAGCTCCACATCTGCTAAAACAACATGTCTG	GTGAGCCTCATTACCAAGAACACCAAGGCTAAAGTTGTCACTCTAAGATGTGTTGTATGAAATAGAAGCTGCTGCTATGTATAGCTTGGGAGACGTTCCAGAGGCTGTGGCAGTGCTGTCACTGTTGTCACAGAGGCGTGTGCTTTGCCA	259	373	114	100	100	100	0
	Mfge8	Mfge8--111	single exon skipping	Mfge8.e01.F1 Mfge8.e01.R1	TGATGCCAAATGTCTGGTGACT	CATTGACGATCCCTGTGCGGTA	TAAGAAGATGACGAAAAGCCTGCTTTGTGTGGAGTTACCTTCGCTGTTCCGTACTGTCCAAGGCCACTCTGCTCCCAAAGCCACTCCTCCTGGGCGAGCCAGGGCTAGGGATGTGGAAGAAGAGGTCATCCTGCTTTTCTCTCCTACCAG	AGACCAACTACTACAACCTGGATGGAGAATACATGTTCACCACAGCCGTCCCCAATACTGCCGTCCCCACCCCGGCCCCCACCCCCGATCTTTCCAACAACCTAGCCTCCC	GTGAGTTAACTCTGCTGGCTCCTTGTCTCCCGTGTCTCCCGTGATGTCTTCTCTTCCATCTGCTGTCGGTGTCCCTTGGTGTTATCTGCTCTGAGTGAGGGTCTGAGGTTCTCT	245	356	111	0	0	0	0
	Ptpra	Ptpra--108	single exon skipping	Ptpra.e01.F1 Ptpra.e01.R1	GCTCTCCCTGCTTGTCCTATCC	CCTTCAACAGGTGTCAGGTGCA	AGTCAGGTGGGACAGTGGAACACAGTTTGAATTGCAGGCCTGTTTCTAGAGACCAGGAAGGAGAACTTCCTGGAACCAGGCAGAAAGTAGGTTATGTGGTTGGTTGGTTTGTTTGATATACACACTGCTTACTCAAACGATCATACAAAG	TTCTCTCTTTAGCTGTGAGCAAGGATGCAGTGAAAGCACTGAACAAAACCACTCCATTGCTAGAAAGAAGGTTTATTGGGAAATCAAACTCCAGAGGCTGTCTCTCAG	GTCAGAGAAAACACTAAAAGCAGGGAGAAGCCTTGCCAGTGTTAAGAGGAGCAGGTAGAGACAGGATCAGGCATGTGAGTCAGGACAGCCAGGGCCCAGCATAGGGGTATTGATCTGTTACAGCCCATTGCCAGAGGTGGTTGGTTGTCA	128	236	108	0	0	0	0
	Fmn1	Fmn1--108	single exon skipping	Fmn1.e01.F1 Fmn1.e01.R1	ACAATGGGATGAATCTGGTGGAC	AACTTGACTTGAGAGGCCAGGA	GAATATACAGAGAAACCTTGTCTCAAAAAAAAAAAAAAAAAGAAAGAAAGAAAAAACAAGGAAAAATTATATGCATGTGTTTCAAATGTGTGTGTTTACGCTCGAGCACATGTGCTCGAGTGTGTGTCTTAGTCAGGGTTTCTATTCCAG	TGCAAACATCATGACCAAGAAGCAAGTTGCAGAGGAAAGGATTTATTCAGCTTATACTTCCACATTGCTGTTCATCCCCAAAGGAAGTCAGGACTGGAACTCAAGCAG	GTCAGGATGCAGGAACTGAGGCCATGGAGGGATGTTACTTACTGGCTTGCTTCCCCTGGCTTGCTCAGCTTGCTTTCTTATAGAACCCAAGACTGCCAGCCCAGGGATGGCACTACCTACAATGGACCTTCCCACCCTTGATCACTAATT	133	241	108	0	0	0	0
	Pkib	Pkib--108	single exon skipping	Pkib.e01.F1 Pkib.e01.R1	CGGCTTCATCCTTCACCTGTCT	GCCAACGCTTCCAGTTTCAGTG	CTGGGTTTGTAATTGCAAAATTAGACTTTTGGTGTGCTTTTAGGCAAGAGTGCTTGAGCCCAGGGCATGTTGGCAATGGGTTTTGCATCCCAAGATTGGTTGAGTGCCAAATGCTCCTTCCTCTTCCTATCCCCTTTTTGTTTTCATCAG	CACCTGGGCCACTGGCCACCATGGATAAGCACGCTGATGCCCCTGGGGGTCAAAAGAAAACAAAGGAGACCAGCATGGGAGGCGGCAGCAGCCCAGAAGCCCAGCAAG	GTCACTACCCTGCATGAACAACAACTGGAATGCCTTAATTCTCTGCAGGACGGTGCTTTCCTTCCTTTCCACAGACCTTACAAAGAGGGTTGTCCCTTGGCCAGTCCCTGTATGTACAACTACAAACAATATCTGTATTGTAACCTTAAT	220	328	108	0	0	0	0
	Cldn10	Cldn10--108	single exon skipping	Cldn10.e02.F1 Cldn10.e02.R1	GTCTGTGTTCCATGACAGGCT	CCTTCTCCGCCTTGATACTTGG	GAGCGGCCAGAAAGTTTCAGTAAGAGCGGGAAGCATCCTAGTGCCTGGAACATGTTACTGTGTCCTTTGTAAGCTTAGAGTGGGGAAGGGTGGGTGGGAACCTTAGCTAGCAGGCGGGCTGGCTGTGACACTCCTGTCGTTCTCTCACAG	GTATGAATTAGGGGCTGCTCTCTTCATCGGATGGGCAGGAGCTTCTCTCTGCATCATTGGGGGAGTCATATTTTGCTTTTCAATATCCGACAACAACAAGACACCCAG	GTAGGAACGAGAAACAAAACTGCCCTGTTAAAAATGCACTATTCTCAATCGTTACGTATGGGACAATTCGTGGGACGCTTAGAATTAAAAGTAACAATTGAAGAAGGGTAGGGATACAGTTGCTATTGTTTAAAGATTCCCATGGCTGTG	151	259	108	100	100	100	0
	Txnrd1	Txnrd1--107	single exon skipping	Txnrd1.e01.F1 Txnrd1.e01.R1	AGTTTGCTTCCGTCAGGCC	CCAGGGGGATCTTTGGAGCC	CAGAGCTTTTCTGAGTTCTGGGGGTCCTGGAGTCTTGCTGGCCCGGCTGCTTAAGGGTCGGAGTCCACTGGCGAGAGTGACCCAGGGCGCGTGGCGTCCCGGAAGCCCCGCCCGGAGGAAGGCTCACTGCCGCTCTGCTTTGTGCCACAG	AGGGCGGCGGGGCCTTGCAGCGGCGCGGGCGAGCGGAAAGGCCGCGGGAGGCGGCGAGCCAGCGGAAGGTGCGACCGGCGGAGGGCGGCCATGGTCCAGCCCTGAAG	GTAGGAGCTGCGCAGGTTCCCCGATCTCCGGCGCTGGGACACTGCAGGCTGGCGACCCACGTGCTCAGATCTCTGAACCGGGAGGAGCCAAGCCAAGCCATTTCTTCTTTTGTTCCCTTTGCTCGGGTTTTCCCTCTTACATTCTTTAGC	157	264	107	0	0	0	0
	Ralgps2	Ralgps2--105a	single exon skipping	Ralgps2.e04.F1 Ralgps2.e04.R1	AGGGGCTGATGAGGAAAGCATG	CTGGCTGAATAGCTTTAAACACTGG	AGTTAGATCTGTATGTTTCTATAGCAGACATTTGACCAGCCAACTATCCTGTCAACCCCAGAGTTCCTCTGTCTTTAAAGGCTTATCTACTTTGTGTGGCCCGGGCTGTGAAACGATGTTTAAAGGCTGTGTTTTCTTCCATCTTGTCAG	AAGAGTAGCAGCTCTGAGTCACTAAGCGAGAAGGGCTCTGAATTGAAGAAAAGCTTTGATGCTGTGGTGTTTGATGTTCTTAAGGTTACGCCAGAAGAATACGCG	GTGAGCTTTCTGTCTCTTGCTTTCCAGTTTTGCATTTAATTTATATACAGCATCTTTATTGAATTAGAATTTGTGGCCTCACAGATCTCCTCAGAAGAGGAGATGGGTTTTTAAGGCTGGATCTAGGAATTGTTAGAGAATAACACAAGA	125	230	105	100	100	100	0
	Plekhb1	Plekhb1--105	single exon skipping	Plekhb1.e01.F1 Plekhb1.e01.R1	ACTGCCCTGATGGAGGCAAATT	TAAGGTGGCCCATAGTAGCTGC	ACGTCTCTCCCCTCTCTGATGTCCCCAGCACAGGCACAGCTGGCACAGGACTCTGGTAGGGTCCTGGTAACATCTCCTAGTCTCTTAAGATGTAAAGGGCATCTGACATCTCCCTCCCTCTCCCTTCTTGGGTTTCTGTGGCTGGAGCAG	GCCCCAGCTGGAGCCACCGTCCCACCCAGGAGCCGTCGGGTTTGCCCTAAGGTCAGGTGTACGACCCTCTCATGGAACCCCTGTAAGGTTGAGAGGCGGATCTGG	GTAAGTTCAAGCTCAGCCCTTCCTGCCTCCTCTCTGACCATCAGGATGAGCCTCCAAAGCCACCTGTCCCATTCCTTTCATGTTTGTGGACGTCAATGGCTCCCCTTTCCTCATTGGACCACAGCTGGTTTTCAAGCCCATGGAATCTGG	125	230	105	0	0	0	0
	Abcc9	Abcc9--105	single exon skipping	Abcc9.e03.F1 Abcc9.e03.R1	TTGAGCGATGAGATTGGTGAGG	AGCTAAACCACTGCCCCATGA	GTGGAGAAGCCTAGAACAGACTAAAATTTGACATTCTCTTTGTTTGTTTTTCTTGGACTTGAAGTGAAATAGCAATACAGGCGAACGTTTGGTAAAATGTCAATGTTTTTATAATGGCTCAACTTCTGCCCTCTTCTATTTGGAACCCAG	CAATCAAAACCAATAAACAGGAAGCAGCCTGGACGGTACCACCTGGACAGCTACGAGCAAGCACGGCGCCTCCGGCCCGCTGAGACGGAAGACATTGCCATAAAG	GTTAGCCATCTCTTAGGCTCTTATTTGACGGGGAGTGTGTATGTTACTCTGTAGGCTGAGGTCTGCAAACGTGTCCAAATGTGGATCTTGAGTCTCTTTGCTGTGATCACAGCCTTGACAATCTTTAAAGTGTACTCAGGTGAGTTTATC	123	228	105	100	100	100	0
	Thap3	Thap3--102	single exon skipping	Thap3.e01.F1 Thap3.e01.R1	GCTGTTGAGGGAGTGGGTGC	AGTCCGAAAGGGCATAGCTG	GGAGGGAGGGAGACTCCCTGCTCCTGACTGCAGAGGCACAGGGCAGGGCCATAGCCCCCGTGTAGGGATTACCCGGATGGACAGTAGCAGCTGCAGGGTCCGGTGTCTGCCAGCTCAGCCAGCCTGCCTGACTCCGCCTGCTGTTCCCAG	GTCTGCCCTGAGGTGGGGGCTGGTGGGGACAGCTCAGGGAGGAACATGGACACCACACTGGAAGAACTTCAGCCTCCAACCCCGGAAGGCCCCGTGCAGCAG	GTAAGACCCTGGGTACGAGGTGGTCTCAGAGGGACGAATTTTGCTGACAACAAAAATGAAGAAACCCACTGCCCCAGAGGACCCGACAGAACAGGAGCAGCGGGGAGAGGTGGCCGGGCTTCAGAGCTTCTCAGTCAACCA	293	395	102	100	100	100	0
	Apobec3	Apobec3--99	single exon skipping	Apobec3.e01.F1 Apobec3.e01.R1	AAGTGTTGGAAGAAGTTTGTGGAC	GCGGTGGTAGTAGCAGAGATGC	TATGAGTTCTGAGGCCTAGGGGCCTTGAACTTGTGCTTCTCACAGGGCTAAGAGGCATCTTTGTGGATGGGGAGCCCAGAGTCCTCACTCTGGTTATCAACACCCCAGGAGAATCCCTGACCATATCCTGGCCCCCTCTTCCATTTCCAG	ACCTTGCTACATCTCGGTCCCTTCCAGCTCTTCATCCACTCTGTCAAATATCTGTCTAACAAAAGGTCTCCCAGAGACGAGGTTCTGGGTGGAGGGCAG	GTGAGCCGTGGGGACTGGGGACTGAATGAAACAGAGTGGCAGGGTACACTTACGTAAGAGGCCAGGGGAGGAGCATTGAGGAATGAGAGGGATAAGAGTAGAGCAAGCTGGTAAGGTGGCTCTCTAGGTGCTTGTCATGTAAACCATGTG	189	288	99	0	0	0	0
	Klhl7	Klhl7--98	single exon skipping	Klhl7.e01.F1 Klhl7.e01.R1	TGGCACACGAAGCCCAGCAT	TGCCTACACCCTGAAAACCTGC	CTCCAATTTACCTTATCTATAAAACTATTATCTAAAACCCCTTGAGGTTTATTTACATGTATGTACATACATGTATGACCATGTATGAAGCATGGCAGGAAGCCTTTCACTCCTTGTAAATGAGCGCACCAAAACCTTCTTTTCTTCCAG	ATGGACTGAGCTGTGTTCAATGATTGAGCCCAGGAAGAATCATGGGCTGGTGTTTGTGAAGGACAAGATATTTGCTGTCGGTGGTCAGAATGGTTTAG	GTATATGCTGTTAACTTACTTGCAGTTTCTCTGGGTTTGCTGATAAGTTCTTAAATTACTGGAACATTTTTTAAAATTGAATCAACACAGCATTATGTCTAAGTGCTAACAAAACTTTATGAAATGTCAAGTGACTGTGACTACCTCAGA	296	394	98	100	100	100	0
	Crem	Crem--98	single exon skipping	Crem.e02.F1 Crem.e02.R1	GCGACAACCGCATCAGAGCT	TCTGCCACAGAACGTGTTACA	TCTGTGAATTCGATCTAAGCTAGCCAGGGCTGTATAGGAAGACCCCATCTCAAAAAAAAATTTTTTTTCCTGGCTTAGCTCTGAGAGATTTAATTTTTTAAAGAATAAAATGTTATAACTTCCTAATTCAAAATTGTGATTTTACTGCAG	GATAAATAAGGAAAACAGGGAAGGAACAAAGCATTGATTACACATGTAATAATAATGAGCAAATGTGGCAGGAAAAAGTATATGAGGACAAATGTAAG	GTAGGTGGATATGCTTTCCTATTCTTTGGAAGGTCTTGCCTAGAGCTGAAAATTCCAGTGATAAGCAGATTGGTGGTACCTGTGGGCACACAGGTCTGCACGTGTGAATGTATATCTGTTGTGATAACATGTACTCAAATCACTTAGCCA	208	306	98	0	0	0	0
	Hspa13	Hspa13--96	single exon skipping	Hspa13.e01.F1 Hspa13.e01.R1	ACGTGTTCTACGTGTTGGTCAT	CCGCCTGTCTTAATCTGTGGAT	ACAGTAAGATACGATTATATTTTTGGTACCTGTTAATCATAAAAATTCCAAAATGAGACAGTGTTGCAATTTAGGTAGATGCTGCCTTCATTCTTCTGTTTATCAAAAATCACTTTATGTTATTGAAATACTCCCTTCTCGTTCATTTAG	GATTTCTAACCCTGCTAGGCACTGATTATCAATAGTAGAAGATAGAAATGGAAATAACAATAATAGCTGAGATAAAACCGTTTCTAGAATCTGAAA	GTAAGTAACTATCTGCCCTTACCATTAGGTTAAAATGGTTTTAACATAGGTCTTTTTTAATCAACGTACATTAGTAAAACCTTAATATATTA	225	321	96	0	0	0	0
	Igfbp7	Igfbp7--93	single exon skipping	Igfbp7.e01.F1 Igfbp7.e01.R1	AGCAACGGCATCACCTACCC	ACCTCACAGCTCAAGAACACCT	AGAGCAGCGGTTCTCGGCCTTCCTAATGCTGTGACTCTCTAATACAGTTCCTCATGTTGTGGTGATCCCCAGGCATAGTCACTTCATCACTACTTCATAACCGTAATTTTGCTACTGTTATTAATCATAATGTATGTATGTGATATGCAG	GGTCTCTGATATGGGACACCCAACCAGCCCAAAGGAGTCACAACCCACAGGTTGAGAACCGCTGTTTTAGAGACAAGCACTCCAGAGAACAAG	GTACAGTAACAGTCTACCTAGTTTGGGAATTGGTTATTAAATGGCAAGTGCCCGTTCCAGAGTTCTTCAAGGAAAGCGAATTTAAAAGCCTAAATGAAATAGCCACGGGCACATTCAGGTTACACACCAGGGGGAAAAAACCTGTGGCAT	185	278	93	0	0	0	0
	Ptrh2	Ptrh2--93	single exon skipping	Ptrh2.e01.F1 Ptrh2.e01.R1	CGTGTTCCTTGTTCTGGCTTGG	GCAACCTTCCCTTTCCCCATTT	GCCTGGTCTGCAGAGCTAGTTCCAGGACACCGAGGGCTACAAAGACAAACCTTATCTTGAAAAAATATTTTTAAAAAAATCTACATTTGATAGTGTGAATGTCGTGGTATGTGAATTTTTTTGGTTTATTTGTTTTTGTTTTTCTGACAG	GGTTTCTCAGTGTGGCCCTGGCTGTCCTGGAACTCACTCTGTAGACCAGGCTGGCCTCGAACTCAGGAATCTGCTCAACTGCTGGGATTAATG	GTGTGTATCACTGCCACCACCCAGCTATGAAATGTTTTTAAGAAATAGTTTGTACTGCTATGCTATTCTCAAGTGAAAATCTTTGGTAATTTATAATCTATTATATTTGCCATATATTAACATGTCTTTATGAGTAATAAAAGGGAAATT	307	400	93	0	0	0	0
	Mtm1	Mtm1--93	single exon skipping	Mtm1.e02.F1 Mtm1.e02.R1	GCCATGCTGATGTTGGACAG	TCGAGCCGAGTCACAGTTGAAT	CTCTGTATTTCCATGGCAATATTCATAATTTACTGTCTGAGCTTGGTATTTAGAAGGCAGGTTGCTGAGTTACATTTTAACATTTTGTAAGTTATATCCTTTCTCTATTTTATATCCATGAATTAAATCATCTTCATCAATTTATTTCAG	AGAATAGGTCATGGTGATAAAAACCATGCTGATGCTGATCGATCTCCTATTTTTCTTCAGTTTATTGACTGTGTGTGGCAGATGTCGAAACAG	GTAAAAATGTATGGATGGATGTACATTCAGTGTTTGCATAGTGTTATAACATCCGAAGTTTGTCTACAGAATAGTGCAGCACATAAATAAAGATGACACAGGCCAGGCCATGAGTAAATCCTCATCGAATCCCAGCAGTGGGGACATAAG	201	294	93	100	100	100	0
	Pgcp	Pgcp--90	single exon skipping	Pgcp.e01.F1 Pgcp.e01.R1	AACGTGCCTGTGGTCTGCA	TCGCTGAGAAACACCATTCTTGA	CTGATAGGTGCATTTTTGTAAGTGCTCCATAGCCTCAGTAATAGTGTCAGGCCTTGGGACCTCCCCTTGAGCTGGATCCTACTTTGGGCCTGTCACTGGACCTTCTTTTCCTCAGGCTCCTCTCCATTTCCATCCCTGTAATTCTTTCAG	GCAGGAAAAACTATGAATCAGAGATGTGACTGTGTGATGGCAACCCCATCCCTCACTTGATGCACTGTCTTCCTGCTGGAGGTGATCTCT	GTAAGTTCTCTCTCCCTACTGTTGGGCATTTCATCTAAGATTCCTCCCTTTATTTATGTTATGTGAGTACATTGTTGCTCTCCTTAGATATAACAGAAGAGGGCATCAGATCCAATTACAGATAGTTGTGAGACACCATGCATTTGTTGG	178	268	90	0	0	0	0
	Pop1	Pop1--90	single exon skipping	Pop1.e01.F1 Pop1.e01.R1	ATTTGCCCCCACAGCGATCC	ACTCCTACAGATATCCTGGTCCC	CATGGGAGGTGTAAACCACAGAGCCAACTTCTTAAGCTTGTTATCTATTTTTTTCCTGAGTTCTCTGTTTTCAGTATCTAGTAAAGTGTGTCTTTCTTTATTCTCCCAAATGACTGGAG	TTTCGGAATTTACCTGTGAGGAAGGGATGTGCACCGGCAGCTGGTCTTGTGCTCATTGGAAGCCTCTGTCTGACCATACAGATGATCCAG	GTTCGAATCCTGGCAAGGCCATCCCAGGTGCTGAAGTATCAGAGCACATGGTTTTAACAGAATATTGGTACCTGAGAGCTCGTTGGCTGGGAGTGTGGGAAGGTGGGTTTGGGCTGGCCAGGACTTGAGGGGGTTGCTGCAGTTGTGATG	140	230	90	0	0	0	0
	Sorbs1	Sorbs1--90	single exon skipping	Sorbs1.e08.F1 Sorbs1.e08.R1	TGTGGTGAATGGCTTGGCATCT	CTGACTTGCTTTCATGCTTCGG	ATTTTTAAGGACTGCATCCACGGCTCTCTTCATTGTTCTTGTGGCGTAGGCAGTTTCCTCCTATTGTCCCCACACAGTTCCTCGACTTGCCTGAGCGGCTCCCAAATGTTGTTTCTGGATGCACCGTTTACCCTCTTGTGTTTCCAACAG	CCGACCCTTTCCGTGCTCGCTCTATATCTGCTGTTAAAATAATTCCCGTGAAGACAGTGAAAAGCCCTTCAGGCCTAGTACTCCCTCCAG	GTATCTCTCTTTGGGGCTGTTTCTTTTAATTGTCCGATCATGCATGGTTTCTTTCCTTCTTTGCTCCTAACACCATACTGTGAGCCCTAATCCTCGCATGTGTAGAAGGCATTTCCTCTCCCTAAGTTGTTTCCTCTGTGTGTGCGTGTG	173	263	90	0	0	0	0
	Ap4b1	Ap4b1--84	single exon skipping	Ap4b1.e01.F1 Ap4b1.e01.R1	AACCCCACTACATCAAGCTCC	AGGTCTCGGAAAGTCTGCACG	TCTTGCTATTTAGTCCAGAGTTGCCTCTAACTTGCAATCCTTCTGCGGCAGTCTCTCAATGCTAGAATTACAGGTGTGCAACTTTGTCTTTGACTAATGGGAAATGATTTTTGATGACATGCTAGGATTTCACCTTTCCTTTCTCTGTAG	GTAGCATTGCCAAGACTTACACAGATCAATGTGTGCAGATTCTAACAGAGTTGCTGGGACTTCGACAAGAACATATCACTACTG	GTAATGCCTGCCTTCCTAGAATTCTTCTCTCCTCTCCTCTCCTCTCCTCTCCTCTCCTCTCCTCTCCTCTCCTCTCCTCTCCTCTCCTCTCCTCTTCTTTCCCCTCCCTCCCTCCTTTCTCCCCTCCCTCTCTTTCTTTTTTCTTTTTTT	169	253	84	100	100	100	0
	Pnpla2	Pnpla2--82	single exon skipping	Pnpla2.e02.F1 Pnpla2.e02.R1	CCAACGCCACTCACATCTACGG	GGCAGGGTCTTTAGTAGACAGC	GATCTTGCCCGCTGGCTCTCATGGGGGCTTTCAGAGGAGTGGGTATAGTGGGTAGGTGGTCTCAGGACAGACATGAGGACCATACCTGAATTGAGAATGAGTTAGGGATGCCACTCCCACAGAACCACTTACTACCAATACTTTGCACAG	GTGATCTTGAGCAGCTAGAACAATGACAGGTTGCCTACTGTCTGCTGTAAACCCCTGGTCTTTATGTCCCATGCCTGCCAAG	GTGAGCATCTTGGAGGAGGGCATGGGTCCTCAGGGGGGAAAACAAACAAACCCTAGATTCTCCTCTCTCTGGCCACCGTACTATTGTTCTGGGTCATCATCAAGGGCCTCCTAAGTGTCAGAGTGCTTGCATTTGGCAGAAGTGAGACCA	196	278	82	0	0	0	0
	Ssbp3	Ssbp3--81	single exon skipping	Ssbp3.e01.F1 Ssbp3.e01.R1	CCTGTGCTTGGCAACATTCCC	TTTCCCATTCTGATCGGGGGC	AGCGCTCCGCCACCTCCTGCCAGCCACAGCCCACCACCCGCACGCCCGCCGCCACTCTGCGTTTTGGTTTAATTTTTGTTCTTTTAAGCTTCTTCTGCGCTTCTCCATGTGCTGTGATCTATAACCTGCCTCTACTGTCTGGCCTCACAG	GGTCCTCCGGGGTCACAGCCCTCGCCGCACGCACAGCCTCCACCTCACAATCCCAGCAGCATGATGGGACCCCACAGTCAG	GTAAACGCACTGTGGCTCGCCGGCCCGCCGGCCGGGGGACGCCGGGGCAGGAGGAAGGAGAGAGCCGCAGAGGAAAAACAAAAATCAGAATGTGCTCCAGCACTGCCTTCCAGTCCTAATCGACAAGCTTAATTAAAAATATTCTTCTAA	125	206	81	0	0	0	0
	Cul5	Cul5--81	single exon skipping	Cul5.e01.F1 Cul5.e01.R1	TTAATCTTTGCTCCAACCCCGA	CGCATTTACACAGCATTCCATGA	GCTGATAGTCTTAAAATGATTGCTATTTTGCTTCTGGACAG	GCAGATGCTAAATTAAAAGAAGAAGAAAAAAGAGCACTCCGATACTTAGAAACACGACGAGAGTGTAACTCTGTGGAAGCA	GTAAGTAATGTGACTCTACTTTCTGGGACTGTCTGAAGTCATAGCACAGGGACGACAATACACCAGTGACACCACATCTTTGTTGTATGTATGTATGAATGTATGCACTGTTCGTGACGTGCATCTTTGGAGATCAGATGGCCTTAGATA	170	251	81	100	100	100	0
	Pex7	Pex7--78	single exon skipping	Pex7.e01.F1 Pex7.e01.R1	ACCTGTAGTGGTGATGGCTCAC	TGAGGAGACCAGATTGTGCTGT	GCTTTTCAGACATCATGTAGAAATGGACACTGTGTCATGTTTTCGTAGAGTGAGTTAGTTGCTAGCCGTTGACACTGTTATAAAGAGCTAAGACGTAATATTTGTCTTGGTGCTGTTTGCTTCCTAAACATGAAGACTTGACTTTTTTAG	GTGTATAGTGTTGATTGGAGCCAAACCAGAGGTGAACAACTTGTTGTGTCTGGCTCATGGGATCAAACTGTCAAAGTG	GTATGTAGTATTACTGCGCTTACACCCAGTTTCCTTACACACTGCCGTTGGAGTGTTTCCTACAATGTTCTGTAGCTTTACATGTGATCAATTAGTTTTCTCTTCAAAAGTATTTATTAAAATGTTTATCAGAATTTAAAAAACTATTCT	167	245	78	100	100	100	0
	Tars2	Tars2--78	single exon skipping	Tars2.e01.F1 Tars2.e01.R1	CTCGGTTCTTGGTTTTTCCTTCC	TGGATTGTTCCACACTGATGGG	GCTGCAGGTGTCAGTTTTCACAGGCCGGCAGGTTACCCTGCTCATTAGTTTCCTGACATGTTCCTCTCATCTTGTTCCCTCGAAG	GTTCTACAGCAAGCCTTGGAGAAGTTTGGAGAACCTTGGGACCTCAACCCTGGAGATGGGGCTTTCTATGGGCCTAAG	GCAAGCTGGAGCCACACTTAGAGTTGTACTAGGTCATCTTGCTTTATTAAGTTGTGTCTACAAAAAATTGTTTTAAAACTTGTGTAAGAGCCAGGCAGTGGTGGCATATACCATTAATCCCAGCACTTGGGAGGCAGGCAGATCTCTAAG	147	225	78	100	100	100	0
	Prom1	Prom1--75	single exon skipping	Prom1.e01.F1 Prom1.e01.R1	GCTCTGTGAGAAACAGCATCGA	ACAGTTTGGTTTTGTATTGTATTGGGT	AATATGATTTCCCCAAACCTTATTCTGTTTCATCCTGAGACCTGGATATGAGATGACTCTGTGTGTGTGTGTGTGTGTGTGTGTGCACCAACACATGAGCATGTTTGAAGGTTAATCACCTTTTTTATTATTTGTTTCATAAATTTCCAG	CTCCCATCAGTGGATAGAGAACTCAACACTGTTACTGAAGTCGACAAAACTGATCTGGAGAGCCTCGTCAAAAGG	GTATGCTCCTTGGAACAACTAAGGTAGCTTACTCTACATCAAGGGCAGTCTAGTACATAGGAACATAGGAAGCAGTGAGATTCTATGACGACCTTGACCTCTGCATTCTTGGGCTTAGTTGAGGGTACAGTGTAGACTTAACCTTATTCT	178	253	75	100	100	100	0
	Asb7	Asb7--75	single exon skipping	Asb7.e01.F1 Asb7.e01.R1	CTTGCTGGAGGACACTCGC	TCTCTTCTCTCGGTAGACAGCT	GTGAACTTATAAAAATTTACAATGTATCTCCTTGACAATAGTGGCACAGTCAGGAATTTTGAAACAAAGTATTGTTTTGGTATGTTTAGCTATCTGCTGCTTGGTTTTGGCAGTGGTCATTCTTGTTTTCTCATTTTAAAACCCTTACAG	AGAATTTACTAGATTGAAATATAAGCACCTAGGTCATGTGCTCAGATTTCTGCTGCCTCCGAAAATGCCCAAAAG	GTAAGTTTAGAACATTAATATAAAGAGAGAATGTATACAAATAAACCATAGGGAGAGATTATACAAGGACAACCTAGAGACTGCCTAATGAATAACTATAATATTTGTTATCACGTATAAAAAGTGACTCATTTATTTTAATATCTCAAC	181	256	75	0	0	0	0
	Tom1	Tom1--72	single exon skipping	Tom1.e01.F1 Tom1.e01.R1	CAGCCACAAACAACCTCTCATC	CTTTCCGTTGGTCAGCCAGTGA	AAAACTTGTGAGAATGCCCTGGGAGTACCAATGTCCCTGAGCCCCTTGGATAATATAAATCCCACTGCACTCTAACCATCCCTCTGCCCTGCCTCCCCATCCCCTCCATCCACCCCACCTGAACATCCTGGGGACCATCAG	ACAATCGACTGCTCAGCCTCAGTAATCACTTCCTACTTGAAGAAGGAAAGAAGGAATGGGCCCCTCTTCAAG	GTTGGAAGAATAGAGCAAGAAACTGCCAGAAAGCGGCTTCTATCAGGGCGAGGCCAGAAGGCGCTCCGTTCCGGTGACACTGCAGGATAGAACTCGGGACCTTGGCCATGCTAGACAATATTTTTGCCACTGAGTTAAACTCCAGCTTGG	159	231	72	0	0	0	0
	Lrrfip1	Lrrfip1--72	single exon skipping	Lrrfip1.e02.F1 Lrrfip1.e02.R1	GCTCCCGTAACATGCCTAGC	TGTTCTTCTCCTCGTATTGCCG	CCTCCTACTGCCAATATGATGAACCCAGACATAAGAAAGCTACAGGGCTGTGTATGTGTGTGTGTGTGTGTGTGTGTGTGTGTGTGTGCGCGTGTGCGCTCTGCCAGTTCTCTCCTTTGATGTTGTTTGCCTTTTGTGCATTTCCTTCAG	GAACTTAATGAGTTAAAGGACCAGATTCAGGATGTAGAAGGCAAATACATGCAGGGACTGAAAGAGATGAAG	GTACCAGTTTGTGCAAGTGTGAGCCCATGACACTAACCCACCTTAACTTTAAAAAGCCTCACAGAGGTCCCATGAGCATGCTCACTGTGAAGGGCACCGGCTATGGAAAGTGTAGGGTCATGGGAATTCTAACATGGCATGCATCTGTCC	294	366	72	0	0	0	0
	Pfkfb2	Pfkfb2--63	single exon skipping	Pfkfb2.e01.F1 Pfkfb2.e01.R1	AGAGCGTCAAGGCAACATCCTC	ATGTGTGTCTACAGCATCCACA	TTGACAGTTTTCTGAATTTAGGGAAGAAATGGTACAGCTCTAGGTGATGGTCAGGGTGAAAAAAACTCATGAGCCCCTTATATTCTCTCTTCTTCACATGAACTTATTCTGTAATACTAAGACTTCCTCCCTGGGTCTTCCTTCTTTCAG	ATGAGTTACCATACTTGAGGTGCCCCCTGCACATCATCTTCAAACTTACTCCTGTGGCCTATG	GTAACTATGAGCATGAGCTGGTGAAAGGTGGGGACTGTGGACTGTCAGGACACAGAAGTTGTCACTTGTATCTAAGGGATGTCCCATTTATTGCTTCTGCGTGGAAATGGCATGTGCACATGTCTGGGAGTACACACATGCCCCCGAATA	133	196	63	100	100	100	0
	AI413782	AI413782--57	single exon skipping	AI413782.e01.F1 AI413782.e01.R1	CACCTGCCAAAAGTTATGCTCC	AGTGATGACGTTCCCATCATGC	ACCACGCCCGGCTCCAGTTTTATTTTTTAATCAATTCTTTCCCACAGATTATTTCTCTTATGGGGGCAAAGACTGAATTTGAGGCATCGAGCTGGTTCACTAGCAGTTCTGAGCCCTTAATGCATAATTCATCTGTTACTAATATTCCAG	GATTACAGCAATGACTGGAGCCTCAGTGATACAGTGCAACGCCTCCGCCGGGGCAAG	GTAAGGCTGCTGGCTGAGGAGGCAACTCTTACAGGATTCTTTGGCGAGATGAGTGGTGTGTTCCCACGGGAAGGGTTTCTTGACATCCTTTCCAGTTCCCATTCCTGAAATGGAGTGGTTTTCAGGAGCAAAGCAAATCCACCACAGTTA	143	200	57	100	100	100	0
	Rerg	Rerg--57	single exon skipping	Rerg.e01.F1 Rerg.e01.R1	TTGTGAACTCTTCTGACTGGCG	CAACTTCATCGTCTATGGTTGCC	CACCCAAGTTTGAGGCCACCATGGGAATCAGAAGTGTATTAAGAGTGAGCTTGTTGTCAAGGAAATACTGTGTGTGGTGAATGTGTATCTCAGAGGACAAGGACTCCAGCAAGACCTCACGTCTGACATGTTGTTCTTTTTCTTCCACAG	CGATTGTAGTGAGATTTCTGACCAAACGGTTCATCTGGGAGTACGATCCAACCCTCG	GTAGGTCATGCGTTATATCCTCACCTCCTCTTCTTCCAGTATGCTTATGATCCTGGAATAGGACGGTATGTCCATCGCACCCTGGATAAACCTCTTTTTGCACTTTCAGTAACATAATGTTCATGTTATCAGACATAAAACCCTCCTAGA	208	265	57	100	100	100	0
	Cysltr2	Cysltr2--57	single exon skipping	Cysltr2.e01.F1 Cysltr2.e01.R1	AGCTTTGCTTTTGGAAGAGAGAAG	TCTCAACTCAAGAAGTTCCAAGTCT	CAACCCCTCAAAAACGGATTTTCTGGTATTGGCCAGTCTTTAATGTGTTTTTGTCTACTATTAATTCCCAGGTGATGTTAATGAATAGTCAGTTAAAAAAGTTAAATAAGCTGTTTGAATACTTTCTAG	TCTTTTACATGTACCTGAGAGTAATATGAATGAAGAAATAAGAAGATGCAATCAAAG	GCAAGTCTTTTTTTTTAACTCTGTAAATAGCTTATAGAGCTAATTTATGGGGCATATAAGAATTTTAGAAGTCTTTGTCATCTACCTTAACCACTTCAACCCTTGAGATGCGACCATACTCGGAAGCTTCAGTTCACTAATGCTTGAAGT	128	185	57	0	0	0	0
	Pus1	Pus1--54	single exon skipping	Pus1.e01.F1 Pus1.e01.R1	TCGAAGATGACTTGGTATCGGC	AATGTGGGATGGAAGGTGGCTG	TGGTGTCCTCTTCTGGCCTGCTGTATACATAATAAATAAAGCTTTTAAAAAAAAAAGAAAAGAAAAAGAACACAATGAACAGTAGCCTACAGTGCAGCGGTTTGTACTGGTGTCCCCAGCCTCTGGCATTTCTTCTGTCTGTCCCCGTAG	CCTTTGAGGACCTCTGCCTGCTTTTGCCTGTACACTGGCTTCCTCTTCCACTGG	GTAAGGCTAATCCTAACAGTCTATCATTTATCTACACAACCAAGGTGTGTTCACTGCAACACTCAGTCAGTATGAGCACCTACCAGTGGGAACTGTCTTCACTCTTCCATCATCCTTATTGTGTGAGAGTATGAGTGTGTCTGAGAGGCT	200	254	54	0	0	0	0
	Ceacam2	Ceacam2--53	single exon skipping	Ceacam2.e01.F1 Ceacam2.e01.R1	TGTCCCCATTGCTGTAATCATAACT	CTTGTTAGGAGAGTTGTCAGAAGGA	AGGAGGAAAGGCAGTGCCAAGTTGATGCGATGGGGCATCACTGACACCAAGGAACTCTCAGGAAGAAGCTGCCCACAGAGTCCACCCCAACTCCAGGAGCAAAGGCCCCGTGTGTGGGAATAGTAGTCACAGTGTCTCATATTTATTTAG	GGGAAGTGACCAGCGAGATCTCACAGAGCACAAACCCTCAGCCTCCAACCACA	GTAAGTAAAGCCAATCACATGATGAAAACTGGTATTCTAACATGTGTCCTGCTCTGCCAGTGGATCATCTCAGAATATTCATGAAAGAGAGCTCTACTTCCCAGTGCTAAGGATCCCACGAATCATATTCAACCTAAGTACAGAAGAATG	125	178	53	0	0	0	0
	Smtn	Smtn--51	single exon skipping	Smtn.e01.F1 Smtn.e01.R1	CCCGACCAAACTAACACGAAAC	GCTCCTTCATCCAGCCCAGC	TTCTCCATCTAGGTACAGGCCCTTCTTGTGTGGGGCTTAGTCAGGATGTCAACTTAGACCACAGGGCAGACTGGCAGCCAAGCTGGTAAGGCTGAAACAGAAACACCTATTCTTGGTTTGGTGAGGTTTTTTTTTTTTTTTTTTCTTCAG	CAAAATACCCTGGGGCAGAGGACAGTTCCCAGCCAGGAGCCACATGTCAGG	GTAGGACAGGAAAGACATGAACGCTTATGGGCTAAAGAGGGCAACAGAGGCATAAACCC	152	203	51	0	0	0	0
	Brd3	Brd3--51	single exon skipping	Brd3.e01.F1 Brd3.e01.R1	TGAGCAAGGGGGCTGAGAGC	TCTTTGGTTTGTTCACTGGGGC	GGTACCCAGGAGCCACGCAGGCCACCTGCTTACCTGTACATGGTGGGTCGCGGCCCCTCCCCAGACATGAGTGCAGCACTCTGTCTTGCCGGCTGCTGGTCGGGCCTCGGGAGGATGAGCCGCTGTCATTGTTTCGCTTTGATCCCGCAG	ACTGGCTGCGGAGCCTTCCAGGATCAGCTGTTGAATGTCTCCTCTGTGCAG	GTGCTTACACTAGTCCTCTCATCTGAAAGATAAGCATTAATGACGAAAGTATTAGCTGCTATTACCAAGTTCCTCCTGTGTCACCTGCCCCAAGCCCAGCCTATGTGCAACCACCCTGGGAGGTGGGTCCCTGTCCCCCATAGGTGAGTG	171	222	51	0	0	0	0
	Elmo2	Elmo2--36	single exon skipping	Elmo2.e01.F1 Elmo2.e01.R1	TCCAACCAGGAGATCCAGACCT	CAGGATTATGGACCGAAGGTGC	TCCTTCTGTCTGGATGGGGTGGCTCTGTGATCATCTCCTTCTGTCTGGATGGGGTGGCTCCGTGAGCATCTCCTTCCTGTCTCTGTTTCATTGTAAGCCAAAAGCTCATCCTGTCTGCTTCTCTCTGTGCTTTTTGCTTTCTGCTGGCAG	GACAAGCACCTTAACCCTCTAGACCTGCCCGTCACT	GTAAGTAGCACCTCTGTTGTTGAGGGCCGGCTCTTCTGGTGGGGAGGTCAAAGCTTGGCAGGAAGCATACAGGCTGGACTGGCTGCTCAGGGAACCAGGCCCATGGGAAGATAGCATATGTCCATCATATTGGAATGCCAGAAAGCCACT	126	162	36	0	0	0	0
	Prosc	Prosc--36	single exon skipping	Prosc.e01.F1 Prosc.e01.R1	GACCTCCCAGCCATCCAACC	CTGTAAATGACCAATGAAGTGCCA	AACAGCCAGGGCTATACAGAGAAACCCTGTCTCGAAAAACCAAGAAAAGAAAGAAAAAAAGAAAAAAAAAAGAACTGTTGGGAGAGTAGTGACTACCAGGCTTCTGACTCGTTCTGTTCTTTGCTCTTTAG	GTTCAGGAACTACTAGAAAAAGCATCAAACCCTAAG	GTACGTTAGACATAAGAAGTGTTGCTTTTGTTTAGAAGCCTTAGCTCTTAGCTGAAAGTTACACCTATGTTGAGGGTGGAATTTTAGAACAGAAAGCTGGGCTAGGGATAGAAGCCGTCTGTATTTCCACTGCGCCCTAAATTTCAACTT	159	195	36	100	100	100	0
	Ttc8	Ttc8--30	single exon skipping	Ttc8.e01.F1 Ttc8.e01.R1	CAGATGCTGGAGAAATCCCCTT	GTGGGACCTGAGCAATAGCATT	CAGGCAAAATAAGCCACACCCATGCATATGCTACACATGTGCACACATACATTTAATATTTAGATTTTTATTGATTAATACTCATTAAGACTTTTGTCTTCAGAAATTGCATGCCTTAAAAATGTTTACAACCTTCTTAACGCTTTCCAG	GAACCAGCTCCTGATTTGCCAGTGTCTCAG	GTAAAAAGTTAGCTGCAAACTATGGCTTAGAGAGTAGCTTAGTTGCTGTCGCTTATTTGCTCCTGAAGATTGGAAAATGTGCTGCATATCCGCTCATAGTATTAGAAACTTAGCTGCATCTACCAGCTGTTCTGTTTTTTTTTTATTGTG	151	181	30	0	0	0	0
	Ifi27l1	Ifi27l1--30	single exon skipping	Ifi27l1.e03.F1 Ifi27l1.e03.R1	TTCAGATTTTCCTTCCCCGCA	TGAAGCCCACAGCACTCAGC	CCTTCTTGTGAGCTTGGTGGTGGTGGTGGGGGGGGGGGATAGAGACCATTCTCACAGGATTGTTTTTTCTTTCTAG	CCAAGGCTGTTGTGGCTGTGCTTGGGGGAG	GTGAGTGACTTCACGCAATGGGTGCAGGTTCCCTCCTACCTCTCCCTGTAAGCATCAGAGCCAAGACATGCCCCATCTTGTCCCAGTTGGCTGTCCCAGAGGTAGTGGGGCAAACATGGTGATGAAATAGGGAACTGGTTGAAAGAAGGA	145	175	30	100	100	100	0
	Pcdh15	Pcdh15--21	single exon skipping	Pcdh15.e05.F1 Pcdh15.e05.R1	TGAGAATTGTAGCTCTGGACAAAGA	CAGGGTGAGGTAGCGGGTGATA	AAGGTCTAAGAGAAAATGATTATGTATATAGCTTATGGACAATATTGTTAGTTCATCTCTCTGCTTTACTATTGTGTATTTACATGCAATTGTTGGGCATGTTGACCTTTGTGCATTACCTTGTTAATTTCATGTTTAATTCACATATAG	GTGCCACCTGGTGGAGTTCCT	GTAGGTACCCGGTTGTTGCTTTTGTGGTTACCAGTTGCTGTGGCTCATGTCTAGTTCTTTCTCTTTCCCAACACAACTTTATTATCACTTACTAATATAAGTGATAATTCAGTCAACAAGTAGTCTGTTAAATGTTATTTAAATATTAGG	125	146	21	0	0	0	0
	Ptprc	Ptprc--417	multiple exon skipping	Ptprc.e01.F1 Ptprc.e01.R1	TGGATTTGCCCTTCTGGACAC	TGCTTGGAGGGTCAGTGCTTG	#N/A	#N/A	#N/A	125	542	417	0	0	0	0
	Fert2	Fert2--368	multiple exon skipping	Fert2.e02.F1 Fert2.e02.R1	TGGGAAAGAACCACCTCCTGTG	AGATCCGAGTACCGACTTTGGA	GAAACTAATCGTGGTTTGCTGTAACAAATTATTACTCTTGTTAACATGCAG	GTCCTATTAAACTTATTTGTAAATGCAGAATAGACTTACCAGTCAGTCACCTCAGGTCACCTGGAGAGCACTTCAGGAACCACTCGTAGAGTCAGAGGACAGAAAGCTCTTCTCTTGTCTTCAAAACTGAAAGAACAGACTGAAGTTGTTTTTATTCCTGGGCGACAGCAGGAAGGTAGGGAATCATTTAAAGATAGAAATAAGAATAAGGGGGAAGCTGTTCATTGGCTGTTTCTTAAGAACCATGATGCTTGTTTGCCTAAGATTTATGGTTTTTATTTTTTTTTACAGTATAGAAATAGATTTAGCTTAAATTTTTTGATCCTTATTTTGTTCAGATTTATAAACATAAAATTCAATTTAATTTTAGTTTTATTAACTGCCTAATGCTTAGTATAT…	GTAAGGGGAAGGTGGCTCCAGCCCTGCGCCAGACCTGGACATTGTCCTCTAGTCCTTGCAATCACCTGATCCTGATTATGTTTCTTGGCTGTTTTTTTTACCCCCTTTTTGAGCACTATTACTCAGACACTCAGCCAAGGAGACGGGGCT	148	516	368	0	0	0	0
	Stk40	Stk40--354	multiple exon skipping	Stk40.e01.F1 Stk40.e01.R1	TCTGGGCTGCGGACTATGGG	CAATGCCAGTTCCTAGAGCCTT	CAAACATGGCTCCCAGCTGCTATGTTCACAGGCACACATACAAACATGTATGTATTCCCACAGTAAGTCATCCACTGCCCGGGACTATGGTTTGTTTCCCCGCCAGGAGGATTGGCCTTGTATTCTTTTACTCACTGTGTTGGTTTGCAG	CATCATCCAACTCTTCAGACACCCAGAAGCCGCTTCAAGAAGCCTTGGCCCAGGCTGGGAGGTCTCTGTAATCCTGGTACCCCAGAGGCTGGGACAAGGAGATTGTTTTAATTCGGGAGTTCAAGACCAGCCTGGGCAACATGGAAAGATTCCCATCTCAAACAAGAAAAGTTGAGGAACTTGCGTGTGGATGTCTTCTGTCCATATGCAGGCCCGTGGCTGCACTTCAGACTCACTGAGGCAGGGAATGCCCTTGCCCTGAACTCTCATTGCCTGGTAGCGTTCAGGTGAGCTGATGCTTTAGCATGGGCAGCCCCTGTCCCAGTGGTTCTCAGCCCGTGGGGTTCAGACAGCCTTCCACAGGGGTCACATGAGACCATCTGCATATCAGTTATTCAC…	GTGAGGACAGCTGTTTGGGAGGGCTTTGCCCGAGTCCTTTTGGAGCCATGGCAGCCAGTACTGTTCTGCAGCACCACAGGTGCAGGGTCCCTCAGACAGGCCTCTCTGTGGACCATTTAGAGGTGTGTTTGGAGCATCCCTGTCAGGATA	127	481	354	0	0	0	0
	Pex19	Pex19--276	multiple exon skipping	Pex19.e01.F1 Pex19.e01.R1	TGCGGTGTTGGGGTCGAAGA	AGCTCAGTGGCGTTTTTGGC	AGTCCAGGAAAGCCAGCACTTTGTATCATTATTTTCCTAAGAGTTTGTTTCAAATCACACGGCTGTCTAGCCCTTTCCACCCTCAACATCGCCACCACGTCCGTCTCTTGTCTCCGAAGGTGCTCTTGATGATTTCTCTTGTCTCCGAAG	GTGCTCTTGATGATTTCGACAAAGCCAAACCCTCCCCAGAACATGCTCCGACCATCTCGGCTCCCGACGCTTCAGGACCCCAGAAGAGAGCGCCAGGAGATACTGCCAAAGTATCAATTCCCCCACTTAAGGGAGAGGGAGGATGGCCATGCAGCTCAGAGCAGGGATGGGGGGCCCTCTGGGCCAGAGGGGTGGCTGAGAGGGTGCCTTTGCCTCACACTGCTGAGTGTTCTTCCAGGCCTCAGTTCCTATGAAACGAGGACCTGTGGTTTTACGGAGGGCTAACGAGGAAAGAGGAAAGAGCGGTTTTAAGTGGTTGGCTTTGTATGCTACCTCATATTAGACCTTCAGTGGCCAGTCTTTGCTGCCCTCCGGAGAAGAGGTAGATGGAATGTTCAG…	GTGAGGAAACCCCAAACATAATACTGGACAGGCCTCTTAACTGATTGAGAGTACCAGGATTGTAAAATTGATGACCATCATGATGTCACAGCCATGGCTGGGGGTGGGGGGGTGTAAGGCAAGAGAAAGAGCTGTGGGAATCTAGCTTAC	131	407	276	100	100	100	0
	Glmn	Glmn--192	multiple exon skipping	Glmn.e01.F1 Glmn.e01.R1	AAAAGGTTTATCTATGCTTCAGCTGTT	TGATTGTCATCTTCATTATCTTTGATAACCA	ACCAAAAAAAAAAAAAAAAAAAAAAAAAGATAACCTTATAGTTGCCTGGCCACACTGATAATTGTCTTTGCTGTGAATTTTATATCCTTAAAAGTTATATAAAGCCCAATTGAGTTGCATAATCTTATGTGTTATAATTATGTTTTCAAG	GTGCTTACTAAATACAAGTAATCACTCAGGAGTGGAAGCCTTTGTAATTCAAAACATCAAAAATCAGATTGATTTATCATTTAAGGTAAGAGCACAGGCCAGGTAAGGGGTCATTTACCAACTTACTTGTTCATGCGTGGCATATGTCAGTATGGTTGACTCACAGATGTCTATAATATTAAAGTTTAATTCTCTATTTAAAAAATAAACATGACTCTGACACCCCTGAATTTTGAAAACTTGTTAACTATAAACTTTTCTGGCTTATATGGCTTTTATTGTGCTATATACTACAGAAAATAAAATTTAGAGTTGCCTCTGTATTTGAATATGAATAACCCCACACAGAGAAAAGAAATCACCAGTGTTCTCACACCAGCAGGATTTCACACGTATCTC…	GTGAGGTGACCACCACTCAAGTTGTATTAGTCAGCTGCCTAAACGAAGAAATAGGGTTTCCTGTGATTTTATGATCTGTAATTAGTTCATAAAAGTACGTAAGGTTTCCTATTTAAGTTACTCAGTGACTTCATATAGAACAATGAGGTA	132	324	192	100	100	100	0
	Tor1aip1	Tor1aip1--168	multiple exon skipping	Tor1aip1.e01.F1 Tor1aip1.e01.R1	CCAGATCCAGCGATTCTCTTGA	CCACAGCTTCTCGTTTTGACTC	AAAAGGGAAAAAATACATATTGATTGTGTGTTTGACTGGTCAGAGGGTTGGATCAGTTTCTTTGTCTGGTAGATAGGTGAAATGGCTGTGTTAGCTCCTTCTGTCTCTGTCCCCATTGTTCTCTGACTTTACTCCTTTTCTCTGTTCTAG	ATCAGGACTTCCCAGCTCATGAGAATCAGCCATTACTGCTGAGTAAGTTCTCTGTTTCAGTCAGCCCTCTTCCTGCCTTGTTCAGTCAATAAAAAGTCCCAACGTGGCCAAACTTGATAACACACACCTTTAATTCCAGCAAAGACAGGAGGGTTTCTGAGTTCCAGACCAGCCTGGTCTACAGAGTGAGGTCTAGGACAGCCAGGGCTACACAGAGAAACCCCAACTCAAGAGACCAAATAAATAAATAAAGTTGTAATTTGATTTTAAATCATTTCACCTCAGCTTTTTAAGTCCAACACACAATGGTCCTGTATGTAATAATTACTCTGATTTGGCATTCTATTCAGGGCTGTTTTAGCCTCAATAATTTACTTGGAGGGTAATTGCCCAACTTTT…	GTAAGTCTGTCTAATCATTATGTGGGCCAAACTTGATGGCTTGGATTTATAACATTTTTTTGACAGCAGTATGACTTGATGCTATTTGAAGCATCATATAAGCACTTCTTTGGAAAAAGTATATACTATATCAGCAGGGAAATTCTGTGG	224	392	168	100	100	100	0
	Ablim1	Ablim1--132	multiple exon skipping	Ablim1.e01.F1 Ablim1.e01.R1	GCATCCCGACTGTAAGCAGT	AGATAGTATGGCCTGGTGAACCA	TGACCCCTGAAGCTGCACACATGTCCGTCAGTTGCTATTTACTTAATGCTAGTTACCATTTTCCTTCAGTCCTTTTATGTATTCTTCATAGTATTTCTGAATGAGGCTATTTTAAAATTCATTCTTCCTTTCTCTCATGTTTCATGGCAG	CCACCAAACATCCCGCGCTCTTCATCCGATTTCTTTTACCCCAAAAGTCTGATTCGTCGCACAGGACGGTCCCCAGCTCTGCAGGTTGGCGCTGTGTGGCTTAAAGCGGCTGTCCTAGGCCCAGGCTTCCATTGCTTCCCCTGATCTCCCTCCCCGACCCCTCCCTAGGCTGCTTTTATCTTCTAACTTTCTCAGCTCCTGTAGAAGGTAGCGGCTTTCCTCACCCCACAAGTGATCCTCACACCCCCCACTTGGTTGGTTTTCTTCTCTGATGGATGCTTGCCTTCTGAGCAATGGCTGGACTGATGTTTTGATTAAAGCTAGCACGCCGAAGCTGCTGTTTGATCTTGTGCCTTTACATTTGTTCACTGAACAAATATTTTCCACACACTCAATACA…	GTACTGTCACCCCAGCAGTGCCACCTTCTGCCAGTAGCCCTACTAGGTGCTCCTAAGATCTTTGATCTGGTTACCCATCACCCTGTAGTTTCTCTCCCCTTCTTAGAGCATGGCTTTAGATGGAGGGAGCCTTTGCATCCATGTGACTGC	122	254	132	0	0	0	0
	Lrp8	Lrp8--378	exon skipping and alternative 3-prime or 5-prime	Lrp8.e01.F1 Lrp8.e01.R1	GACGGAGAGAAGGACTGTGAGG	ACCGTTTGATGGCAAGAACGC	TTCAGCTCCCCTTTCAAGTCTCCAGCAGGACCTATTCCAGCCTGTAGGTGAGGTGAGAGTCAGAATTCCCTGTACCCCTGTAGCAGAAACAGCGGGCTGGGTCACAAGGGATGGGATCTGGCCGGCCGACCGGCTCTCTGTCCTGCGCAG	TGTGCGCCCCGCACGAGTTCCAGTGCAGCAACCGCTCCTGCCTGGCCTCTGTGTTCGTGTGCGATGGTGACGATGACTGCGGCGACGGCAGCGACGAGCGTGGCTGCTCGGACCCGGCCTGCCCGCCCCGCGAGTTCCGCTGTGGAGGAGGCGGCACCTGCATCCCTGAGCGCTGGGTCTGCGACCGCCAGTTCGACTGCGAGGACCGCTCGGATGAGGCGGCCGAGCTCTGCGGGCGAGCGGGCCAGGGGACCACGGCCACGCCAGCAGCCTGCGCCCCGACCGCCCAGTTCACCTGCCGCAGCGGCGAGTGCATACACCTGGGCTGGCGCTGCGACGGCGACCGCGACTGCAAGGACAAGTCTGACGAGGCCGACTGCT	GTAAGCCCCCTCCGTGTCACCCAGTCCCACCCAGAGCCTGCCGATATGACCCTCCTACTGGGAGTACAAACCCTGCTTTAACAGAGACTTTACACTGGGAGAATGAAGTGACTTGCAGGAGGTCACATGGCTGCTAAGGCTTGGAGCTCA	124	502	378	0	0	0	0
	Zfp78	Zfp78--239	exon skipping and alternative 3-prime or 5-prime	Zfp78.e01.F1 Zfp78.e01.R1	AAACCTCCCAGCGTTCCTCG	CTGTAGCATGGCTTTCATTAGTTCA	AGCACTGGGACCCCTTTTGGCTTGGATTCGTGCAGGTTCTGTGCGTGCTCCCACAGTGTCTGTGAGTTTATTGTGTCTAGAACACACTCTCTCCTTGGTGTCCTTCATCCTCACTGGATCTTTCCATCTTCTACCTCCTCTACCATATAG	TTCCCTAATCCCTGAGAGGATGGGTTGGAGGAAGACATCCCATTTAGGACTGCGTGTTCCAAGATCTCTCGCTCTGTGTACACTGTCCAGGAGCTTGTCTTTGTGTCAGTTCTCATCTCCTGCCAGAGGACGCTTCTTTGATAATGG	GTGAGCATCACACAGATCTGATTCCCAGCTTGGTGTCGTAGGTGATTTTAGATCCAGTCACATTGACAGTGAGGGTGAAGCATCATGCTTGCTCACAGCC	126	365	239	0	0	0	0
	Bre	Bre--111	exon skipping and alternative 3-prime or 5-prime	Bre.e06.F1 Bre.e06.R1	TCTCCAATGCTCTCCCCATTCA	TTTTAACGTCTCCCCAGCGTAC	TATGTACAAGAACAAACTCAACTTTTATCTCACAAGAAACCTTTCTTAACAG	ATCCATGAAAAAGGGCCGTCACAGAAGCTTTCATTCAAGTCCTGCTCTTATCATCTGCCGATGTGTGCCTGTAGTGAGTGTAGTGCATGCGTGTGCGTGTGCGTGCTCGTGATTAAACTCAGGGCCTCACACATGCTAGACAAAACTTGATTACAGAGTCACATTCCAGTGCCAAATTCATTTGGTTTTGTTTAATTCTTGACATGTTTTGCTTCTTGTTTCACAAGAGCATGCGCCCACATGTGGGCGTTATGGGCACTTTATTTCTAATGGGAATGATAATATACTTTTTTCTGACTTACCTCTTTGTGACTAACATGCTACATGGGTTTTAGCATGCATGGTTTCCTTCTTTGGATTGCTTTCTTGTTTACTGTAATCTAACATACACTGTAAGAA…	GTAGGCTTTTTTTTTTGTATGAACAGAGTGAAAGCTAAGAATCTATGTTTAAAATATGACCATAAAATTTCCTTGTTTTTGTAGTTCTTGGCACCAAGGATTAGAGACCTGTTTTGGATGATATACATGGTTTTAAAAGTCAAGCTACAC	174	285	111	0	0	0	0
	Eml2	Eml2--57	alternative 5-prime and 3-prime	Eml2.e01.F1 Eml2.e01.R1	ATAGCCTGGACACTCGTTCTGA	TGTCGTTGTCTCTGCTCCTCCA				175	232	57	0	0	0	0
	Cgref1	Cgref1--31	alternative 5-prime and 3-prime	Cgref1.e01.F1 Cgref1.e01.R1	GCCTATAGAGTTCACGAAGCCG	TTGCAACTCCATCCTTGGGAGC				126	157	31	100	100	100	0
	Spsb3	Spsb3--345	alternative 5-prime	Spsb3.e01.F1 Spsb3.e01.R1	GAACGGAAAGTGGGTCAGCG	CGGGCATCTGTATCTCGGC		GTGAGCCGCGCCGGCCCAGCCCGGTCAGGCCCGGCGGCCGGCGGGTTGACCTTGCAGGCGGTCAAGCCGGCCACCCGTTGTTCCCTGGCGGTGGCGCTCGGGAGTCTGGGCGGGGGCCTCGGAGTCAGGCGTCAGGGACGGCATCGCTGTGGCGAGATCCGCGAGCCTTTGGCGAGGGAAGCAACCTTCAGCCCCGCGGAGGCCGAGCGTGGCTACGTCCAGGGACATCTCTGGTTCATTCATTGGGTTCCTACTGTGTGTTCTTATACGGCGCTCAGCCAACCCAACTGCTGTGGAGTGCTGTGCGCGGCCCCGCCCGGCTTCTTTGTGGATGGCCGGGGCGAG	GTAGGGTAGTACAGTGGGTCTACAGGGGGACAGGAGGCAGCTAGGACAGAGTCGACTATTAGACAAAGACAGTCCACTCGGGAGAGGAGATCCGGACCTCTCAAAGCCTTTCATTTTGTCCCAAGAACGATGTCAAGCCAGTGAGTTTAA	129	474	345	0	0	0	0
	Lyrm5	Lyrm5--224	alternative 5-prime	Lyrm5.e01.F1 Lyrm5.e01.R1	TCAGCTCCGCCCACTTCCG	AAAGAGTCAGTACTTCTCCTCGTAAC		GTATGCCTTAGGCGAGGGCTTCCGGGCGTGGGGAGAGCTGCGTCTCACACTGAAACGCAGGCTGACCTGGAACTCGCGGGCATCCCTCAGCTTCCTCCTGAGAGCTGGGGTTATAGCCGAGGCCCGCCACGGCCAGCCTTGTAAAAAGGTTTCTTCCTCGCTTCTTTTGCGTCTGGACGAGCCCTTCCCGGGGGATCTGGGGAATGGCGCCAGCTCACGACTAG	GTGAAGCCATAGGTTCCGGGCGGGTCCCCCAGGGAGTCATCTGGCCACAAAGGCGAGCTCCAAGAGGGTCGCTACCTTGATATTAAAGTAGTACAGATTCTTCACTGATCGTGGGAGTTTAGTTTCTATGCAAAGCATTCGCCCTTCTCA	198	422	224	0	0	0	0
	St3gal5	St3gal5--212	alternative 5-prime	St3gal5.e01.F1 St3gal5.e01.R1	CATGCACACAGAGGCGGTGG	TGGGTCTTCTCATCTTGTGCTG		GTACGTGGCGCAGCCCCCAGTCGGCAGAGCGGACACCGGGGAGCCCAGATAGCGGCGATCCGCCTTTGCGATACCCCAGGCCCAGCGGCTCCTCCCCAGCCCTGCGACGCCGGACGCGCCTGCTAGGGGACACGGGCGGAGGGTCGCGGCCCCTGGCTGCCTACATGGGCGCCCCCGGCGCAGCCTGCGCAGGTGTGGACGCGGCGCTGCGG	GTAAGGATGACCTGCCCCGCGTGGCAGGTCCAGCCAGAGTGGCCCTCTTCACGTCGCTTGGTTCTGGGATTTTAATTCATTGCTGGAACCTTCTGAGCCGGCAGAGTCGAATAGACTCAGTGTCTCCCTTGACTGCTTTGGGGAACCTTG	179	391	212	0	0	0	0
	Zfp60	Zfp60--194	alternative 5-prime	Zfp60.e01.F1 Zfp60.e01.R1	GCGGACGGTCGGGTCTTTCT	ACAGACCATGTGTTGAGAACTAGAG		GTAAGGCCGGGAGTCCGGGTGTGGGTGTGGACGGTGGGGTGGATGGATGTTGATGCGTGTGTGAGTGTTTAGGGACGGTGCTGTGTGTGCGCGCGCGCGTCTCTGCGTACGCACCTTGAGCTATTTGCATTATCACCGTGCTTGTCGCTTTCTCTCGCGGCCACCAGCAGAGGACCAAGCTTCACTGAGGAGAG	GTGAGGGGCGGAGTCTGAAGGGAAGCTTTCCCTGTGGTTCAGATTGAGCTTTGTGACGAGCATTTGAGGCCGAAAGTGCCTCCGAGGGTGGCCTACTGGCCTTTTCTCAGAGCTCTAGCCGTGTGAGTGTCGAGGGAAGAGAGGGGAAAT	115	309	194	0	0	0	0
	Scap	Scap--156	alternative 5-prime	Scap.e01.F1 Scap.e01.R1	GCGGAGCGGGAGGGGAAAG	AGGCTAAGATGCAGAGTCCTGT		GTAGGAGTTGAGAGGTGAAGGGGCGGGGAGCTGCGCGGGCGCCGGGCGGCCGGGAGGGAGAGGGCGGGCTCCAAACACCGGACCGCGGGCCAGGAGCGCGCAGGCCGTTCTCCGCCGCTCGGTCGCCGCCGCCCGGGAGCTGCCTCGCTGCCACAG	GTACCTCAGCGCGCGTCTGCACGGTGCGGCTGGGCCCCGGCGCCGGCCTCGCGCCGCTCGTGCCCGGGAGTTCCGGGATGCGGGCGAGCCCGGGCAGGGGCGCGCGGGCGTGGGCGCTGTCCAGCAGCCCGAGGCGCGGCTCCGGAGACC	234	390	156	0	0	0	0
	Med8	Med8--150	alternative 5-prime	Med8.e02.F1 Med8.e02.R1	GTTGCCTTTGGGAAGGGGCTAT	GCTCAACTCAGCACAGATCACC		GTAGCAGTGGTCCTGGGCAACCCGGTCAGCCAGGAGCTGGTACAATCCTTGCAGGGGCCTCAGGATTACCGCAGGTTCAGATGCCAGGTGCTCCAAACCAGCAGCAGCCAATGCTCAGTGGAGTTCAGATGGCTCAGGCAGGTCAACCAG	GTAAGGTGACATGGACTGAGTGCACAGGAGTGTGGGAATGAGCTAGATCATCTAAGCCTCCTTCATCTGCACCCTCCCCTTAGACCTGGAGATTTGCCTCCTTTGCTTTGTCACCTCGAAAACAGTTGAAAGCTCTGCAACATGTACCAG	152	302	150	100	100	100	0
	9430015G10Rik	9430015G10Rik--150	alternative 5-prime	9430015G10Rik.e01.F1 9430015G10Rik.e01.R1	TACGAAAGGAGCTCGGCTGG	ATGAAGACTTTTTACTTAGCAGCGG		GTGAGTGAGGGCCCTGCTCTGGCGGAGGTGGCGGCTGCAGCGACGCCGTAAAGGCCGCGGGTAGCGCAGACTCTGGGACTCTGAGACTAATGCAGGGCCTAGCGGGGCAGCGCCTCCCTCGCTGCCTGCCATCTTGTCAGTGAGGAGGCG	GTACGGACGGAGCCGGGAGTGGAGCGTGGTGGATGGAGGGACGGGGAGGTTGCAGGGGACATGGACCGCGAGCTGCACGGAGGTGGAGGACGTGGGAGATGGGTTGGTGTCGTGAAGGGGGCGAGGTCCTCCCGCGGGATGTGCTCTTCT	135	285	150	0	0	0	0
	Ube2j2	Ube2j2--137	alternative 5-prime	Ube2j2.e03.F1 Ube2j2.e03.R1	CCCCACTCTTCCGCACCCTG	CAAGGTTACAGTCCAGCATGGC		GTGAGCGCTCGCGGGCTGCGCGGGGCCTCGGGCCGCTCGTTCGCCCCGCCGGAGCCGGCTGCAGCGGCGGGCGGGGACGCGGGGACGCCACACGTCGGGTCCCGTTGGTTACGTCGCCGGCTGTGCCCGGACCCGAG	GTCGGTTACTGAGGGCGCTCGGGGTTCCTGTCGGGGGCGGGTTAGGGGTTTTGTTTGCCGCGCGGCGGATTCTCTCACGGACGCTCGGAAGACTCCGAGGAGGAGCCAGGTTTGATCTTTAAAAAAACGTATCCCGTGAGTTTGTTGTGG	176	313	137	0	0	0	0
	Polr2k	Polr2k--132	alternative 5-prime	Polr2k.e01.F1 Polr2k.e01.R1	AGCGCCGGAAAAAGCTTTTG	TCCACAAATATATATCATTGGCTGCTG		GTAGGGAGTCTCCGGCTGATGATTTTGGAAGTAAATTTGTGGCAAAACCAGGAGAGACACTTGGCTTTAAAATCTTTGTGGGCAGCCGGGAGAGGTAGCACACTCCTGCCATTTGAGCGCTTGGAAGCAGAG	GTAGGAGAATTCCGCCTTCAACCAGCGCCTTGACTTTGAGCCTGGCTTAGGTTACAAAGTGAAGACTCTCAAAGTCTTTTCAAAGAACCAAGCGCGTAAATAAAGATCCCCGGTGGAGTTAGTCTCGAGACAAGCTTTGATGGAGCTATT	126	258	132	0	0	0	0
	Rad17	Rad17--128	alternative 5-prime	Rad17.e01.F1 Rad17.e01.R1	GGCTGGGTGGCGAAGTACAG	TTGTGGAAGACACCTTTGGTCT		GTAAGGACGCCGCGGCTTCCGCTTGATTTATTAATATCCCAGAGGCGTGAGGTCAGCTGTGTCTTCACGCATACCTGGGCTGTGTCCTTCCCGGCCCGCCCTCCAGTCTGGACTGGTGTAGGATGTAG	GTGAGGAGCCCTGGCCTGGAGCCATGGTGCGAGGTGTCAGCTCCGCTCACTGGTGATTGCAGAAACACCTAAGGACTGACGTGTGAGCTTTGTGTCCCTGTCCCCTGTGCAGTGTGTGAGGTGGAGGTGGATAGGCTAGGGGTAGTGTTG	172	300	128	0	0	0	0
	Anxa7	Anxa7--115	alternative 5-prime	Anxa7.e01.F1 Anxa7.e01.R1	ACCTCGCTGAGATATAGACACGT	CAGGGAAAGGCGGGTAGC		GTGAGGACTCGCACCCCCTCCCCTTGCTGTTCTTCCGTCGGTCAGTCAGCTCGTTCCCAGTCCCTGGTCTGGTCTTCCAACCGTAGTCGTAGAGCCCCGCGCGTGTCCTAACGAG	GTGGGCCTCCGGGTGGCGGACGCGGACTCGGACGCGTTTCGGGTGTTTGGGGTGGGTTGGGCATGCTTTCCCTGCGTGCTGGAGGACTGGGAAGGTCTGTGGGTAAATCACTCTGTTAGGCTTAGAGTGGGATGCCAGGCAGCAGTGGTA	225	340	115	0	0	0	0
	Gt_ROSA_26Sor	Gt_ROSA_26Sor--106	alternative 5-prime	Gt_ROSA_26Sor.e01.F1 Gt_ROSA_26Sor.e01.R1	CGCCTAAAGAAGAGGCTGTGCT	GTTGATCTCGAAGACCTGTTGC		GTAGGGGATCGGGACTCTGGCGGGAGGGCGGCTTGGTGCGTTTGCGGGGATGGGCGGCCGCGGCAGGCCCTCCGAGCGTGGTGGAGCCGTTCTGTGAGACAGCCGG	GTACGAGTCGTGACGCTGGAAGGGGCAAGCGGGTGGTGGGCAGGAATGCGGTCCGCCCTGCAGCAACCGGAGGGGGAGGGAGAAGGGAGCGGAAAAGTCTCCACCGGACGCGGCCATGGCTCGGGGGGGGGGGGGCAGCGGAGGAGCGCT	136	242	106	0	0	0	0
	Zfp386	Zfp386--105	alternative 5-prime	Zfp386.e01.F1 Zfp386.e01.R1	AGCAGTTGACCTTCCGCGAC	TGCTCTGGTGAAAAGTTCTGGG		GTGAGGACAGCATCCCTGCAGAGCTCCCAACGCACTGCCACCATTTCATGCCTTTCCTTTCAAAAATGTCTGCCATAGCCTGTGCTTTTCATAAGCAGTACAAAC	GTGAGCTTTAAAGAACAGTTGTGGGATCCTTGGCACACATAAAAGATGCTCCCGTTTCTTCTCATCTTTGTCCTTTTCCTCTTTCTGGACTCACTATACATCCTGCCTTTAGCTTAGTGGTAATTGCAACAAATCTATGCCACATAACAT	166	271	105	0	0	0	0
	Snx10	Snx10--103	alternative 5-prime	Snx10.e01.F1 Snx10.e01.R1	CTCCAGGCTCAGGCTCAGGC	TTCAGCTCAGGACACGATCAAC		GTAGACATACACTTTTTTTTTTCTTCTCCAAATGCTGTTCCTTTTTGCTTCATTACATGGCTTGCCTCCTAGGCTGTGTTTTCAAAGTTCGTCCTGTGAACAG	GTTGGTGCCTTGGCTTGCTGAGTGTTTCTGGTTTGTGTTTGAGTGGCTATTTGTTGATTCCGTGAGGCTTGTTTAAAATACATCGGGCAGCTTCCTTGTCATATTGACCAGTTGTGAGGGAGTGCTGAGATTTAATTATGATTTTAAAAA	137	240	103	0	0	0	0
	Tdg	Tdg--99	alternative 5-prime	Tdg.e01.F1 Tdg.e01.R1	CGGAGGGGGACGGAAGTGCG	TCACGGTTGCCATGTTAGGAGC		GTGAGTCCGCGCGCTGAGCGGCAGAGCGGGCGCCCGTGGGCTCGGCAGGAGTGGCCGTACCCTCGGCGGCGCCGCCATGGACGCAGAGGCCGCGCGCAG	GTAACGCGGGCGCTCGCGGCTGGGGTCGGTCAGGGCCGCGGCCCGCACAAAGGCCGGCTTGCGCGTGCGCAGTGGGGACCTCCCCGCTCCCCACACGTCCCCCCCCCCTCCCAGGTCCGCGCACGTCCTCTGCCTCCCGTACCCGCGAGC	230	329	99	0	0	0	0
	Mocs2	Mocs2--96	alternative 5-prime	Mocs2.e02.F1 Mocs2.e02.R1	TTTGAAGGCAAGAAAGTCATTAGCTT	GAATCAATGGCGTAGCTCACGG		GTATGTACCGATGGCAGAAAATGAAATCAGAAAAATTTGTAATGACATTAGACAGAAATGGCCCGTGAGACACATAGCAGTATTCCATCGGCTTGG	GTAGGATCTTTTTATCTTTTGAATGGTGAATATGGTTTTCCCTGAGGGCAGTGGAGAGTGCGTCCAGCATTCACCTTGATTGCTGTGGGATTGCAGCTTCAGGTGCCCTCGCCACCTCTTCTGCTATAACGAAATGTGCCAAGACCTTCA	131	227	96	100	100	100	0
	Far1	Far1--91	alternative 5-prime	Far1.e01.F1 Far1.e01.R1	AAAAGCGAGTGAGGAGAGCG	TGTCTTAGTTGTTCAAGGAGTCTCTG		GTGAGCGGCACGGGCTCTGTCGCAGGCTCGGCCGCGGCCCCTCCGCACTTGGCCGCCGTTTTGCGGGAGTCCTAGGCCGGGCTGCGTTGAG	GTGGGGCCTGCGAACCGCCCCGCCCCCGCCCCGCCACGGCCGCCTGGAGGCGGGGGCGCCTCCTCTGCTGGGACTGTCCCTGCGCGGCGTGGCCGGGCCGCCGCCCTCCCGACTGCCAGGGCCGCGGCGAGGGAGCTTAGAGGCCCCTGG	125	216	91	0	0	0	0
	Kifc3	Kifc3--30	alternative 5-prime	Kifc3.e03.F1 Kifc3.e03.R1	AATGCTGTGACCTTTGACCCTG	TCGATGCAGGAGGTAATGAGGG		GTCTTCTCCCCGTGGGCTTCCCAGCAGGAC	GTGAGTGTGGCTTCATGAACAGGGTATCTCTAGGGACATGGAAGGAGCAGCAGAGGAAAGGACAGACACAGAAGGACAGGGGTCAAGGCTAGGTGGGGGAAAAAATAACCTAAGAGTGGAGGATCATGGGTCACTCTTCTTCCAACCCAG	125	155	30	100	100	100	0
	Itgb5	Itgb5--29	alternative 5-prime	Itgb5.e01.F1 Itgb5.e01.R1	TGCTCGTCACCATCCACGAC	GTCCCCCTCCAGCCATCCAG		GTGAGCGCTCCAGGGCCCGTTATGAAATG	GTAAGAGGGGGTGGTTAAAAAAGAGGTTGCTGGCTTAGAGCCAGGGTCAAAGGCTAAAAACAATCAATCAAACAAACAAAAAAAAGAGCTAGGTGTGGTAGTATTCACCTATAATCCCAGCTGCTTTGGAGGCTGAGACAGGAGTTTGAA	166	195	29	100	100	100	0
	Ssb	Ssb--27	alternative 5-prime	Ssb.e01.F1 Ssb.e01.R1	CGGGAAAGCCCCCATCTTTAA	TCCATTTTCAGCCATTGTGGC		GTGAGCTTCTTGGAAACTGAGGAGAAG	GTACGAAGGGCTGTGCTATGCGCAGGCCTCACCTTCCTCTCCGCGCCGCCGCGTGGGCCGCGCGGCCCGTGGCCGTGTGCTGGACCGCGGCCCGAGGGGGCGCGGGCCTCGGCGAGGCCACGGAGCGGGCCCCGGCCAGAGATGCGGGCG	154	181	27	0	0	0	0
	0610007P22Rik	0610007P22Rik--21	alternative 5-prime	0610007P22Rik.e01.F1 0610007P22Rik.e01.R1	AAGGTTTGGCGGTCTGGTGC	TCCCTCGCATCTTCTGAAAGG		GTACGTGTCTCCGGCAGACAG	GTAGACACCAGAGGCCTGGGGATCGGGGAGGGGTCGGAGAGGGGTTGGAATGCCCTTCCCACCATCTTGTCTTTGTTAAACTGCCCTGTATCAGGAGTATCATTTTCTTCAAGCCTTGCTTATTGGTCTTGGATGTCCACATCTTTCATA	125	146	21	100	100	100	0
	Synrg	Synrg--231	alternative 3-prime	Synrg.e03.F1 Synrg.e03.R1	TTGGCTGATGTGGGAGGAGATC	GGCAGTCTCTGGAAGAGCGT	AAGATCAAATGTCACAGCCCAACTCCTTTAATTTTAGAACAAGCCCCGACTATAGCTTTTGCGGCATGGCATATGACTGATGAAATAGTCTAGGCATTTTGCCTGACTTAGGAGCTCACCTCTAACTATGGGACCGCACTTCCCTTTCAG	ATACAGAGGACTTAAGCTGTGCTGCTTTTGGAAGCTGTAGTAGCCATTTTACAGTGAGCACACTTACAAGCTGTGAATGGTCAGACAGGGCTGATGCACTTCAGGGCAGAAAACTCTCTCCATTTGTCCTCTCAGCAGGAAGTAGGTCCTTTTCAGCCACCTCAAACCTTCACACGAAAGAGATCTCATTTGGCAGCTCTGAAAACATCACCATGTCATCTCTCTCCAAAG		132	363	231	0	0	0	0
	9430008C03Rik	9430008C03Rik--126	alternative 3-prime	9430008C03Rik.e02.F1 9430008C03Rik.e02.R1	TGGATGTGTTTCCTCTCTGGC	TCGGAGTTGAAGGGAGTAGGGG	CAAGCCGCGTGCTTTTCACCGTCTGAGTATCTGAAGCCTCAAAGCCATGTCTGTCGCCTACAAAAAGTGGGTCGGTGTTTACGACCTGTGTCCCATGTTTTTAG	CATCCTACCAAGGCGAATCCATTGACCAGGATTTAAGTTGAGACTCCCCCAGGACCCCGGGTGCAGCATCTGGGTCCCCCTGCCCCGCCCTGCCTTGCGCCGCAGCCGCTTCCGTTGTCCTGCCAG		186	312	126	0	0	0	0
	Psmd2	Psmd2--92	alternative 3-prime	Psmd2.e01.F1 Psmd2.e01.R1	CAGTCCCAACAGCCCTCCGC	ACGAGCATCTCCAGTTCATCTTG	CACTGTCACTCCCTGAGGCCCTCACCATCACATCGCGGTTCTTTGGTTATTTCCTAGAATGGCTTCCAAGCAGAGTCTGCCTGGTTCCTAAGGTAGACAGCCTTTCCTATAGGGCTGCTTCCCTATCCCACGCCCTCTTCTTGTCCATAG	ACATTCACACTCTTCACCTGTCCCGGGGTAAGTGGGAGGAGAATGTGATTCGGGTCCCCACTTTTGATGAGCTTCTTCCCCTAACCCTCCAG		146	238	92	0	0	0	0
	Tsen34	Tsen34--87	alternative 3-prime	Tsen34.e01.F1 Tsen34.e01.R1	AGCAGGGAAGTTTGGTGGTGAC	TGCAGAGATGAGCTGGGGTGA	GAATACTTATCTAATCTACACAAGGAAGGCCCTGGCTTCTATACCCAGCACTACAAAGGAAACAACAGTGCAGTAAGCCCAAGGCCCCCATGTCAGATCTCATCCCAGCCCCTGCGGAGGGGAACTGCTATGCATCTTTCTTTCCCCCAG	GTGATCCACTGCGTTTCCATGCTCACTACATTGCTCAGTGCTGGTCTGCTGAGGACCCCATCCCACTTCAGGACCTGGTCTCTGCAG		197	284	87	100	100	100	0
	Apobec1	Apobec1--56	alternative 3-prime	Apobec1.e01.F1 Apobec1.e01.R1	CGTCTGCCCTGCGTCTGTAG	TGTCTCGGAACTCATCTTGCTC	GAAGGAGAAAGCTTTCTAAATATAGATGTCACCTAAGAGAACTTTAGAGTTTAATGTCATCAATGTTCTATTGTGTAGCATTGATGGCTCTGTGGGTGTTCTCCGGGGAGGACAAATATCCAGATGCCACTTCCTTCTTCATTTACATAG	TACAGATCTCAAGTTGCTACTGACGCTCAGGAATGAGTCACCCCGTGTCCCTGCAG		231	287	56	0	0	0	0
	Ly96	Ly96--54	alternative 3-prime	Ly96.e01.F1 Ly96.e01.R1	TGAACCCTGCATAAGACTGAGG	AGCTCTGCAAAAAGAATAGTCATCATC	AAAGATACTAACACTTCATAGACAACCATGATGATCAAATGAAGCATCAAAGGAAAAAAGCACAAGGTATCCACTAAGGGTACAATACTCTGTATCAATGCATTAACATATTACTGGAGGGATTTAATGAGGTATTTTTTTCTTTCTAAG	GAGGAAACTTAAAATATTTATATTTCAACCTATTCATCAGTGTCAACTCCATAG		124	178	54	100	100	100	0
	1700034F02Rik	1700034F02Rik--33	alternative 3-prime	1700034F02Rik.e01.F1 1700034F02Rik.e01.R1	TGGGTTGCAAAGAGGAAGGAC	TGCTGTAGGCTCTTTTGCCA	ATGGAGAGCATATGCTTGGTGGTTATTGTTTTTAGTGCCTACTCATGTTGAGTTTGTGTAAGATGTTTATATGTCTAATTAATAATTATGTTTCACCTAAAAATAGCCTCCTTAAAAGGCTTTTCATCACCATATTTTCTGTTAAAAAAG	TTCAGTGCCACAGACAGAAAAATCATATTTCAG		212	245	33	0	0	0	0
	Caprin1	Caprin1--27	alternative 3-prime	Caprin1.e01.F1 Caprin1.e01.R1	TCCCCTTCAGTCCCAGAGCC	TGTGCGGATACAATGGCAGGAT	TGTATGTTGTTTGATGTAATTCAGTTATATCCTGACTTGTAG	GATTCAATGTTGGATTTTGAAAATCAG		149	176	27	100	100	100	0
	Nup88	Nup88--18	alternative 3-prime	Nup88.e01.F1 Nup88.e01.R1	GACCAAAAGAGGAAACAACTCGAA	CATGATATCTTCTTGTTTTTCTTTGGCTT	TGCATTCTCACTTAGGATGCTGTGCCACATCATACGGACCCCCAAG	GGTTTCTCATCTCTTCAG		126	144	18	0	0	0	0
	Prpf31	Prpf31--18	alternative 3-prime	Prpf31.e01.F1 Prpf31.e01.R1	GTGTGGACAGCTTCCATGAGA	CCCCCTCGCTTCTTCCGCT	AGCACCATTCCTGGACAAACGTGAAGAACATGTCTTGGGGAGGGCACACTGTCAGGTGGTCAGATACACAATAGATGGGTTGATGATATATAGATGTTGGCTGAGGGGACAGTTTACATGGCTGGCCACCGCTTCTCAACTCCCCCCTAG	GTGGGCTACGAACTAAAG		139	157	18	100	100	100	0
	Gucy1b3	Gucy1b3--17	alternative 3-prime	Gucy1b3.e01.F1 Gucy1b3.e01.R1	ATACCGTCAACCTCACAAGCAG	TTGCCCTTCATAGACACTGGG	CATCTTACCTCACCCTGAAGGTTTCCAATAAAGCACCATCACTAAAATCCTAACTGCTTCAAACTACAACTGCAGTGTTGGAGTCAGGCTGTCTTATTGTCTATGAAACCTTTATCAAGTTCCCCCTCTGTTTCATCTCATGACTTTCAG	GTGTCTCATGTCTCCAG		134	151	17	100	100	100	0
	Dctn3	Dctn3--81	exon skipping and alternative 3-prime or 5-prime	Dctn3.e01.F1 Dctn3.e01.R1	GCAGATCCACATCCAGCAGCA	GTCAACCTGACCCTGACCTC	TCGGGCCTAGGATGGAGAGTGCCTGTTTTGTAGTTTGCTCCTCATACTGGAGGTTATTCAAGCACCATGTCTTGTAGGTTTAGAGGGAATAATGAGGCAGGAAGTTTGGTGGGGCGTGGCTATACTCCTCAGCTATACGTTGGCCTACAG	GACCAGTGTGTGGCGATCACTGAAGAGTCTAAGGCTCTCCTGGAAGGGTATAACAAGACT	GTATCCTTTGTGCTTCGTGCTCCTTAATGGGTATCTCCTCCCTCCTACACTCTCATCCCAGTCTCTTCTCCCCCTCACC	243	324	81	100	98.9226	100	0
	Trpc4ap	Trpc4ap--24	alternative 3-prime	Trpc4ap.e01.F1 Trpc4ap.e01.R1	GCCAATGAGGAGTCTGAACACA	ACGCAGAGGACATAAAGCACT	GTCTTGCTCTTGAGGGTCTTTTAAACTGTCTAGTGAGAGCTTGAGTGAGGTCTTATGGCTCTTTAATTCCAGTCTCTTCACAGCAGACTTGTGAGGAGAGTGAGTTTCCTCAGGAGCCATGCCTCACCCACCACCCCGGGGCTATGGCAG	CCCCCACTGTGTTCCCTTCTCTAG		143	167	24	100	98.0747	100	0
	Tars2	Tars2--381	multiple exon skipping	Tars2.e02.F1 Tars2.e02.R1	TTCCATGAACTGAGCCCTGG	CAAGAACCGAGTAAACACACCG	TTGGAAGCAGCCTAGGGAGTTGGTCAGCATGGTATTTAAAAGCTTTTGGCTTTGGTCAGCATGGTCTGAACCCACAAGAGGATCACAAAGCTTTTATCCCTTCTCCTTCCAGTTACATTTGACATTTGATGTCTGTATCCACCTTTGCAG	GCTGAGTATGCCCGCCGTGGTTTCTCAGAGGTGAAAACTCCCACGCTGTTTTCTACAAAACTCTGGGAACAGTCAGGGCACTGGGAACACTATAGGGCAGACATGTTTTCCCTGAAGCCCCCTGGCACTGATGGTGTTGACAACTCCCAGAGTGGCCATCCTGCCAGGTGTCCCAAAGACACACTTGCTCTAAAGCCCATGAACTGCCCTGCACACTGGTGAGTTGGGGGTCAGGAGGCCTGCTCCTCCTGGGCTGGGATACGGTCACCAAATGTAAAGTAATAGAAAGTACTTTGGAGCTGGGCGAGGTGGCGCACACCTTTATTCCCAGGATTCTAGGCAGAGGCAAGCAGATTTCTGAGTGTGAAGCCAGCCTGGTCTACAAAGCTAGTTCTAGGA…	GTGGTTTTCCCTGTTCATTATAAGGCCAACTTTCTTTGCCTTTTTTTTTTAAAGACGGGGTCTCTTGTAGTCCAGGCTGGCCTCAAATGTACTTAGTAATGGAGGATGACCTTAAATTTATGGTCCTTCTGCTTCACCTCCTGAGCAATG	139	520	381	100	100	96.2441	0
	Alas2	Alas2--45	alternative 3-prime	Alas2.e01.F1 Alas2.e01.R1	GGCAAAGTGGCTAAAACCTACC	TCTTGCTCTTCCTGTCTTGGAG	TTAGGAAACTCCCCTAGTAGTGAAACCAGATTCATTTAACTCCTAGTCTCTATCCTAGGGGTCTCTAGGATATAGTAAGTCCCAGTAATCATTGCTAAGCTGAATACATAGCTAAGAATGAATGTGCAATTACTCTCTTACCTTGTGTAG	ACTCTCCATCTTGGGCTAAGAGCCATTGTCCTTTCATGCTGTCAG		139	184	45	100	94.6678	100	0
	Iqsec2	Iqsec2--27	alternative 5-prime	Iqsec2.e01.F1 Iqsec2.e01.R1	GTCCTGTCGCTCCCTCACCG	ACGGAAGCTGTATGTCACCAAG		GTCTTCCTCTTCAATGACCTCCTTGTG	GTATGGGCATTGTACCGAAGGAAATGGGAGGGAGATAGTCAGCAGAGCTGCTGAGTCTAGTGCAAACCATGGTGTGTGCAGTGTGGTTGATACAATGCATGCCATCTGCATGGTTCCCAGCAAGGTATAGCCCATCTTTGTCCCTCCTTT	150	177	27	98.2573	98.0695	98.1837	0.0736
	Ifrg15	Ifrg15--60	single exon skipping	Ifrg15.e01.F1 Ifrg15.e01.R1	GTGGCGGCTGGGGGTTGCAG	TCGCTGGTGTTGAGTTTGCAGG	TTTTGTGTCTGAACTACTATTTTCTCCTTTCAAAAG	GTCTTTGAGAAAGGATCCCTCCCCACCCCCACCTCCCCTACGGCACAAACAGAAATCGAG	GTAGGTTGGGATGGGTCTGTAATTTCCGGGAGGGTGCTGAGAATATACCTGGAGTCTTTCAAGCGTAAAACGAAACAAGATGAGAGTAGATTTTTGATAGGGACTTCAGATGAAAGGTAAATTTACTTAAAAGTTTTGAAATGTAAACGA	148	208	60	6.38075	6.27639	9.15984	0.10436
	Srrm1	Srrm1--15	alternative 3-prime	Srrm1.e01.F1 Srrm1.e01.R1	GTCACGATCCAAATCTCGGTCT	TTCTTCGGGGAGATGGTCGT	GTGATGTACCATCAAAATCTAAATGAATGGAAGTGGTCATGGTGGTGGAATTAGTGTCAAGAAGTTTTTTGTTTTTAGTTTATTTGGGGCCTAATTCTGTTTCTTACGGCAG	ATCATACTCTCCTAG		125	140	15	4.88432	4.75067	4.06732	0.13365
	Cd151	Cd151--118	alternative 5-prime	Cd151.e01.F1 Cd151.e01.R1	GGGGCTGGTATTTCAAAGCGTG	AGCAGGTACAGGTCAAAAGTCAC		GTGAGTGCTCCGTGAAGCATAGCCGGAGGGTGTGGGGAGCAGTGTCCTGAGTTCCTCGCTCACTGGTGTTCCTAGTCTCCAAGCTGGCCTCAGGGACGCCCAGGAGGCAGAGCCTGAG	GTAGGACAGGGTTGCAGACTCCTTTCCGGAAGATCGACGCCGGGGCCGGGCAGTTAGAAGGCCGGAGGGGGAGGGGTGAGGGAGAGAGCTTCTGTGGTTCTTGAGCAGGCCTGACGGTCTCTTTCGTGCAGAAACCCAGAAATTTAAAAG	138	256	118	27.1038	27.5862	26.9311	0.1727
	Bace1	Bace1--102	single exon skipping	Bace1.e01.F1 Bace1.e01.R1	CGGGCAGTCTCTGGTACACAC	AAGGATGGTGATGCGGAAGGAC	TCAATTTAGAACAAGAGAACAGGTACACAGAGGTTAAGCAACGTGCCCAAGGACGCACATATACAAAATGGGAAAGCTAAGATGCCAACCCCAGTAGGATGCTTAGCTGTCAGATTCACCCCTCCCACCTCTCCCCCCCTCTCTCCTCAG	TACAACTACGACAAGAGCATTGTGGACAGTGGGACCACCAACCTTCGCTTGCCCAAGAAAGTATTTGAAGCTGCCGTCAAGTCCATCAAGGCAGCCTCCTCG	GTCAGTGACAGTCACACTCCTCAGCAAGCCCTAAAGATACGTAGATCCTTCCCATCAGGCGCTTACAAACCACTGCTCTGTTGACTTGGCATTGAGATGCCTTTTTTTTTTTTTTTTTTTTTTTTGAGATGGGGTCATGAACGTAGCCCA	248	350	102	95.4046	95.2206	95.9473	0.184
	Zscan21	Zscan21--19	alternative 5-prime	Zscan21.e01.F1 Zscan21.e01.R1	CGGTGGTGCTGTCGTTCAGC	AGACACTCTGCACTTGGAAACT		GTGAGCCTGCGAGTCCCAG	GTTAGCCTAGCGGTCGGGGAGCGTTGGCCAAAAGATTTCGAGAGGGTGGGACGGGTTTAGCGACTGTGGTTCTGGTTCGGGGAGTTCCTCCATGGTGGTTCTGGGAGATTGAGGAGGAGCGCCCCGCCCAGCCGTCGTCGGCGCCCGCTC	124	143	19	44.8225	47.7977	44.614	0.2085
	4930511M06Rik	4930511M06Rik--153	single exon skipping	4930511M06Rik.e01.F1 4930511M06Rik.e01.R1	GCCTTTGGTCTCTGCGTTTGC	CCATCACCCTTTCTCTCCGTGC	TCCTCAAATAAAAGAGATGACTTTAAAAATATACCAAGGGGAAACTGAAACACAGATGGCAGAGAAGTCTAGACAGGCAATTCATAGAAATGAGCTTAAAGCTATCTGTCAGTTCCTCTCTGCTACTACAGTGTGTTGCATCTCCTCCAG	GAAGGGATTAAAGCGGTGACGTCATTCTCCTGGTCCGTTTCGGCTTTCACTGCACAGTGAAAAGTCCTGGTTTCCTTAGCTCTGCACAGAAGAGAACTGACCCAGAGGAAACAGTTCCAACTTTTTCAACAACCCAGAGGATGAATGTAGAAG	GTAGAGGTCACCTGACACCAGTCAGCGCTTCCCAACAGATGCGACCAACCACAGGCAACTCTTCAGTTCATGAAACTGTTCAGTGAGAACCAGGATGTGTTGTAAATAGAAAACACACAGCAGGTTCTGTTAACTTAGTCCATTATATAA	231	384	153	7.21176	7	0	0.21176
	Zscan21	Zscan21--85	single exon skipping	Zscan21.e03.F1 Zscan21.e03.R1	ACGGTGAGCCTGCGAGTCCC	GGGCGAAGGTCCCATAGATTCC	TACTAGATCTGCCCAGTAGTTATGCTCTTCAGAATTATTGGCCTGCCTGGAAGCTTTTTGAAAATTAGTTTGCTCGGTTTGAGACGGGGTCTTACTGTATGGCCTACACTGGTGTATAATTGGTGATCCTCCTGTCTCTGTTCTCTTCAG	TGCTGTAATTACAGGTATGCACCACCACGACTTCAGCTTGGAGTTTCCAAGTGCAGAGTGTCTTAAGGGCATTATCTACTACAAG	GTAATAATTGCTGTTCATTTGATGCAATCTGTGATAGTTTGATTTGTTTACACTTCGTCTTGCACAGAATGAATTTGAGGCTGATTAAGGGAGTGTGTGTGTGTGGGGGGGGGACTTATAAACTGTAGAATTCGCATAAAGGAGGGAAAA	177	262	85	98.8038	100	98.587	0.2168
	Inpp5a	Inpp5a--51	alternative 5-prime	Inpp5a.e01.F1 Inpp5a.e01.R1	CCGGTGTTCCTGGCCTTCCG	TGCTGTCTGTTAGAGTTTTGGCA		GTAAACCTCACGCCCATGTACACAAGTGTTGTGTCGTGCAGTGACGTGGTG	GTAAATATGGCTCCTCCTTGCTCTCCTTTCTGCAGCTTTTCC	289	340	51	96.8613	97.6212	96.6247	0.2366
	Kars	Kars--180	single exon skipping	Kars.e01.F1 Kars.e01.R1	AGTGAAGTCAAAGTGGATGGCG	TGGTTGGGAGCGGAAGCAGT	TAAGAACATTGCAGATGTTAGTCAGGAGGGACTGAAGTTCAGAGGGACATTGCACGTTAGTACAAATCATGGCTCCCCTCCCCAGGAGTGCGGGAGGAGCGGGTGTATGCTATTGGTCCCCTCTGACTACACGTCTCTGTTTCCTGCTAG	GTGGTGGTAATCAGTAGTTCCAGGGTGTTCCGCCATGTTGATGCAAGCTGCTGTCAGGCTTGTTAGGGGGGCCCTGCGCCAAACCTCATGGGCAGAATGGGGTCAGAGGGAACTTCGACTGGGCCACCTTGCTCCTTTCACAACGCTCCACAAGGACCAGCCACTTTCTGATAGAAGAAG	GTTGGTGCCCATTACCTTCTTTATTGCTCCAGGAGCAGAATCTTTCCTTCAGGGTCTTTTAGCTGGCTAAGTCTCTGGACGTGCTAAAGAAACAGAGCTCTCTTGCCCAAGCCAAGACTCCCCTCTTACTCTATGAGTTCAGAGTCCTTC	149	329	180	2.61214	2.37512	2.10436	0.23702
	Pde1c	Pde1c--27	single exon skipping	Pde1c.e02.F1 Pde1c.e02.R1	AGCAACTCTCTGAAACACCTGC	ACTGTGGCTGCATATTCCAGAT	TCACAGACTAGCAGCTGAACTGTGAAACCACACCACAGAAGGAAACCCTAGAATTGTTGACACACATTCCTGTCCCTGCTAAAGCAATCCCTTCCTCCACTGTCTGCCAAAGGATCTGTCTGACATGTGTTTATGCTTCTTTTCCTACAG	GAGGAAATATAAGAAAACGTCCCAGAG	GTAAGCACATCTCTCTGGGGGAGAAGAGCCTTCTGAGCTGAGGTTGGAGGAGCTGTGACTCAGCTCCTCCCAGGTTTGACTTCTCTACACTGCCATTGTATTAAACAGTCCTTGAGTTCTCAGTGACTTGCCTTCTTTATCTCACAATTT	149	176	27	96.3607	96.1113	100	0.2494
	Atp2a3	Atp2a3--13	alternative 5-prime	Atp2a3.e01.F1 Atp2a3.e01.R1	CCAGGACCCCATACCACACC	GGTGGGAACAGGACAAATGCCT		GTTGGCTTCTTGG	GTATCATTTTCATGGGTGGAAACAAAGGGGAGGATTTGTCTTCATTCAGGAGGAATGAACACTGACAGGGTTAGGTCCAGAGAAGAAAGCTAGCGAGCTACAGAGAGACCTGGGTTGGGCTCAGCAACTAGCTAAGACCTGCTTTGGGCA	116	129	13	8.61799	8.32916	11.3577	0.28883
	Cd74	Cd74--192	single exon skipping	Cd74.e01.F1 Cd74.e01.R1	GGATGAAGCAGTGGCTCTTGTT	CTTGACCCAGTTCCTGCCTG	TCTCATCTAGGCTATGGGTCTACCCCATAAGGAAAGCAATTTGGATAGGCATTAAGCCCATGGCAGTGGTGTGTGTGTGTGTGTGGGTCTCTGCTCTGCTGAGATCCTGGCCCAGAGTCCACCCACTCACTGTCTTCATCATGCCTTCAG	TACTGACCAAGTGCCAGGAAGAAGTCAGCCACATCCCTGCCGTCTACCCGGGTGCGTTCCGTCCCAAGTGCGACGAGAACGGTAACTATTTGCCACTCCAGTGCCACGGGAGCACTGGCTACTGCTGGTGTGTGTTCCCCAACGGCACTGAGGTTCCTCACACCAAGAGCCGCGGGCGCCATAACTGCAGTG	GTAAGCAGGGGACACCGTGTCACATAATCTAAAGGACTAGGAAGCTCTAGGAAGGCCAAGGGTCCAAAGGTCCCTCCCAGTATACATGGGGTCAGGACATGGGTTGGCTGTGCCCTGGGAGCATCCACCATCAGTCACACACACACCAGC	141	333	192	3.42513	3.11463	2.73191	0.3105
	Mettl8	Mettl8--228	alternative 3-prime	Mettl8.e01.F1 Mettl8.e01.R1	AGAGGAAAACTCAGCCACACGA	CAGGAAACGGCTCTGTCTTCCC	CTGCCTTTGCCTCTCAAATACTGGGATTAAAGGTGTGCACCACAACACTTGACTTACATATTTAACTATTAAAGGTATTTAGCTATCAAAATAGCAATCAATAGTAAATAGAACTCATAGTAAAATGAATTTTTTTCCTCTCTGTTTTAG	TTAAGTTTGAAAGTGACGCTAACAAATACTGGGATATATTTTACCAGACCCATAAGAATAAGTTTTTCAAGAATCGTAATTGGCTGTTGAGGGAATTTCCTGAAATCCTTCCTGTTAATCAAAACACTAAAGAGAAAGTGGGAGAATCATCCTGGGATCAAGTCGGAAGCAGCATCTCTAGGACACAAGGAACAGAAACCCATTGTCAAGAGAGTTTTGTCTCGCCAG		125	353	228	13.981	13.6667	12.4807	0.3143
	Homer2	Homer2--33	alternative 3-prime	Homer2.e01.F1 Homer2.e01.R1	TTGCAGAGAAGTTCCAGGAGGT	CTCAGACTTGAGGTGAGTGTCG	GGTCAGCCTTTCTGCTGGTTAGTCTACACTGCACTCTGGTTCAATGAGTGGGTTTGTCCAGACTCATAAACTCATATTTTCTCATTATGCCTAACTTGCTGCCAATGTAAGGACAAGCAGTAACATGTGAAGATAATTCACTTTGGCCAG	GAATCTGGGTGTGAAACCCCGTCTTCCACTCAG		167	200	33	37.8174	37.439	29.4118	0.3784
	Kbtbd8	Kbtbd8--211	single exon skipping	Kbtbd8.e01.F1 Kbtbd8.e01.R1	CCCTGTAGTAATGGCCGCGT	AGCACACTGGTCTTGTATGGAA	TTCGCCCTTGTTGAGCTCTCGGCTCCTAGAGCCTGTGTCGGCGCTCCTGTGCCCACACACGGACGTTTGTGTACGGGGTGGGGGGGAAAAAAACCCACGATGCCGTAAACTGGCTTCGAACTTCTTGTGGTTGTGCGATTTTTCTCCTAG	ATTTAAGTAAGTCTTCCCCAACACCGAATGGGATTCCATCTTCAGACACAGCCAACGATACCATGGATCCTTTCCATGCTTGCAGTATTCTTAAGCAACTCAAAACAATGTACGATGAAGGACAGTTGACAGACATTGTAGTGGAAGTGGATCACGGGAAAACATTTTCCTGTCATAGAAACGTTCTTGCTGCAATCAGCCCCTACTTCAG	GTATGACGACGGTAGAAACTTATATATTACTATCCGTACAAGACTCCCTTTCAACCCAGTGTTAGCCACTTGATTGTGGTACTGAGTTGGGACAAATACATAAAGGCAAACCAGGTGTTTATTTTCTGAGAGTAGGTAACAGGTCTTGCT	219	430	211	76.2842	75.8333	82.9545	0.4509
	Mterf	Mterf--19	alternative 5-prime	Mterf.e01.F1 Mterf.e01.R1	ACTCCGCTCCCTCCCG	TCGACTTGAGGAAAACTTCTGCT		GTGTCTACCGGGAGCGTTG	GTAGGAGCGCGGATGCAGTGTGCGGGCTGGGGCTGGGGAGCTGCTGGAGCCTTTGCGAGCGGCTTGCGAGTCTCTGCTAGACAGGGCGATGAATGGCTAAAGGCCATTGCAGAACTGCCCGAGGGAAGGCGAGCCTTCGATGTGGGATTA	168	187	19	94.9239	89.0244	94.4444	0.4795
	2700094K13Rik	2700094K13Rik--25	alternative 5-prime	2700094K13Rik.e01.F1 2700094K13Rik.e01.R1	GCCCTCCACGAAAGCTCAAATT	TGGCTTCAGGTGCATAGCTT		GTTGGGAAAGAGTCCTCATGTTGAG	GTTTGCATCGTGACCAGGGCATGCACACTGGGATAGACAGGGAACGTCTCCTTACCATTTCGGTGTATTTTTCATGGGATTTGGGATTTTCGAAGAGGAGCTAAATTGTAGAACTCCTGCTGATAACACTCCCGACCCCCAAACAAATCT	147	172	25	85.6218	87.044	85.1288	0.493
	Ncaph2	Ncaph2--17	alternative 5-prime	Ncaph2.e01.F1 Ncaph2.e01.R1	CGCTTTGCTCACCTCTTGCAG	AAGTTCATTGTGGTTTTGCCTTCA		GCGAGTATCTGGAGGAG	GTGAGGGCGGCGGGGGAATGGCATCGGCCTGGGCGCTCAGGCTGCATTGCCACCCCCCGCCTCCGGGTCTGTAGCCGTCTGGTGTGTCATCCGCAGTCTTGTTTCTTTCCTCACCCCCCTTCAAAATCCAGCCTGCCTCTCGAAACTTTC	123	140	17	82.386	81.8182	83.7004	0.5678
	Wac	Wac--309	single exon skipping	Wac.e01.F1 Wac.e01.R1	GACAGGGATTACAGAAGAGAGGTG	CAGAGGCTGAAGATGTGGAAGG	ACTATCTGGGCTTGCAGTTTTGTGGAAAGGAAAATAAGTTCAGGTGTATTGTTCAATTAGCTGATGTTCATGATGTAGGATTCTAACAGCGTTTGTTTTTCTTCCCCCTTCTGTCATTCCAACATCTCTTTTGGGAACTGTGAACTACAG	TGGAAGACAAGCATTCCAGCGATGCCAGTAGTTTGCTCCCACAGAATATTTTGTCTCAAACAAGCAGACACAATGACAAAGACTACAGACTGCCAAGAGCAGAGACTCACAGTAGCTCTACGCCAGTACAGCACCCCATCAAACCAGTGGTTCATCCAACCGCTACCCCAAGCACTGTTCCTTCTAGTCCATTTACGCTTCAGTCTGATCACCAGCCAAAGAAATCATTTGATGCTAATGGAGCATCTACTTTATCCAAACTGCCTACACCCACAGCTTCTCTCCCTGCACAGAAAACAGAGAGAAAAG	GTATGCTCTTACTGCTCCACGCTGCATGTTGAACTCTAGTTGTTAGTCTTTCCTTTGGCTCAAATAAGACTCTTAACTCTAAATTCTTTTTCAGAGTGTTATTAGGTAGGCTTAGGTCTAAAATTAGTAGTTTAGGTTTTTCTTTTAATT	127	436	309	35.9015	25.2664	35.3004	0.6011
	Dtnb	Dtnb--41	single exon skipping	Dtnb.e02.F1 Dtnb.e02.R1	AGGAGAAACCTCCGCAATGACT	CTGAGCTTCCTGTGTCCTGGC	GCTGTCAAGTAAACGCACAGAGCAGCGTTCCCGTGGATCATGCAGACACTCCCATGGAAGGCACACCAGGGCATTTTTCAGCAGAGGGAAGCCTCCTGTTCAGAACTGTTACTGCCACACTTACCCTCAAGTCCATCTGTTTTCCTGCAG	GAGAGGTTACTCCTGTGTCCTGATTGGCTTTCCCAGCTAAG	GTCAGTTGCCCATTCTGCCACAGGAGACAATGCCCGTACCCTGTCTCATCCCATCTCTCATGCCCACACTGAAGCCCAACCCTCATGTGTGTGTCTGTGTGTGTCTATGTGCGTGTGCACATGTGTGTGTGTACGTGTGTGTGTGAGAAC	121	162	41	3.99637	1.98232	3.38983	0.60654
	Dnaja3	Dnaja3--117	single exon skipping	Dnaja3.e01.F1 Dnaja3.e01.R1	TGGAGGGGACGGTTAATGGAGT	TTCAGAGGGATCTGGGAGCAGG	CCTTGCCAGCCTGAGAGTGGCCCTTATGTTCCTGGAGTGGCCCTTGGCTACTCCTCAGCTTTTGGGCAGTTAGGTGGGTAGGTGGGGCTGGCATTTGCTGCATGGAGGTGTCTGCTCTTGACCTCGGTTCTTTCTGTTGTTTGTGCCCAG	GTGGCAGAACCATGGATAGCTCCGCAGGAAGCAAGGATAGGCGAGAGGCTGGGGAGGACAATGAGGGATTCCTTTCCAAACTTAAGAAAATATTTACTTCCTGATACCCCTGCTGAG	GTAGGAAAACCTGTGAGCTTGCTTTCCTGTAAACCTCTGAACTAATCTCTCTTCTTTAACCAACATGAGATCCCACCTCACCCTACCCTATCCCAGGAGGTGGGAGAGTATAGTAAATGTGGTTCCCCTTCAATCCTTGGGGCAGAGCAT	155	272	117	3.59089	2.96503	2.47052	0.62586
	3830406C13Rik	3830406C13Rik--61	single exon skipping	3830406C13Rik.e01.F1 3830406C13Rik.e01.R1	AGCTTATCCCACACCCACAGC	TTCTTCCCTAAGTCCCCGCCAT	GATAGGAATTTACTACATGGAAAATAGTTTCATTTTCTACTTCTAATGAGCTTTCTCAGATGTAATTTTTCTTTTTGCCCAATCAGGGATAAGAATAGATTCAAAAGTCTGAGGCTGAGAATCTGCCCCTCAATTTTCTGTGTCATTTAG	GGTAACAAGAAGAAGCAGTGATCCAATGCGGAAAAATCTCTGGCTCAAAGTTGTGCATTGG	GTATGTCCTCCTTTGTTGAGTTCACCAATGCCTTATTTTAGCAAATACAGGGCACACAATAGTGGTTAATTCAGCCGTGAATGGCACAGAACCCCCCTCCCCCATCTCTGGCCTTGGATAGTATTCTGAGCTACTCTGGCACAGCAGGGT	248	309	61	4.34028	3.68664	5.0834	0.65364
	Zfp41	Zfp41--208	alternative 5-prime	Zfp41.e01.F1 Zfp41.e01.R1	GGCTCAAGTGGGCATTGTTAAC	GCATCAAGCAGACAGAACCACG		GTACTCTCTGCGTGTGTGCACGGTAGCCCCGACCGGGCGAAGGCCGGCTTCTGAGTCGTTTCTCTGTGGACCACCTCGGCGGTGTTGCAGAGGTCCTTGGAGGCGGGGAAGGTGGGCCGGGCTACCTAGCGAAGCCCCTTGTTGCTGGATGCATTGAGCGCCTTATCCTGCCGGCTCCAGCAGCTCCTTGATGGACCTGAGTCCCTAG	GTCAGCGGAATTCAACTAAGTTGCCTGAATCACTCGCACCTACTCCTGTGCACAGGCCTGTGAAGAGAGGGGGCAATAAGCTAAGTCGCTGGGGTCTTCTCTGGTTTTAATGACTATTTAAGTTTTCAGTGAGGATGGTCCTTGGTGAGC	125	333	208	3.12858	2.45245	4.84582	0.67613
	Tpx2	Tpx2--188	alternative 5-prime	Tpx2.e02.F1 Tpx2.e02.R1	AGTCGCTGGACTCGTAGGGTT	TGACAACCTCGCTCAAAGCCA		GTGAGGGGAGGCAGCGGTGCGCCGGAGGCCGTTTTTCCAGGGTTCTGAGAGGGCAGGGGAGTCCCCCGGGCGGGTCCGGACAGCCTAGACAGCGCGCGGGCTTTGGACGCCGGTGACAGGACTTCGGGGCGTTGGTATTTCTGGGAACCCCGGAGCAGAGGCTGCTCCAGGCTGTCAGCCACTAGACG	GTAAGGACTGTTGGTGTAAGCACTGCTCTGCAGTTCCCGCACCAAGCTTATTCATTAAGCGTTCCAAACATTATTTTAGGGAAGGAAGGCGAGGCCCAGTGGGCGGAAATAGCCCTGCCATTGAATAGCTTTGGTGGAGGAAAAGAGATG	135	323	188	2.73245	2.0533	6.86778	0.67915
	Tmem2	Tmem2--82	single exon skipping	Tmem2.e01.F1 Tmem2.e01.R1	AAGGCGGAGGGAGGAGCGTTA	TTGAGGTTGCAGGAAAGCAGGG	TTAGTTAACATGGGACAGCTCGTGATAGTGTCTTCTGCCTTTAAAATAACATTCTTTATTTATGTGTAGGGTGGTGAGTCGGGGCTGGAAATTTATCTCAGACTTTAAGCTCACTCTATCCCATACTGTGTCTGATTTTTGTCCTCACAG	AACGGAAAGTTAAGGTTAGACGAGAACTCTGAGCCGTCACCTGTTCTCTGTCAGCCTGTGGATGAGAGTAAGCTGAGGCGTG	GTGAGTGTGCATCTCTCTGTGTGTGTGTTAATGTGTGCGCAAGACATTAGCATCTAAATTCTTCTCTGGTCTCCTAGGAAGTTCTGTGTAGTTGGGATAGCGGGTCCATGGCTAATTGTTTGAGGTAGGTCTCCTCTCTTCGTCTAGCCA	273	355	82	4.44115	3.72322	3.69318	0.71793
	Irak2	Irak2--144	single exon skipping	Irak2.e01.F1 Irak2.e01.R1	AGCTGAGGAAGATCAAGTCCATG	CTGGGGAGAGTCGGGTGCAT	CAAGTCATGACCCAGAGAGAACAACTCAGGAGGCACAGTGAGAATTTGTGCTGGAGGCAGGGTTGGACCTCAAGTCTCTGACTTGCAGACCTGCCCCGCCATAGCTTCCTGGTCATGGAAAGTGACACCGTCCTCTATGCCTTGTTCCAG	GGAAGCCGGTTCCTGAGAGCACATCTCCCCTCCCAGCCTTCCCAGAGGCTGTGAAGCCAGGGGCTGTGGCTACTTCTAGAAGAAACCTCAAGGATGAACAGGAGAAAGTCCGGCCTGTGAAGCCACGTTCCCTTCTAGACACAG	GTGCTCTCCTCCCCTCCTTCCTCCTCCTCTTCTGAGTTTTAGATTTATACATTTTTCTTTTCTGTGTATGGGTGCTTGGCCTGACTATACATAAGGACTACTTGCATACAGTGGAGTCAAAAGAGGTCATTGGATTCCCTGGGATTCCCT	245	389	144	90.0332	89.296	94.0209	0.7372
	Lnx1	Lnx1--30	alternative 3-prime	Lnx1.e03.F1 Lnx1.e03.R1	AGAACACCACTGTCCCCGAAG	CCGTCCATCTCTGGCAATCACT	GAAAAACATTCCAGTAGAGAATGCTGGCACCAAGGCAGGAAAGTGGTGCCACACACAGGGAACTGTCAACAGTTTAGCTTGGCATTCAGAGTGGCTGGAGATGCCCGTGGAGTAGATGTCTGAAACAAATACTGTTTCTGTCCATTTCAG	TCTTCCCAAGGTTGTTTCACCTGATTCCAG		167	197	30	97.4403	96.6904	92.7825	0.7499
	Clmn	Clmn--93	single exon skipping	Clmn.e01.F1 Clmn.e01.R1	TGGATGACAGGAGAAACAGAGTG	AGCTGTGGGAAGAGCAGTAAGC	ATGAGGGAAAAGTTAGCAATCCCTGAATCCGGGCAGAGAGGCAGCGCACAGCTCAGTATGTGTCTTGGGCAGAAGGCGGTTGTCAGAGGTAGAGCTGTATGCATCCCCTCCCATAGGGCCTGACTCTCTGTCCCTTCTGTCCCACTGCAG	GTACAATTCTCAGAAGCTCACTGAGCTGATTTTACAGTTCTACGGCATCAGAGCAGACATGAAGCGCGAGTACAAACATGCCAGGCTGTCTAT	GAAAGTATTCGTTACTGGTGGAGAACTAAATTGTCTAGTTGATAGTTCTCAAGTTACAGTAGTAAACTGGTGCTGAGACTCCCGAACCTTAGAGCCCCCGAAAGGAATCTTAGTTCTGACTAAGCCCTACCCTGTTAAAGGCACAGAAGT	184	277	93	3.9382	3.18253	3.04183	0.75567
	Mark2	Mark2--27	single exon skipping	Mark2.e01.F1 Mark2.e01.R1	TGACCCCAGCCTCTCCCTCT	CGTCTCCACTCGGTCTTTGCTT	GCTGTCCACACACCGTCTTGTTGGTTTTTTGTTTTCTGTTTGTTTGTTTGATTGGGGTTGGGTTTTTTGTTTGTTTTTGGATTTTTTTTTGGTTTTCGTTTTTTGTTTTATTTCCTTTTTTATTTTGTCTTTTTTGTTTGTTTTTTTTAG	AAATCTGTCTTTCAGGTTTGCCAGAAG	GTAGGCGTTGAGCCCGCTCTGTATGTGTGTCTGTCTGTCAGTCTGTCTGTCGGTCCTGCCTCCATCACTAACTCCCCCATTGGCTGATGCTTCCTGTCTTTCTGCTGACCTTGTCTATGTGGACCTCTGTCTGCTATCTTAAAGGGATGA	131	158	27	3.97727	3.14843	12.1478	0.82884
	Zfp295	Zfp295--143	single exon skipping	Zfp295.e01.F1 Zfp295.e01.R1	AGGGCTGAAGAGCGGTGAGTAA	TGTGCTGGGTTGATGTAATGCA	GCTTTAACATCAATATGAAGTAAATCCCAAGCCTTTCCTTATTCCCACCAGTCACTCACTCTTCCACCCTACCACCTCCTGACCACATTGATAGCCTTCTGGTGTTCTTCCACACTCTATGCCTTCTTTATCACATTGTTGTCTGCCCAG	TCACAGGAATGTGAGGTGCAGGAGAACAGGAAGCCAGCCAACGAGCTCACCTCCCACCATCAGCACCTCTTATGATGCACAGTGTACAGCGGGCTCACAAACACTCGGGAGAGGAAGAGAGAAGAAAGATGTGTGCTTGCCAG	GTGGGATTTGCTCTGTAGACTGGGCTTTTCACAAGTTGCCTTGTTTATGTCTCATGTGATTTACACATGGTATAGGTAGGGCTAGCACTGATCAGGCAAGGACACTACTGTTCAGAAAGGATGAGCAGTCCTGTTAAGATTATATTCCTG	160	303	143	37.619	36.747	49.6133	0.872
	Sgce	Sgce--108	single exon skipping	Sgce.e04.F1 Sgce.e04.R1	GATCGAGGACGGTTGGCTTAGG	CATGAACAAAGAGGACACCTGC	TATTGACCATGTACTAAGCATTTGCTAGTTGGAATTCAGCTCCTAGTCTGAGAAGATGTAGTCTGAGCCAAGTTAACAGTAACTGTGATAGTAATTTTTAATTTGACATTAATTTCATGTCTCTGTGTGCATTTGTTTTATTCTGAAAAG	CTTTTTTATTAAGCTGTGCCGATGGCATAAATGGAACAGTTAACTGGAAGACCAAACAAGCCAGCAGTTTTAGTATCAGCAGGAAACTGGCTGCTGGGAAGAAAGATG	GTGAGTTAGGCTTTAAATGTAAATCCTCAATTGGCTGTCAGTGTTTGCTTCCAGTGCTCTTTTGTTACGTTTTAGTCCTGTGTCAGTGAGTGTTTAATAAATCAGTCTGAAAAAAAAAATTTTTGTTTTCCTAATCTTCTAAAAAGCTTC	213	321	108	0.876424	0	0	0.876424
	Polg2	Polg2--125	alternative 5-prime	Polg2.e01.F1 Polg2.e01.R1	ATGGTGGTGTTCAGGGAGCAG	TGCTGGGTGTCTGATTGCTGTT		GTTAGTCTCTCCAGAAAGTATACGCGAAATCTTGCAAGACAGAGAGCCGAGTAAGGAACAGCTAGTGGCATTTCTTGAGAACTTATTAAAAACTTCTGGGAAACTACGGGCGACTCTTCTTCACG	GTATGGCTCTTCGCGTTTCGTGCTTCTGAACAGATTTGGGGTGGAAAAGCAGTCTTGCACGAGTTTGGAGACAGCAACGGCCCTAGGCTTCCAGGCAAAGAAGTGACCAGGTTCCTTTTTTTTTTTTTTTTTTTTTTTTTAATAACATCA	203	328	125	8.7445	7.79869	7.63766	0.94581
	Ubqln1	Ubqln1--84	single exon skipping	Ubqln1.e01.F1 Ubqln1.e01.R1	CCACAGCTCATGCAGAACATGC	GCATGGCTCTAGGATTCGACAT	GTGGATAGAACTTCCCTGCCTTTTTTTTATTTCTGTTCTCCCTCCCTTTAAGTGCCAATTTAGGCACTTGGAGGAAGGTAGAAATTAAACCAGGTACCTTACTTGTTTCAGATATTTCCAGTTAAAATTGTTTGAATACTTGCCCCATAG	ATGATGCTGAATAATCCCCTATTTGCTGGAAATCCTCAGCTTCAAGAACAAATGAGACAACAGCTCCCAACTTTCCTCCAACAA	GTGAGTAAGAGAAGACGCTGCTGTCCTTGTAATGCTCTGCTTGAAAGGTTTGGTGGTGAGCGAGAGTGTCCTTCTCCGTGGCTGACAGATAGCACAGTGCACAGGAGCGTGTGGTTCCACCCTCTAGTAGGCACTGAGCCTGACCCTCCC	136	220	84	13.8752	12.847	22.9893	1.0282
	Spire1	Spire1--174	single exon skipping	Spire1.e01.F1 Spire1.e01.R1	ATCTCATCAACACCCCAGCCAG	GTGCATCACTTCCTCCACAGT	GATGTAGCCATGAACCATTGCCATCCTGTGGTTTCTGTTTTGCTTTGTTTTGTTTTTCTTTCACAGTCTGTAATTGCGTTTGCAGGTCACTTGTTCAGCATTTTCTCCTTTTCTTTCCCTGCTGTTTTCTTTTTCCCTTCCATTGTTCAG	GTTCCTAGGATAACCGGTGTATGGCCCAGGACGCCTTTCCGACCACTTTTCTCTACCATACAAACAGCTTCTCTGCTGAGCTCTCATCCTTTTGAAGCAGCCATGTTTGGGGTAGCAGGGGCTATGTATTATCTGTTTGAGAGAGCTTTTACCAGCAGGTGGAAACCCTCAAAG	GTTGGCCTCTTTCTGCTGGTTCTGGGAATTCCTTTACTCTCTCTCTCTGTCTGACAGTGATACCTCAGCTACTATACTCTGCGAGAATTAACAGCTCAGATGGGCACTTTGCTTTTGACTGCTGATTCCAATCTTGTATAGGACGCATAG	180	354	174	1.12383	62.7219	0	1.12383
	Cdkn1c	Cdkn1c--38	alternative 3-prime	Cdkn1c.e01.F1 Cdkn1c.e01.R1	CGTCCATCACCAATCAGCCAG	TGTCCACCTCCATCCACTGC	CGCCCTCCTCCTCTCCCCTCTTCCTTCTCCTCCCGTTCCCTTCTTTCTCGCTGCCCGCGTTTGCACAG	CCTTCGACCATGGGCATGTCCGACGTGTACCTCCGCAG		248	286	38	6.49762	5.23466	0	1.26296
	Ric8b	Ric8b--120	single exon skipping	Ric8b.e01.F1 Ric8b.e01.R1	ACGAGGACACGGACACTGAAGA	GCCAAAGCGAGGGCATAAACG	TATAGCAATCTATACAATAAAATTACTATTGAAATTATTGCCAATTTTTGGCTATTATACTCTTTCTTAATTAAATTAAAACTTGGACCAGAAGATAGAGAAAGAGCATAATTCTAAAACATACAGCATAACTTTTTTTTCTTTTTGTAG	CATTAATCTTATCACTGGTCATTTAGAGGAACCAATGCCAAACCCTATAGATGAAATGACAGAAGAACAAAAAGAATATGAAGCCATGAAACTTGTCAACATGCTTGATAAACTTTCCAG	GTATTGTATTCCCATCCATTTTTTGCTTGGTTTCTAAGAATGTTCTACTTCTTTGTCTCTCTCACTGAGAGTTACCATAGAACAGCAACTCTGGAAATCCATGTCTGTTGGAACAGAGGCAGTAGCAGCTAAGTGCCGCCATGGCGTTTC	260	380	120	7.57049	4.81216	6.27737	1.29312
	2610020H08Rik	2610020H08Rik--310	multiple exon skipping	2610020H08Rik.e01.F1 2610020H08Rik.e01.R1	GCCCAGTACACTCAATCACTCT	AGACTCACACTCTCACGCCT	TTTATTTAAAGCTGACTGACAATCTAGAATCCAGCAGCTGTCTGGCCCATCACTATGGCAGCCACTATGGTCAAGGTCCCGTTCTCAGCCCCTTTCTTTAGCAGTTTGATTTGGAAAGTAACAATGGTAAAAACCTTGTTCTTTGTGCAG	CCTTACTTCTCTATACAATATGAAGTCCTGGAAGCTGCTCAGCTGGCTCTAGAGACCATGAATGGCAGTCTATTAGAAGGTTCCTGTATCAGGGTAAGGTGGACAAAGCTGAAATCAGCCCCCTTCATCTAGGCAAGGTTTACAGCCCCCTGTAAGTAGGGACATTCTGGAGATGCCCAGGCATGAGACAGTGTAACAAATGCCTTCAGTCAAGACTGAATATCTTTAGTTTTATAGAATTCAGTTTGGGATAGACTAGAGTCTTCACTATATTCTTTATTAGTTGTCCTTATGCATGGAAGGTCTGTTCTACATGGCTATTATGAGTCTGCCCATTCCTTTAGCTTTCAAGGAGGTAAGATGGTGGGATCGTGAAGTTCTTTTGGTACAAGTAAGCAA…	GTAAGTCTTACTATTAAATTCATCCTTGAAGGAAATTGGAGATAACATGATATCAGAGAAGGGATTCATCAAACAAACTCTCCTAGATTAGACCAGGGCAGAGCTTCTAATTCTGGATCCTATCCCCATACCTTAGCTGTGGATCTGCTT	127	437	310	10.2975	6.23441	8.99941	1.29809
	Cdk2	Cdk2--144	single exon skipping	Cdk2.e01.F1 Cdk2.e01.R1	AGCACCTGAAATTCTTCTGGGC	GCCAAACCACCTCATCTGGG	GAAATATTTTTATGGTCCTTTGGGTTGAAACTGGGGACTTGGAGACCATTAGCCTAGATATAGGTATACATATAGAATGTGAATTTATCCACCAGTACCTTACAATTGCCCATATTCCTCTCTCAATTCATCAAAAAAATATTTGTTAAG	CACCTAGTGTGTACCCAGCACCATGCTAAGTGCTGTGGGGAACACAGAAGAAATGGAAGACACAGTCTCTGCCCGCTGTGCTCCTATCTAGAAGTGGCTGCATCACAAGGAGGGGGGATGACCGCAGTGTCTGCCCCACACCCC	GTGAGTGGCTTGGGATCCCTTTGCTATGCGTCAGGGGCACCCCAGACAGTCACCCCCTCCCAGCCCCACCCAGCCTCGGGAATCTATGAAGCCACGGTTGGGGGAAGGAAGGAGGGGCGAGGAGACAGATAAGGGACTTCATTGTCTCAA	176	320	144	26.7782	19.9221	25.4626	1.3156
	Eif5	Eif5--139	alternative 3-prime	Eif5.e01.F1 Eif5.e01.R1	CGCCTCTTCCTCCCAGTCCC	TGACGTTGACAGACATTTTGGC	TGGGGATGTCAGCTGTTTTCTCACAAGGACTCGGGCTGTTAGAGCTCGGAGTGTTAGTTGTGTGAGGGACTCGGGGACGGGAAGTTGTCCCGGGGAGGAGTGATGCTAAACCTGTAGGGTTGTTGTGTGTTTTCTCCTTTTCTCTTTCAG	AGCTGTTGCGCAGCCATTGGTACCTGTATTGGGGAAACATAGCATACAAGCAAGAAGCTTACAGCCTCAGTGGCGAAAATTTTTTCATGTCAGAGACCGAGAACTCTTGCAGTCGTTTATGTCATCCCTTCTTCTCCAG		147	286	139	97.8399	96.5153	96.2516	1.3246
	Erbb2ip	Erbb2ip--78	alternative 3-prime	Erbb2ip.e01.F1 Erbb2ip.e01.R1	TCATGTCAGAAGAGCAGAACCAC	GTGTATATGGAGGCTGGTGGGC	ATAGTTTTTAAAAATATAATGGTTTGCAAGAATAAAGTGGTTTAATGGTTTAAAAGACTCTAGTGAGTATTGAATGATGTAGAATGTTAAAACGCTAGTGCTTTTGTATTAATCTAAGGAGAATATTAAGATAATTCATGTTTTTCTTAG	ATGCCTTTGAGTAATGGACAAATGGGCCAGCCTCTCAGGCCTCAGGCACATTATAGTCAAACCCATCACCCCCCTCAG		153	231	78	97.1886	95.8184	95.2424	1.3702
	Upf1	Upf1--33	alternative 5-prime	Upf1.e01.F1 Upf1.e01.R1	ATAACATCACGGTCAGGTGGGA	CAGATCCCCTTTGTACCGCA		GTAATGAGGATTTAGTCATAATTTGGTTAAGAG	GTGATTTTAAGTTTTAAAATATTTGTGACTATAAGTAGAATAAAATTCCTAGTCCCCCATATCATGTCCC	131	164	33	7.42065	5.66696	6.01314	1.40751
	Atl2	Atl2--245	single exon skipping	Atl2.e01.F1 Atl2.e01.R1	CGGTACAAGATGGCGGAGGG	GCCAGTCAAGGGTTCATTGTTT	AAATCCAAGGAACTTGAATATCCCCTTTCTATAACTATTCTCAAATGTTCTATAGAGAGGAAATATTTCAAATTTTGCTTTAGGTGTGGTCCTTAAGGAGAAGTTAGTAATGTAGGGACTAAAGTAACCTGTTTCTTTTTTAAATTCTAG	GTGAGGATTATGAAGATGATGACCTAGTAAACTCAGATGAGGTTATGAAGAAACCATGCCCAGTACAGATTGTTCTCGCCCATGAAGATGACCATAACTTTGAGCTTGATGAAGAGGCTTTGGAGCAGATCCTGCTGCAGGAGCACATACGGGATCTTAACATAGTCGTGGTGTCTGTGGCAGGAGCTTTCCGTAAAGGGAAATCATTTCTCCTGGACTTCATGCTTAGATATATGTATAACAAG	GTGAATAGTGTCTTTCAAATTGACCCCAACTGATATAAAAATAAAAGATATAAAAGAAAGAAGACAGAGACACAGTTATATTTTTAATTTTTAGCTGTTTCTCAAATATCTGATTATACCTTGAAAGATCACTGACATACTATGTGTGTG	172	417	245	89.1837	87.7527	93.6731	1.431
	Bcor	Bcor--102	alternative 3-prime	Bcor.e01.F1 Bcor.e01.R1	GACACGCCACACAGCCCCAC	TGCTCCCACCGTTCTCTAAGGT	CCAGAGGCGGCCAAAGAAAAATAAAGTGACCTGCCAAGCAGAGACAGTGGCCACACCCTTCCCCTCCCCCACCCCATTGGTGCTATGTAAGACAGGTTTTTTTCCTCCCCATGGGGCTTTTTGATTAATTTGTAGTTATTTCTCCATTAG	ATGACTGGCCTGAGAGGGAAATGACAAACAGTTCCTCTAACCACTTAGAAGACCCACATTGTAATGAGCTGACCAACCTGAAGGTGTGCATTGAATTAACAG		188	290	102	8.52053	7.06288	12.735	1.45765
	Rbms1	Rbms1--48	single exon skipping	Rbms1.e01.F1 Rbms1.e01.R1	ACAGTATTGCCACAAACCGAATG	TGCAGAATGTACGGCTGAGGC	GCCTTCTCCACTAAACCACCATATGCTTATGCAGTTGGATTGAGAAAGAGGCATCTGCGAGAACCCACCAGTACCCCAGTGGGGAAAGGCTGCAGTCCAGATAACTGAAATGTTAACAAGGCAGAAGCACTTAACTTTGGTCTGCCTTAG	GTGGCAAAGGAAACCAGAGAGAACAAGTATCGGGGCTCTGCTATCAAG	GTAAATCACACTACATTCTTTCCCCATGACTCTTCCCCGTATTCTCTCTGTAGAATCTCTGAAGTTTAACACTCAGGGACAGGATACAGGAGGGTGCTGTCTTATCAGCACTGGAAATGGAAATGGACCTTAAGATCCCATAGACCTTGA	121	169	48	8.54839	7.02558	3.90156	1.52281
	Ephb4	Ephb4--27	alternative 3-prime	Ephb4.e01.F1 Ephb4.e01.R1	ACCACCTCCTTTTGAGCCTGTC	ACCTCGTAGTCCAGCACGGC	AATTAGGAAGCAAAACCCCTAGGGTTTGTGGTCCGGCTCAGAGGTAGAGCATTTGTCTAGTGCATGTAGGGCCCTGACCGCATCCCCAGCACTGTGGGGGTGCGGGTCGGGCAAGAATTGGAAACTGCTAATTGCTAGACTTTGCAGCAG	GGCGCATTGGGTTTCTTTCTCCTGCAG		153	180	27	4.87575	3.31609	2.65734	1.55966
	Klc1	Klc1--24	alternative 3-prime	Klc1.e01.F1 Klc1.e01.R1	CCACCGTCACAACCACCTTGAA	AGGGTCATTTAGCACTTCAGCC	GCCCTCTGACCTCTTCCACATGGCTCTGTAGCAGGCACGCAGCAACAGCAAAGAGAATTTGACCTTGTCCCTAGTGAAGCTCAGATACTGAGACGCCTTCTGAGATGTCAGTGCTAACGGGCCACCCGTTCTCCCCTGCCTGGCTCACAG	GGTCTTGACAATGTTCACAAACAG		134	158	24	73.4903	71.9298	69.7348	1.5605
	Prom1	Prom1--18	single exon skipping	Prom1.e04.F1 Prom1.e04.R1	CTGAAGGAAAGCTGAAACAGGC	TGCTTGTTTGCTGGAGGGTC	AGGGTGTGAGCAGTGAGATTTCCCCCCACACCTGTGTCCAGCACCACACCTTAGCCTGCACTCCGTCGAGTAGGCCTCCTGGGTGATGTGATTGTGCTCTGGGCCCATGCTGATGTATTCTCCAATTCTCTTTCTCCAAACTCTGCTTAG	AAATTTGTGAGGGTGAGG	GTAAGTACCTCTTTTTCCTTTAGCTCTGTTGACTCCGCCCATGGCTAGTCTCTCTTTCTCCTCCGTTCTGTCCCCAAACCTCCCAACTTTCTGTTCCCTCGCTTCTATAGTTCTATACAAAGCAAAGGTAGTTTGCAGTTTGAGATCCCA	135	153	18	1.56295	0	0	1.56295
	Spg20	Spg20--171	single exon skipping	Spg20.e01.F1 Spg20.e01.R1	CCCAGAAGATGACAGAGAGCTG	CTCGCTCCATTCAGGCAATTCT	ACACACACACACACACACACACTTCACAGTTATCTGTGCAGTCAGACACACTGGCATCTGAACATGTGTGTCATGAGTCCATGGAGTGGTATACCTGGAGGGATGTCCTGCAAAGGCCAGCTGAGCTAAGCGTGGTCCTTTATGCTCTAG	GCCAACTGGAATAGAGAAGAAGATGAATTCCAAATCCCTGGGAGATCAAGTCACCCCTCTGAACCACCGAAGGAAGCTTCTGGCACTGATGTCAGGCAGTCAAGTTCTTCAGGTTCCTCAATAGACCAAGGCAGCAAGGATGCCCGCCATAAAGGAAAGCGTGGGAAAAAG	GCAAGTTAAGGACGCAGTGGGATGTGTGCCCCCAGTCTGATGGCCACACACGGCTAGAATGTGTCACAAGCAGATCACAGCTACAACTAGGGTCACCACACATTTGTGCTCAAACTGCTTTGAGAGAGACCTTGTGTTTGAGGACGGACT	160	331	171	28.5444	19.8783	26.9763	1.5681
	Zhx1	Zhx1--126	single exon skipping	Zhx1.e01.F1 Zhx1.e01.R1	GCCAAGTACCTCATTTGAAGGGA	TGATTTTAGGGGCAGGGATGAG	AGAATGTGGAAGAGCACCAGTTCTTGTTTAACTGCTGAACTATCTCTCCAGACCCCTCCTCCAACACTTTTGAGACAGTTTCATGAATCTTGCGTTCCTTCAATGAACAGGGATGACCTTGAATTTACAATCCTCACTTTCTACTTCCAG	AGTGCTGGGATTACAGGTGTACCCCACTATACCTGTCTGGGAAAACAATTCAGGATTTTGATGCATGCAGGGCAAGCATTCTACCAACTGGGCTACCTCCCTAGCTCCTTAAAGACTTTTTACAAA	GTAAGTTTTAAACATTGCTGGACCTTTAATATGTTCTTTGTCAGAGCCTAGAGATGTCGTGGAAAGCCAAACACATTCTTTCTGACCATAAAAGAAGAATTTGTATAAGGACTCCCAACATTTTTTTGCTGTGATCAAACAAATTTTGCT	300	426	126	3.59035	2.01124	1.87642	1.57911
	Itpr2	Itpr2--99	single exon skipping	Itpr2.e01.F1 Itpr2.e01.R1	ACCTGACGGTGAACAAGAGGTT	AGCTAGTGTTACAATTAACAGCATTCAC	CGACTGTATGCATCAGTGTGTGTTTGAACATGCTTCTCAGGGAGAAGAGTCAAGCTGTAGAAGATGACAGCCGGGGAGGCAGGTTGCTGGTGAGGCTTGCTGGGAAGTTTTTAGCCCCACAGAGCATCAGAGTGTGTTTCTGATTCCTAG	ATCGTCGTAGGAGATAAAGTCGTTCTGATGCCTGTAAATGCTGGGCAGCCCCTGCATGCCAGCAACGTGGAGCTCTTGGACAACCCAGGCTGCAAAGAG	GTGAATCCAATCAGGAAAGGAAGGAGGGGCAGTTATGGAGCTTCTCTAGAGGGAGGGAGGGAGGAAGAGAGGGGAGAGACAGAAAGGAGAAGGAGGGAAGGAAGAGCACACAGAGGGGGAGGGATAGAAGAAGAGGAAAAGGGAGAGGGA	162	261	99	86.1328	84.2148	84.5179	1.6149
	Emcn	Emcn--39	single exon skipping	Emcn.e01.F1 Emcn.e01.R1	TGGGAACAACAACTGAAGGTCC	GAAGCAGTGACATGGTGTGTGC	CTACAATCACAAAGACCCATGAGTCTATTATCTGGGGTAACAAATGAATCCAAAAGAAGTTGATGTCTATAAAACTTACCTTTGAAAGAACTGTAAAACTGGATATTATATTCAACACTTAATTTTAGTGTTTTTATTTTTCCTTGAAAG	CTGAGAATCAGAGTTCAATCAGAACAACGGAAATATCAG	GTAAGTTCATTTTCTCTTCTAAGGGTATTCATCAGAATATGCCACAAATGAGGCCATCTAGGAGCACATATAAGCACATGAATATGCAAGCTTTCAAGCATGGTGAATCAGAAAACACTACAAGACAACTAAATATCAGGAGGCTTTGAG	201	240	39	96.7766	95.1136	94.7481	1.663
	Polr3e	Polr3e--78	single exon skipping	Polr3e.e01.F1 Polr3e.e01.R1	GTGTACTTGGCTAAAAGTCTGGC	AGTCTCGTCAGCACAGGCAC	GGTCTGGGTATTCTGGTTTCTGTTGGGTGTGGAGGTGTGGGAATAGTGTGAATAGGGTTGGCTATTTGTTAGTTCTTAATTGGAACCATTGATGTCCTGCTCCAGTTTGTTTTGGGCAGGGTGGACTGATGGGGGCCTTTTTCTCTCTAG	TATCCTGTGCGTCCTGCTTCAATGACCTATGATGACATTCCACATCTCTCAGCCAAGATCAAGCCCAAACAGCAGAAG	GTGGGGCTATCCTCCAAGATGGAAGTGGGGTACTGAGGGTATATGGGGGTTGAGGGAAGCAAGGAGACAAACTTTGGAGACTGAAAACCCAGAGAAGGTGCAGTGGATGGATTAGAGGAACAGCAGTGTGCAGCCAGAAAGAAAAGGCAG	147	225	78	100	97.0588	98.3163	1.6837
	Trp53	Trp53--96	alternative 3-prime	Trp53.e01.F1 Trp53.e01.R1	GCCTTAGAGTTAAAGGATGCCCA	GCCCCACTTTCTTGACCATTG	TGATAATAATGGCAGTGGTGGTGATGATGATGGTGGTGGTGATGATGGTGATGGTGAAAGGGAGGATAAACTGATTCTCAGAAGTATTCCAGTGTGTTCTGTGAATATCCCTACCCATAGTAGAAGCCATCTTAAATTCCTTTTTTTCAG	CCTCCAGCCTAGAGCCTTCCAAGCCTTGATCAAGGAGGAAAGCCCAAACTGCTAGCTCCCATCACTTCATCCCTCCCCTTTTCTGTCTTCCTATAG		130	226	96	2.89575	1.14983	0	1.74592
	2610020H08Rik	2610020H08Rik--337	multiple exon skipping	2610020H08Rik.e03.F1 2610020H08Rik.e03.R1	GACCTCCTTCGCATATTCAGGA	CAAGCCCACGTTCTTATAGCCA	TACCACAAGTAACTATTTTAGACGTTTATTTTCAATTAATTAGAACAGTCCTTGTGTTTGTGTCTATATTAAAATTATCAGAAACTTGATAATTGCTTTTTTGCCATTCCTGAGCATTATAGCTTGCTGTATTCTAATTTGTCTTTGTAG	AAAGCTCGCTTATCTACCATTTTATTTACTGACAACTGTGAAGTAACCCATAGACAGCTGTGTGAGTTGCTGAAGTATGCAGTTCTGGGTAAATCTGCTGTTCCTAAACCCAGGTATGAGATAAACTATTCATAAATCAGAGGTTTCACACTGGTTTCTAGAGGTCTATTCGTAGGTTGTTGACATAGATATAGATGGTAGATAGATGGTGGATACAAACAGATAGATAGACAGATAGACAGATATAGTTTGCAATTTGTGTATAAAAATCCAGATTGGTGATTTCTTCAAAAAACTTAAAAATTTAGCAACCATCTCTCTGTTTTCTCACCAGTCAGCATCTTTGTCAAAGGTGACAGAGATGTAGCAGTTTTTAGATAAGGGTGTGTGTACTCTAGT…	GTATGACTTCAATTCTTGTTTGAAGTTTGTAAAAAGATGTTTACTCTTGTGAGTAACAAACTCTTCAATCCTGATTAACTTAGACAAGAACAAAACAGAGTCTTTTTCTTTCTTTTTTTAAAGTAAGAATTTTAAAGTGGGCAAGCACCC	130	467	337	14.8736	13.0966	10.1153	1.777
	Psmg4	Psmg4--76	single exon skipping	Psmg4.e01.F1 Psmg4.e01.R1	CTGGCGGGATGGAGGAGTCT	TGTGTTGGAGAGGTTGTAGCTG	GTGTCTAGGTCACCTAGCTTGGCTGTAGACAAGTGCCAGCCACTAGGGACAGTTGTACGTCCTTTCCTTGCCTTGTGTGGAACCCAAAGCTGCCCAGCTGACAGTAGGAGAATCCACAGTATGTTCTTTGTTCTTTTTCTTCTTCTTTAG	GACCCCATCCCTGTGTGCACCTCCCTTTTTGGAGACACTTCTGATACAACTTCCACCGGCCTTGCTCAGCGCTTAG	GTATGTGCCCAAGGCTAATGCTTTGACACTAGCCGGATGTGACCCACGGTTTCATGTCCTAGGGTAAATGCCCTCAGAAGTAAAGGATCTGCATATGACAGACGACTGCCTCGTTGGCACTGGAAGCTGACTTCTGTCCCATGGTCTTTT	232	308	76	37.6147	23.088	35.828	1.7867
	Mapt	Mapt--174	multiple exon skipping	Mapt.e01.F1 Mapt.e01.R1	GCTTTGAACCAGTATGGCTGAC	CTTGAGTCACATGCCCAGCG	CCAAGAGTGGAACATGGTTGTGTAAGGGGCACTGGTCCCTTCCTGGTTTGATCATCGGGCTACAGTGTCCACACTAAAGAGATTACAGCTCAATAGGACACAGTTCTCAGGTTCCTCTTGAGGTCTGAGGGCTCACTGTATATGTTCCAG	AGTCTCCCCCACAGCCCCCCGCCGATGATGGAGCGGAGGAACCAGGGTCGGAGACCTCCGATGCTAAGAGCACTCCAACTGCTGAAGGTGGGGCCTCCCTACTCCCACCACTCCATTCATTCAGCTTACCTTGCTTTGAGCTTCCCCTCCCAACTCCACGCTACGCACTAGGGTTGCGGCTGCGCACTGTGTGCCACCCTCCCGGCTGCACTCGCTGCTTCCTATCCTGATGGCTGAGATGCGCTAGCCCGGTGCTTTGCAGGGTAGTGGGAGCGGGGACCTGCTTCTATGCCTGGCTCAACAGTGTGCGCCTTGAGCATCATTATCGTGCGTGTTGCCCTGAATGTTCCATGCTTGAAGAAGCTGGTCTGTGTAGCACAGCGAGGCTCACACACAGCT…	GTGAGGGTGAGCCCCGGAGCTGCCTTGGACAGGTCACCCTCATAGTCGGGTGCAGCAGATGAGTAAGCCGCTCTGGCTTCTGGGGCTCCTGGCTATTTAGCAGTGGCGGCCTTGGAGTCTGACTGCCTCCCACAAGGCTACAGAGTCCTC	179	353	174	1.83942	0	37.2465	1.83942
	Orc6l	Orc6l--113	single exon skipping	Orc6l.e02.F1 Orc6l.e02.R1	CGAGTCTGGTCTTCCTGAAACA	TGGCTTCTTTCTCTTCAGTGCT	TCCAGCTAATGACATTTGGAAAACAGGAAAGTCCAGACAGCTGGAGAATTTTAGTAAATCGTGGGCAAAGGGCCATAGGTTTGTAATCTGTTTTTCTTGCCCAGAAAACTGGTGATATTGAAAAAACAAATTTATGAAATTGTTTTTTAG	AATTCTAAAGATAAAGGTGGATAAAACCAAAATGATAACTGCATCCGGTGTGAAAAAGGCAATACTTGATCGACTGTGTAAGCAGTTAGAAAAGATTGGGCAGCAGATTAACA	GTGAGTATTCTGTGGTTGAAAATGCTGATTTTATTAATTTTTTAGTGAGATAATTGACATGTCTGCCCTGCGAATAAAGTGGTTTAGTACCTGTCTTAGTCAGGGTTTCTATTCCTGCACAAATCATTATAACCAAGAAGCAAGTTGGGG	134	247	113	97.1564	95.2756	93.8012	1.8808
	Nfic	Nfic--77	single exon skipping	Nfic.e01.F1 Nfic.e01.R1	GTACCCGCCACATCTCAACCC	AGACCCACAGCTCCCATCTG	ATTTGCCCCTGGGGGGATGATGAGGGCCGCAGCCCCGAGGCCACTGCAGCTGGGTATGAAGGGAAGGCTGTGTGACTCCCAGGCAGCAGACACCCTCTCTGGGCCCCATGCTCTGGTGCTAACGGGCTCTGGTCTCTCTCCTCCCCACAG	CCTGCTCTCCGCCCGACACGTCCCCTGCAAACAGTCCCTTTGTGGGATTAGGACGGAGGGATCCTCTTGCGGGACAG	GTAGGGGCCGAGAGGCCGAGAGGCCGGCTGGGGGGTGGGGGGGTGGGGAAGAGGGGCCGGCCTGGGGGGTCAGGGACAGCAGGCCTGCTGGCCACAGCCCTGGCAGGGACTCATAGGAAGCCAGCCTCTCGCTCCCACCACCCCGGGCCT	318	395	77	65.9973	74.867	64.0135	1.9838
	Ralgps2	Ralgps2--105b	single exon skipping	Ralgps2.e02.F1 Ralgps2.e02.R1	GGTCAGATAACACTAATGGATGTTCCA	AATCTTCTTGTGAAAGCAACTGCA	GCTACCTCACTAACAGTCAGCCTTCTCACAGACACCCTCTGTCCTGTCGCTTCCCTCCCTCAATCTTTAGGATCCCACTGTTTTCTGTCCTCCCTTGGTCTCTGTCTACATGCTGGTCTATATTGGCCTTTTCTCTGCTTCTGTCTATAG	GTATCCCTACATCATCACCCTTAGAACAGTCCTTTTAAGAGTGTTGGAACCTACAAGACGTAAGAGAAGCTGTGACTCCTGTGAATTGAGTCATTCTCTCATAGG	GTAGGTGGTCATCAGCTGTGGGGTTTGCCCTCCTTGTGCTTCTGAAATAAATGCAACTGGAAATTGATCTTGATAGGTAATGATTCACAGTGAGTCCATGCCTGTTCTGAAATTCATTTTAGCAAAGATTACGATTGTTTTATATATTTG	128	233	105	4.59398	2.53511	0	2.05887
	Rsrc2	Rsrc2--93	single exon skipping	Rsrc2.e01.F1 Rsrc2.e01.R1	AGATTCAGTCTGTGGCGAAGCT	CGGTGATGTCTTTTCTAGGGCT	TTGTAAGTGCTGGGATTTAGCTCAGTGATAGAGAAGTTGCCTGACACGCATGAGACCCTGGGTATTTAATCTTTAGCACTGCAAAGAAATTTATATTGTAATATTGCCTATAAAATGCTTTAACGTGGAAACGGCTTGATGTTTCCATAG	CCCAGAGCATAAATACGGAGAGGCAGAACATGTTTTGCTGTACCTCTGTGCCAAGGGGATATTTTCATTAAAGAAGGTTAATTAGGTTCTCAG	GTAAGGGAATTTTCTGCTTATTCTTTTATAATCTAGAAATACTCCCTATGCTGCTTTAATATCCTACCTATAGTTTAAGTACCTTTCTACTTTTAACAGCTCGTTTTAAATAGCTTTTTAATAATAATGAACAACAATTTGATTACTGGC	147	240	93	2.11421	0	0	2.11421
	Creb1	Creb1--42	single exon skipping	Creb1.e02.F1 Creb1.e02.R1	GCTCCCACTGTAACCTTAGTGC	CCCTTCGTTTTTGGGAATCAGTT	CTGAAGGTGACTACTTAGATCTAGGGACCAAGAGCAGTAACAGGATAATTCTTTACCAATCAGCTAATTGAAGGAAAAAAACAAAGACTGAACATTCATGCAAGTAGGCCATAACCCCAGCCTCCCGTTTCATATTTTTTTACTTCACAG	TCTTCCTGTAAGGACTTAAAAAGACTTTTCTCCGGAACTCAG	GTGAGTCCTAGGTCCTAGATTTGAAGAAAGTTATTTTTAGAAAGGAAGGTGAGAAATTATTTACGTCTTTTGTCCTTCTCTGTGAACATGGAGTTTTGGGGTTTGAGTCAAAGTCTACACCTCCGTTGTACTGCTCACTGCATAGTTACT	187	229	42	10.0671	5.60394	7.94193	2.12517
	Prrx1	Prrx1--72	single exon skipping	Prrx1.e01.F1 Prrx1.e01.R1	CAACCCATCGTACCTCGTCCTG	GCCATGTTGATACCCTGTGCA	AGAGGGAGGGCTGGACTTGCATAGTGGCAAGGGAAAGAGGCTGATTCCTCTTGTACAGTGCCCCTCCCCTCTGGTGGTCTTGGTCATGGTGCTGCTGACATCTGCTCAACGCATTTGGCTCATTTCTCCCTTTCACACTTTCAAAAATAG	ATCTTCGTCCCTCCCAAGATGTTGTTTACACGAGGGGCTTCATAACGGATTCTAACGGAAGACACTGAAAAG	GTAACTTGTCAGATGGGCAGGAGGGTGGCTTCTGGGGTAGGGCTTAAGGGTGAATTAGGGTTTTCGTTCTTGTTTTTTTGTTGTTTTTTTAAAGAAACTGAGGAAAGGCATCCTAGAAATGTAAGCAGTGGAGGTCTCCATATGGGGAAT	134	206	72	27.9632	25.7364	56.4508	2.2268
	Ccdc50	Ccdc50--45	single exon skipping	Ccdc50.e01.F1 Ccdc50.e01.R1	AGAAGCTGTCTCTACTCCAGCA	TGACTTTTCTCGCTCTTTGGCT	GTAGGTTGCAAAGTGTTTCTGTTCTGACTGGTGAAAGTATATCCACTGGCCAACAACTTCAGGGATTCAACTACAATTCCAGTTGATTTTCTATAAGACATTTTAAATGGATAGCACATCTTCCAGTTGTTTGTTGTTTTTGATTCGCAG	GCTACTCATGTGGACATGAGAGCAGCTCAGGTTGCCCAGGATGAG	GTCAGTTCCCATCAATAAGGTTTCCCTACATTGTGAGAAACAA	163	208	45	97.5866	93.5525	95.3142	2.2724
	Dnajc28	Dnajc28--170	alternative 5-prime	Dnajc28.e01.F1 Dnajc28.e01.R1	AGTAGCCGAGACAGGGACGG	CAGGAGGAATCAAGGAAGCGTT		GTGAGTAGGGGGTGCAGCGGACCGACACTCTTCTGAGGCACCCCTCACCACGGTGAGCATAACCACCGGCATCCCAGACAACTCTAAAATCCACTGACCCCTATATTGTGACATCGGGCTACCATGACTTCTAAAACGCACCTTACATTCAAAGGATCAGTAATCCTCCA	GTAAGTACTCCGTTGCCTTTCGTCAGTGTTCAGTATCTTTTTCCACAGGACCATGCGTTTTTAAATACAGCAAAAGCTCTCTCACCCTTTATCGCCCTTCCTTGCCCTGGCACCTAGCAAATAGCGAGGTGCAGACCTTAAAGTCGCTTG	193	363	170	3.33333	0.738552	1.02524	2.30809
	Zbtb33	Zbtb33--174	alternative 5-prime	Zbtb33.e01.F1 Zbtb33.e01.R1	TAGGACTCTGACCCTGCCTCG	GCCACGCTGTTCATTCAAGGAG		GTGAGGAGTGGGCTGGGCACCGGGCCCGGGAGACGGAGCCCGCCTACGCCTTCCATGCCCTGGCCGCGCCTACGCTTGCGGCCGCCTCGCTTGAACCAGGAAGCAGCGGAGCCCGAGGCCTTGGCTCCTCTGCTCTTTCTTTGTGTGGGTCCCGGAGCTCTACCAAGAGAACCG	GTAAGGCGCGGCGTGGTCCCCTTCTCTGTCCAGTGCCAGAGGCACCCGGTACCCTTGCATAAGCCTTAGGGCGTGGGGGACGCCGCCAAGTACCCACTTGGCTTTCTCCCTCTCCATTCGTCCGCTTTGGGGGGCGGGGAAGGGGGCTCT	139	313	174	21.0526	14.0704	18.7402	2.3124
	Nfix	Nfix--148	single exon skipping	Nfix.e01.F1 Nfix.e01.R1	GGAGTTTGTGCAGTTTGTGTGC	TGCTGTGGGATGTTCAGAAAGT	GTGCCTAGAGGAAAGGACCCTCCCTCCCACTCCTGCATCTTCCATTGGGAGCGCCTGCTCTCAGGAGCAAGCGGCCGGCCGCGCAGGGGAGCGAGCGTGTGTCTGTGTGTGATGTGCCTTCATGCGTCACTCTATTTATGTTGTTCGCAG	CCCAACGGTAGCGGCCAGGGCAAAGTCCCGGGGTCATTTTTGCTACCGCCGCCGCCTCCAGTGGCCAGACCTGTGCCCCTTCCTATGCCTGATTCCAAAACCACCAGCACGGCCCCAGACGGCGCCGCCTTGACTCCTCCATCACCTT	GTAAGTGGACGATGAAACCGATACCACAGCGCCCAGCATCCCTGGCCCATCTACGCAGTCTCCACTGCAAAGAGAGGAGCGCCCCCTCCCAACAAAGCCCCTACCCAGAGAGCCTCAGAGCCTCCCAGCGAATGAGCAGGGTTGAGCCCT	137	285	148	2.36135	0	0	2.36135
	Efna5	Efna5--81	single exon skipping	Efna5.e01.F1 Efna5.e01.R1	TCCCAGACAACGGAAGAAGGTC	AGGAGGAACAGTAGGATTGCCA	CTGGCATGTGGATACATGCCATGGATTGTAATGAAACAATCTCTACATTAATAAAAGGAAACGATAGAGAGAAAGAAAAAAAAAGAGGAAGTGGGAGTTTAAGGGTGTCTTCACTAACATATTTGGCTGTTATCTCTATTTTCGTTATAG	ATAGCTGTATGAAAACTATAGGTGTTCATGATCGTGTTTTCGATGTTAACGACAAAGTAGAAAATTCATTAGAACCAGCAG	GTTAGTATGCTTAGAGAATCTCTTGTTAACCAACGCATCTCTCTCCGGTGCCTTAGTCCTGGTTTTCCTTTCTTCCTTTCTGCATGCGTGCATGCGCCCGTTGTTTCTGCTTCTGCCCATTGCTAGCCGCTTGCTAATATTACTTATCTT	157	238	81	64.0625	74.7412	61.6368	2.4257
	Arhgap17	Arhgap17--234	single exon skipping	Arhgap17.e01.F1 Arhgap17.e01.R1	GCAGTGATGGAAGGGGACTTGG	ACTGAGAGCTGATGGGAGTTGC	TGGGATGACCGCTGACATGTCTTGCCACTTACCTGCATGCTGGGCAACGTGGGCGGCGTCCCTTCAGTGGTTTTAACAGTGAGAACCTGCGGGCTTCTGTCTCTCTAGTCGGCATGTGTGGTGTGTTGACTGTTTCTTCTCTCTGTGTAG	CTTTGGTGTGAAGCTAATGGACTTCCAGGCCCACCGGCGGGGTGGCACTCTAAATAGAAAGCACATAGCCCCCGCTTTCCAGCCGCCACTCCCGCCCACGGATGGCAACGCCTTGGCTCCAGCAGGCCCAGAGCCCCCTTCTCAGAGCTCTAGGGCTGACAGCAGCTCAGGGGGTGGGCCTGTCTTCTCTTCTACGGGCATATTGGAGCAGGGGCTGAGCCCAGGTGACAGCAG	GTAAGGAGCCCACTTCTGCTGGCAGACAAGGCTGGATGCCCCTGCCTACTTCCAAGTGGCCATCTTTGGCGTGGCGGCAGAGAGCAAACCAAAGTTGCTTTCACTCCTTTGGTTAGTGGGGGAGAGAGATTGCAAATTGCTTGTTTGCTT	155	389	234	48.2217	45.7897	24.3357	2.432
	Myh11	Myh11--39	single exon skipping	Myh11.e01.F1 Myh11.e01.R1	CGCATCAACGCCAACCGCA	GCCCCCAGCCCTTCTGGAA	TGTCAACTTCTCCAGGCTGGCTCTCTGGTTCATGTTGACTGAGAAGTACCTTTCATTACTTGATTGAAGCTGAAGCTAGTGCCCTTAACATAGTTAACTGGCTCCTTCCCAAGTGTGGATGGTAACCTCTGGGGACTCTCTCTGTTTCAG	AGGGCCCCCCCCACAGGAAACTTCGCAGTGAGCCACCAG	GTACCTTGTGCCTCCAGCTTTACAGCTCGTGTGTCACACTGTCCCTTATATCTCTGTACCCAGCACTCCTTCCTTTGTCCCCATCCCTCTGTGCCCAGCACCCCTTCCTTTGTGTCCCCATCCCTCTGTGCCCTGCACCCCTTTCCTGTG	150	189	39	15.2557	12.757	3.49409	2.4987
	Trim33	Trim33--51	single exon skipping	Trim33.e01.F1 Trim33.e01.R1	TGACTTTGTGGCTGATGTCCGT	AGGCGTTTTCTACGAGGCTGT	TAGTAGAATTTTAGGTAGCACTTAATCTGGTTTTAGCAATTTGTTCTCCCTAGTATGGCTGACTTTCGTCACCAATCCTATACAGTCTCTTAACTTTAGAAAGGTTTATAATTTCCCTTTTTTTTTTTTTGACTCTGGTATCCTTTTTAG	ATGATGAAAGTTGTTCAAGTTTATGCAGACACACAAGAGATTAATTTGAAG	GTAAGCTTTTCAGACCATGCAAACTTGGTGAAGGAATATG	234	285	51	41.307	38.758	60.3828	2.549
	Capzb	Capzb--113	single exon skipping	Capzb.e01.F1 Capzb.e01.R1	TGGAAAACAAAATCCGAAGCACG	GTCAGGGCGGGAAAGGAAGAG	CACTGCCAACTGTGGTTGTGGTGTGCAGTCAGTTCCAGTGTCGTGGTGGCCTTCTCCTGTCTCTGCCTTTGCCCACGGCTGCCAGGTTCTTGTTCGGCATTGCTGTTGCTCTCTTGCTGTGGCTTCACCCTCTCTGAACACTCTCTGTAG	ATCTCTTGATGCTATCCCCGACAACCACAAGTTTAAGCAGTTGCAGAGGGAACTTTCTCAAGTGCTGACCCAGCGCCAGGTCTACATCCAGCCTGATAATTGAGCCGACCCAG	GTATCCTGTCTGAAGGGCGTGAGGCCTCCCCACTAAACAGGACTCACCAACCTGCTGAGACCCTGCCACTAACCTGTGTCTGCTCACAGCTGCTGGGCAGCCACATTAACGCATAGTCTCAGCCCCACGTAGTGTGAACGCGTGTGTGGT	265	378	113	2.63441	0	0	2.63441
	Nfatc2	Nfatc2--86	single exon skipping	Nfatc2.e01.F1 Nfatc2.e01.R1	ACCGTCAAACAGGAACAGAACC	CTGGTGAGTTGAGAATGAGGCT	GTTAAGATAATACAGAACTGGCCTGAAACTCCAGTCCAAGGGTGAGGTTCCATCCTGGGTTGTGTAGCTGGAAACAAATTGGAAGCATGATAGAGTTCAAAGGTAACTTTTCCTTTTCTTCTCAAAAACGGTTTTGCACGTCTCTTTCAG	AGTTGATAGACACACACCTTAGCTGGATACAAAACATATTATGAGACCCAGTGACTGGTCTTTGATCCGAGAAATCAAAGTGAAAG	GTAATGATTCTTCTACTTCTCCCTGGGGTCCAGCTGTGTTTTCTCACCCGAGCTCACTGCTTAGTCGCAGAGAATGCGCCAACCGCAAGACCCTCTGTTCTCATTGGTCAATTGTCCTTGCCATTCCCACTCCTACTCTCTCGAGGGTGG	317	403	86	48.3307	35.159	45.6576	2.6731
	Mtss1	Mtss1--45	alternative 5-prime	Mtss1.e02.F1 Mtss1.e02.R1	GCCTGTGAGGAACTGACACTCG	CTTGGAATGGTGGAGGACTTGT		GTACGAGGCGCCCAGCTTGCCGTCCGGCTTTCCGGGCGGGTCCAG	GTGAGGAGGCAGCGAGCCGGCGGCTGTTCTAACCATAGCCTAACCCCTGGCTACACATGGGATTTGGAATCTGTCGTCTCTGGGTGCTTTGGGGATATTTTGCTCATTTCTCGCCATCCATGCGCAATACTCCCCACCCTGAAATGAGGC	227	272	45	7.04607	10.8165	4.31154	2.73453
	Zfp467	Zfp467--97	alternative 3-prime	Zfp467.e01.F1 Zfp467.e01.R1	AGGCATCCACACAGAACAAGCT	ACGTAACAGCCAACTGACCCAA	GGCTGCATAGGGAACAGAAAGGATGAAAGGACTTTGGGGTTTACTGATTCCCAGGAAGCTTTGAATGGAGAAGTGAGTCTACTGGCAAATGGATGTACCCATGGATGGGCTTTCACACAATTCCTTTTTTTCCCCCTTGTGACTGCTCAG	GGGAGGAATGGATGATTCGGAAGGTGAAGGTAGAGGATGAGGATCAGGAGGCAGAGGAGGAGGTGGAATGGCCCCAGCATCTCTCCTTCCTTCCCAG		130	227	97	80.5984	86.8155	77.8543	2.7441
	5430407P10Rik	5430407P10Rik--146	alternative 5-prime	5430407P10Rik.e01.F1 5430407P10Rik.e01.R1	TGGACACCTGCGACCCGCG	AGACTGCCACCTCTGCTCAAGT		GTGAGTTCCGCCCTACTGAGCGAGGCCAGGCCAAGCGCGGGACACCGGGAGCGGCAGCAGCTGTCGGGATCATCCAGGGCTCCCGGTCCGGGTCTTGGTAACTGGGGAAGCCCTTTGCGCGCAGCTGGGGCTCTGTCGTCGCCGAG	GTCAGTGCCACCGGTTGGCCTCCATCCTGGGGCTTCGGGGATCGCGACGTGTGGCTTTTCACCTAGGGGTTTTCCCGAGAGCGAGAGTGGCTCGTGGCGTGTTGTCTGAGTTGAGTCTTTGGTCCCTTACCTTTCCTGGAGCGGACTGCG	213	359	146	2.77033	6.52312	0	2.77033
	BC003331	BC003331--96	single exon skipping	BC003331.e01.F1 BC003331.e01.R1	AGTAGAGTGTCTGCCTCATGGC	GCACTCGGACATCAAAAGAATGA	CTGTGTTTTAATTTATGATACTGGATTTAGACATTGTATTATTGACCCTTGGACATTTTGAAGATTTCAGTGTAGTAGGTGGAGAGTAATACAGTCTAGGAGGCTTGCTTAGGATAACTTTACATCTGAAAGATCTGTGTTGTTTTTAAG	AGTGGACTTACACGCTGGGCCAAGCAAATAGAAAATGGTGTTTATCTGATTAATGGACAAGTTAAAGGCAACGATTGTGACTTATTAGAAGGACAG	GTGAGTTAAGGAAAAAAAAATTGTCTTATTTATGACATAATTTTTTAAGGAAAAATAAATTTATCTTTAGTCCTTGTTTTCATTAAAATTAGTCTCGCTTACTCATTTCTAGGATCCTTTGTTTTTCAATTTATTTACTTTTATGCAGGG	163	259	96	96.0603	93.2614	86.0642	2.7989
	Pde1a	Pde1a--27	single exon skipping	Pde1a.e01.F1 Pde1a.e01.R1	GTGTGATGGGAGCTATGCCC	GCTGTTATGTCTGAGGTGTCTGA	AATTTAAAAATATTGATTATATTTGTTTTTATAATTTTACTACAGTAGTTTATGCAAATGTGACAAATTTAGAAGACTAATCATAGGGTTTTTTTCTTTATTTCTTCACACTTTCTCTAGATTGTTAAAATGAGTACCCTTGTTTTTCAG	AACCAAAATCAATTCTACAGGAACAGC	GTAAGTTTTTTCTTCAGTAAGCAATTTTAGGTAAAACTTCCTCTGTGCTAACAGCAGTCATTTGGTCAA	163	190	27	3.05315	0	0	3.05315
	Cox7a2l	Cox7a2l--69	single exon skipping	Cox7a2l.e01.F1 Cox7a2l.e01.R1	TGCCACACCAACCAAACTGACC	TGCCACAAAGTGAACCAGTCCT	GGCTGGGAGCTTCTAAAACTGACTTGACTTTAGTGTTGTTTTCTCCCCAG	CCTCCTTTTCTTAAGGAGAACTCTTTACTTCAGTTTGGTCCGTTGGCTAATAATGGAACCTTTGTACAG	GTAGATGCTGGTAACAGGGGCGTGGCTAATGACCTCATTGCACTAACACAGATTTCAGACTGCTTGTAATCATTGAGAACACAGGAGCATGTGTAATGAATAACACTGAATCAGCCAGGATCTATTAATGCTTGCCACCCATGCAGTGAC	257	326	69	6.65399	1.60514	3.59848	3.05551
	Dnajb2	Dnajb2--54	single exon skipping	Dnajb2.e02.F1 Dnajb2.e02.R1	GTACCGAAAGAAGGCTCTGCA	ACGGAAGGTGAATGTGAAGCCA	GCATGTCTGTCATAGAGATGAGCCAGCTGCTGAAACCATGCCCCCCTGGATACCCTGCCGTCTCCCAAGTTTCATTTTCTGACACTCGTCCTAGCCCAAGAGGGGCGATAACTTTCCTAAAGGGAGGAATGACCAGGTCTCTTCTTCTAG	AGCACAAACGGGAGATCTATGACCGCTATGGCCGGGAAGGGCTGACCGGGGCAG	GTAGGTGGAGTGGTGGGGTTCCAGGATGGAAGTGGGTCAGGGAGGGAGGGGCAGGCAAATTCTGGCAAAGCATGCTCTTTCTAAGGT	172	226	54	100	94.0762	96.9016	3.0984
	Smek1	Smek1--39	alternative 5-prime	Smek1.e01.F1 Smek1.e01.R1	TGCAGGAGGCACAACAGAATGA	ACTAAAGTTCGAAGCAGGCCCA		GTAAGTAAGAAGTTAACAGAGCAAAAAATAACCAGCAAG	GTAAATATTATTTACACTAATAGTAAGTATTTATGCATAGGAGGCTATCGCTGGGGTTATGTATTTCTAAACTACTTTTGGGGAACAGGTAGTCATAATGCCAGATAGTGCATTCTTCCCCTTGGTTTCCTCTGCCTTAGTTTATAAATT	127	166	39	10.2609	7.05716	14.2188	3.20374
	Pdlim5	Pdlim5--33	multiple exon skipping	Pdlim5.e02.F1 Pdlim5.e02.R1	CCAGCGTGTGTTCCGAGTCT	GCCAGTCCTCAGTGTCCTCAAT	TTGGATTCTGCTGTTTCATTTTTTTTATCTTTCTTTCTCTCCTTTGTTTGTTTTTGTTTGTTTGTTTCCTATCTCCTCGTCTGTGCTTTCCGTCACCCTGGGAGTGTCTTCCCTGTCACATCTTTATTGTGTGTACTCTCTCTCCTCCAG	TAACCCTGGCACTGTGTAAGTACCTACCTGATGGTTTGTCTTGTAATTTTCACCATTTTCTCTCTAACTTTCAACTTACCGTCCCACTAAATATTCTTAGGATCATTGCATTGCAAGAATTTTCAAATGTGTTGAGGAGTATTTGGCGGGGGCAGCTTTTCACACTAGAAGCCTTTATGTGAATCCATGGTAACGTTTGGGATGCCCTCATCCCCGCAGTAGAAAACGTTAGTAAAGCTCACTGAAGGGAGCGGAGCAGCAGCACTCCAAGCAGCACGCCATAGAGTTTAGGCGTCCCTTTTTTAGTGTTGTTTTAAGAAATAACTAGGGATGACCTTCCTAATTTTGAAGGTCTATATTCTGAAATAAATTACTTGCTCTGTAAAGTTCAATTTTTCT…	GTAATCTTTGTTTTCAGTATAACCCTTTAGCACAGTTTACTCTAACCTATACATGTATTTACTACTATGTTTATTTAGAAGGGTATTTTAATTAAGTATATTACACAAACAAATTATG	186	219	33	3.23877	0	0	3.23877
	Rnf146	Rnf146--61	single exon skipping	Rnf146.e03.F1 Rnf146.e03.R1	GCCGAGAGGTGGGCTCCGG	TTCAGCGAAGCTGTGATGCTCT	GTGCATCTTGAGAGCTCCGGCAGTCGCTTTGTTCTGCTTGCTGGATGTGGAGTTTTCTCCTTAACCCTCCACCCCATCTGAGAGCGCACGGGATCCCCATTGTTGTCACTGTCTTATTTTCTGGACTTTTTTTTTTTTTTTTTTTTAAAG	AGAAAGGGCTATGTGACATTGTTTTTGAGGATGTGGAAATGGAACCGTCCTCTATAATTAG	GTAAGATGTTTCCCCACTGTAAGTTAGCACACGCATTCTGACAACTACATTTTATCTGTGTATGTGTGTGTGTGTGTGTGTGTGTTCTTTTGCAAACTAGATGTGCACCTGGAGCTTGGGCATTGAAAGGCACGTATTGTCATAGAAGTT	175	236	61	15.4818	4.52962	12.2318	3.25
	Arhgap1	Arhgap1--30	alternative 3-prime	Arhgap1.e02.F1 Arhgap1.e02.R1	CCCAGAAGGCACCAGAAGCAG	ACTTGGGGAAGTCTGGCATTTC	CTCTGTGGACCTCTTGGCAGGGTGAGAACTGTTGAGGAATAGGGCTAAGGGTGCCAGAAGAGGACAGAAGGGGATAGAGGGGTCACTGAAAGACTTACACAAGTGAAGAGGAAAGGTCAGTGACTCCCCCTTCACCTCCCCTCCTCCCAG	CAGCCAGGCTTCTCTTCTGCTTCTCCTTAG		153	183	30	7.85696	4.09836	4.59733	3.25963
	Fcrl1	Fcrl1--60	single exon skipping	Fcrl1.e02.F1 Fcrl1.e02.R1	ACACCTCTGTGAGTAGTCTGGT	CAGCAGGTTCACACGGTAGAG	TGGTAAAGATATCTTCCCAGTCAGTAGGTTGCCGTTTTGTCCTTCCTTAATCAAAACTATTACTGTTAATTTAATGTAAATAGATTCTTCAATATTCACCTCCACGTTGTTCTTTTGAAATTGTGTTTACTAGTCCTTCCTCATTCCTAG	GTGCTGCACAGTTTTCTGTTAACAACATAGCTTTCTCTTTACAACCAGATGAAATGCTGT	GTAAGGTAGCAACTCAACTTATTTTTCTGTGGTTGGTAAACAAAGTTTCCCAGCATCTTCTGAATAAATCACTTTTCCCCTTGGGGAGGGGGTGGGGGTCAGGGAAGAACAGGGCTCTTCATCACGGAGACAAAGGTTACTAAAATTACC	134	194	60	3.29986	0	0	3.29986
	Heph	Heph--126	alternative 3-prime	Heph.e02.F1 Heph.e02.R1	CAGCCATTCAGCATACAGCCC	CAGCCTTGCACACCAGTAGAGG	TCCTAAACCAGGAATTTTTTCAGTATTGGGTTGCATGTACTGCCATCATTGATGTCCTAAAATGTCTTTGTAGTTTATAATGTTTATTATGTTCTTTGGAGTTGATGATCTTTACTCTTGCCAATATAATGATTTCATGTTTCCCTACAG	GCACATCTCATCCCAAAGTAGCCAAGTCATTTGAAAAAGTCACATACTACTGGACGGTTCCTCCCCATGCTGGGCCCACTGCTCAGGATCCTGCCTGTCTAACCTGGATGTACTTCTCTGCTGCAG		127	253	126	97.8058	88.4304	94.4595	3.3463
	Pigc	Pigc--13	alternative 3-prime	Pigc.e01.F1 Pigc.e01.R1	CGGATGTAGAAGTAGCTAGGCG	CCTGCATTAGATGAGTTTGTCCTG	TGAGTTAGATGCAGATATCAATTATTAAGACTACACTTTAAAATGTGAAGGCTTAATGCCGCATTATGTCACCAGACACAATTTATCTAGGCTTTCAGTAAGCCAAGTTGTTTTTTATTGTATCTGATGCCAGCTTCCATATATTTACAG	TTCTCTCTTCTAG		116	129	13	41.6944	35.6534	38.3467	3.3477
	Ets1	Ets1--261	single exon skipping	Ets1.e01.F1 Ets1.e01.R1	AGACAGACACCTTGCAGACAGA	TCCAGAAGAAACTGCCACAGCT	CTTCTGGGACTCCTGTATCCCTGGGCCCTCTCTCCCTTCCTCCCTGTCCAGATCTAATTAGCAATCTGTCCTCCATAAGAGGGATTTTACAGCTGTTTTTTCCCCAACCCCTCTTCCCTGCCCTCTTCCTACCTCCTCATTTACCTCCAG	GTAAACTCGGGGGCCAGGACTCTTTTGAGAGCGTAGAGAGCTACGATAGTTGTGACCGCCTCACCCAGTCCTGGAGCAGCCAGTCATCCTTCAACAGCCTGCAGCGGGTCCCCTCCTATGACAGCTTCGACTACGAGGATTATCCCGCTGCCCTGCCCAACCACAAGCCCAAGGGCACCTTCAAGGACTATGTGCGTGACCGTGCTGACCTCAACAAGGACAAGCCTGTCATTCCTGCTGCTGCCCTGGCTGGCTACACAG	GTAGGCACCCAGCCCCTCTCTAGGTGGCTAATTGCATGTTTCTGTGGGCCAGGTCAAGTGTAAGGCACAGAGACCCAGGGGCGTCCCTTTTTAGTTTTGTGAAGTGTAGATGTTTCTGAAGGGTCTTTAGTTTCAAGCCATTCTGCTTGT	124	385	261	88.3576	84.9918	75.4593	3.3658
	Fzd5	Fzd5--107	alternative 5-prime	Fzd5.e01.F1 Fzd5.e01.R1	AAGGAAGAGAAGGCGAGTGACC	AGGGCTGGAGGGATGATTAGGG		GTACCTAGCTTGTCGTTAAACTTTCCCAGCTCTGGCCCGATTCGGAGTCGCGCGACTGAGGAGCCCGGCTGGTCGCAGACATCTGCCGCCCAGCAGGATCCTCCGAG	GTGAGAGCCCGCGTCTTCCCAGTTCACCCGGTTCCTCTGCCCCCATCTCGGGGACTGAGCTCTCTGGCCCCAGGCACAGCCTGCAGGGCCGGGCCAGAAAAGAGAGGCGGGCGCGGGCAGTGGGGTGGAGGGGGTGGGGG	144	251	107	58.9701	64.7229	55.5869	3.3832
	Edil3	Edil3--30	single exon skipping	Edil3.e01.F1 Edil3.e01.R1	TCCTTTTCCTGTGAGTGTCCAG	AGCCTATGAATGTGTCTCCTCG	TGCCAAAATAATTATTCATTGGCTTGTAGTAATTATTTGAAAATAGGAAAATATTAACGTTTATTTTTTTCTTTTTTTCTCCTCTCTTCCCCTCCATTACCCATTCCATCCTCTTTTCCTGTTCACTCCATTCCCTTCCCTCTATTATAG	CATCAGATGAAGAAAAGCCTACTTCAGCAG	GTAAACTGTCCAAATGACAAATATTTGTTTTCCTATTTTATTTAAGACCTTACTAATAGGAATTTGAATTGGGACTATGACTTAGTTGCACAGTACTTGCCTAGCCCTAATTGCAGTCTATGGGAGCATCCACCACCTCTTCAATGATTT	145	175	30	97.5598	94.152	70.1439	3.4078
	Sema6d	Sema6d--39	alternative 3-prime	Sema6d.e04.F1 Sema6d.e04.R1	TCTTGCATTGCATCACGTGACC	TAGGTGGGCTGTGTTGCCGTA	TGAAGAGAGACAGTTTTGCTCTCTTAGGCACCCTTGTTAAACTAATTCCGTTGGCAAGCGTGTTGAATCGTTAGTGCACTCTCTCTGCTGACTCTCACTAACCAGTCTGTGTTCTCGGCTCTGTCCTGGTTGTCCCTTGTCCCTATGAAG	GCTGTTAACCGAAGACTTCTTTGCTTTCCATAACCACAG		126	165	39	3.52645	0	0	3.52645
	Map2k7	Map2k7--48	single exon skipping	Map2k7.e01.F1 Map2k7.e01.R1	AGTGCGGTGTTTGTCTACCC	GGTGTAGGGTGCTGTGGGGA	GGTTTCTACCCATCTCTGCAGTTTGGTGCCTTGTGCCTCCCCCTCCTCTTCATTATGATTTGATTTCTTTTCTGTTGGACAAATCGGTTGTTTCTGTTGTGATTTATTGTGGTGTTTTTTTTTTTCTCTTTTCTTCCTTTCCCCATCCAG	TTATTGTGATCACTCTAAGCCCTGCTCCTGCCCCGTCCCAGCGAGCAG	GTACCAGCCTTTTTATCATTGCTGCTTGCATATCTGCACATTGACCTAACCGCTGCCCCAGCTGCAGAATGCCATCCCTACCCTATGCTGTATGTGGGTGTGTGGGTGTATTTGTGTGTGTGTATAACTTAGGGAGAGAGAGAAGGAAAG	270	318	48	10.6667	2.2695	7.12719	3.53951
	A630033E08Rik	A630033E08Rik--121	single exon skipping	A630033E08Rik.e01.F1 A630033E08Rik.e01.R1	CCCACTGCTCAGCCAGATCT	GAGCATTTACCAAAGAAGCTGTCA	AAGGATCTGTTTCTTATTCAAGACAACAGGGCACACATGGAAAAGAAATGTACTATATCTACAAGGTAAAATGAAATTTTATGAAATGTGACTGAAAAATCAGATACTGTTTTCTAGTATGATGACTAATGAAATTACGTTTTAACCTAG	GTACCCACCAGCCATTTGGCTATGACTCCAGTCCCTGCAAGAGAAGCTTCCAGTAATAACTCAGAGTAATAGTGTTTCGCGCCACATATGCGTGTTCTATATTATCCTGGTGGCAGCTGAG	GTTAGAAAAAAAAAAAAAACCCTCAAGTTGTAGTCAAGTTTTCTGTTATCATTTTGGTTCTTGCATCTATGCTTGGCATTGTTTG	138	259	121	11.6053	5.53285	7.95902	3.64628
	Daam1	Daam1--135	alternative 5-prime	Daam1.e01.F1 Daam1.e01.R1	ATGTCACCTGCGAGTTGGTAA	GCTCCATTGTCTGAAGTGCAAA		GTGAGGGGACTCCTCGGCTCGCCCGCCGCACTCATTCATTAGCGGCACCGCACCGTGGCGCGGGGTGGGCGTGCTGGTTCTTCGCGCTGTCGCGGCGCGCCCTCCTGCTGCTTCCCGGAGCTCCGGGGCCAGTAG	GTAAATATTAAACTCGTCCTTCAGGTTGGGTTTGGGTGGGAACAGGACCGAGACAGCTACGAGCTGCCAATCTAGGCTTTGGAAAATGGCTGCAGCACGGCTCGGAGCGAGGCGAGCCTGAAGGAAGGCATCCCCGAGGATGGGGTCCCT	275	410	135	3.71319	0	0	3.71319
	Lsr	Lsr--57	single exon skipping	Lsr.e02.F1 Lsr.e02.R1	TGGGGAGACAGTGGAGTGTATT	GGAGGAAGAAGAGGAGGCTTG	CTCTGGCCTGGACTGTCCTAAGTCACCATTGTCTCCTTTACTGTTTGGGACATGTTTTCCACTGACCAGTTGAAGCTAGCTGGTCTTAAGGGCAGTGGCTTGGGCTGGCGATGGCCAACATAATCTTGTTTTCTTTTTTTGTCCCTCCAG	GCAGGACCTCAGAAGCCCCTGAGCTCCTACCTGGTTTTCGGGCGGGGCCCTTGGAAG	GTATGGGGTGGAATCCCTGGTGGGGCTTCTCTTGCCCCCCCCCCATAGACTGCTTCTGTTTCTAGTTACCCTCCCTACCCCCCTAACTACTTCTCGCTGGAGACCTCCACTAAACCTACCCCATTCTGTGACATCTAGTGGCCTGGCTGT	142	199	57	19.6455	7.6484	15.9247	3.7208
	Hdac6	Hdac6--75	alternative 5-prime	Hdac6.e01.F1 Hdac6.e01.R1	GCAGGAGGTGGAGTTGAGTGAG	CTGAAGGGGTGACTGGGGATTG		GTGGGTGATTTTTCTGGGGAAATAGGCTGAAGCGGGCAGGTTGCAGAAGCCAAGCGTTCCGGGCGCAGATTAGAG	GTATGAAAGGATGTGGGAAGTGGATGGGGGGGGGGCGGTGATTGGGTAGGGCAGGCCTAAGAAGAGCCTGATTGAGCCTGGGGTTACCTCGTTTAGTGAATAGGCAAAATGAGGAAAGAGAATCGGATAAAAGCAGCGAGGTCCAGGGGG	176	251	75	8.39506	4.50881	2.7892	3.88625
	Capn3	Capn3--144	single exon skipping	Capn3.e01.F1 Capn3.e01.R1	CATGGAGGACTTCACAGGAGGG	TGCCCTTTCACCAACCCACAG	GTCATTGTCTTGTATCTTTTCTGCATTTACGCTCTGTTGATGTCTTTCTCCTCTTTTGCTTTGCCTGTCGCTCCCCCTTCCCTTCCCGCCCTCCCTTGTTTGCACTCTTTCTTTCCTGGGTTCTCTACTTTCCTTCCCATTGGGCCTCAG	GATGGCACGAACATGACTTATGGAACCTCTCCTTCTGGTCTGAACATGGGGGAGTTGATTGCACGGATGGTGAGAAATATGGATAACTCGCTGCTCAGAGACTCAGACCTGGACCCCAGGGGCTCAGATGACAGACCGTCACGG	GTGTGTACATCTCCAAATGTCGAGACTGACTAGCGCCCCCAGATCTGCATGGCCCATCCTTCTGAAGTCAGTGCCAACAGAATAGATTCCCTCCATTTTGGTAACTCTCCTCTAAGGAACACAGGGCTTCAGTGCTATGTAGTGCTTGCA	177	321	144	3.91026	0	0	3.91026
	Tars2	Tars2--243	multiple exon skipping	Tars2.e03.F1 Tars2.e03.R1	TGGCTGCTGAAGTAAATGGAGA	GCCTGTCACTTTCTCCTCGATC	AGTCATTTTGAGACATGTAGGGTGTGGGTTCTGTAGCAGGCAGTCGTAATGCAAGCATCCCAGCTTTGCCAGCAGCCTCTCTGAGGAAAGCATTAGAGCTGGGACTTCACAGGAGCTTGAAGCGCTCAGACCTAGCTCTTGTGAATGCAG	GTGTTCTGGCACTCTAGTGCCCATGTTCTGGGGGCTGCGGCTGAGCAACAACTGGGTGCTGTTCTCTGCCGAGGTCCAAGCACAGAATCGGGCTTTTACCATGACTTCTTCCTGGGAAAAGAACGGTGAGCAGTCCAAAAAAAAAGGAGTCTGGTTCTGGGGTGGTTTCTGGGGTCTTGGTTTAGAGGAGAAGCTAAGAGATCTTCTAGGCACCAAACAGGAACTTCCATCCCTTCTCCATCCAGTGTGTCTCTCTCCTGACCGCTGAAACTCATCTTTTCTGCTCTTCCCGAATTCAAATGTTACCTCACCCTCATTGCTCTTGTCCGTCCAGCATTTCTCTCTCAACAGACACTCCCCCTTCCCTTCCTCCCTCCCTCTCTCTCTTTCTCATTTTGT…	GTGATCCGGCTGTGTGTGAGAGGAACTTGGTAAGGCTTGAAGGAAAGGGTG	146	389	243	91.8246	87.905	87.8613	3.9196
	Rnf138	Rnf138--108	single exon skipping	Rnf138.e01.F1 Rnf138.e01.R1	CACCAGACAACGTTTATTGGATCAC	AAGATGGCACTTGTAGGTTGCA	ATGCAACAAACTGAAGCACAATAAGGTATACCCATGTTTTTTACCCATGATGTTTTCAGTAACATGAGCTTGTACTTAATGCTCTCAATAATTATATAATGTTTCATTATTTTTGCTATTTTTTTATTTAAAACAATCTGTTTCTCATAG	ACATGTCCTATTTGTGTGTCTCTTCCTTGGGGAGATCCTAGCCAGATTACTAGAAATTTCGTTAGTCATCTAAATCAAAGACATCAGTTTGATTATGGAGAATTTGTG	GTAAGTGAGTTCTTCAAGATTAAGAAAGTTAATTTAACTCTTTCAATCTGGATTTGAGTTTTCAAGCAAGTTGTGGAATCAGACTGCTTGGATAAAGAGCAAGTTGATGTATTTTAGTAGTAACATTGTTAAGCTTTGTGGAAGTTCTGA	176	284	108	26.6904	22.7545	19.7615	3.9359
	Gtf2i	Gtf2i--57	single exon skipping	Gtf2i.e03.F1 Gtf2i.e03.R1	GCATTTCTCTGGAAATGGCCGC	CACTTCCACTTCCGTTCCCTCG	TCAACCAAGGCCATTGACTAACATCATCTTTTTGCCTGTTTTTATTTCTCAAAAGGCCATCATTCCATACACCTCACCCAGATATGCACTGATATGACCAACCTGTGCTTTGAGATTCCTTTTGAAGCTTATCTTTGTATTCCAAAGCAG	GCCCTTCTGAAACTGATGGTGTTGATGAAAAGCTCCCCCTTTCGAAGGCTTTGCAAG	GTATCGCCCTTCCACTTGTGCTCTCCCACGTCCTGTCGTAGTTAATGTCTCTTTATATTGGACAGACTGTTTGAATAATTATAACTATATTACTTTTCCAAATGGAAAAGGAAAAAAAAATGTATTGGCCTTTTTTTTTTTTTTTTAAAA	125	182	57	3.98393	0	0	3.98393
	Rfx2	Rfx2--75	single exon skipping	Rfx2.e01.F1 Rfx2.e01.R1	CAGACCCTCAGCTTTACGCCC	CGCTGTCTCGTAATTGTCCAGA	TGAGCCTTGCTAGCTGCCATTGTTACTTGGATGCTAATGAGAGACTGGTGTGGGCTGCCTGCCTCTAACCATCTGATTTCCTTCTCTTCCCCCCCCCCCAACCCCCACCACCTTTTTGGTTTTGTCCTGTCTCTGTACATGTCTTTGTAG	CTTGAAATGGCGATTGAGACTCTCCAAAAAAGCGAAGGCCTTGCCCCCCACAAAGGCGGCCTGCTCAACAGCCAT	GTAAGTGTGCTGGGACCCCCCCTCACCCGGGCAACCTGCTCTGCCTGGAGTGCTCACAGGTCTTAGAAAAGCCCAGAGACCTGGCAAAATACGACCTCAAAAAGGTTAAAGAAAGATGAAAACCTCTAACCAAAAATCTCAGAAGAAGCA	272	347	75	17.9612	13.8903	0	4.0709
	2610020H08Rik	2610020H08Rik--198	multiple exon skipping	2610020H08Rik.e02.F1 2610020H08Rik.e02.R1	GAGAACTGCTTCCTCCTGATGC	TTCCTTGTCTCCTTGCTCCTGA	TCTTTACTCCTATTTGTGTTCCCTGTTTATTCCATTAGTATAAGATACAATTCATTCATTCTCTTTCCTCCTCAG	ATGATACATCCATATGTTATTGATACCTCATTGCTTTATGCTGGAAAACAAGGCAGAAGATTTAAGCTAACATTCTTAGCCAGAGTTATTTTGGGGTAGGTTTATGCACGTTATAATGTTGTCCTGATAGATTACACATAAGTTAATATATATTATTATCCAATTGAGTCTTTGTTGTCTCTCTTAATTTATAAACATTACTTCCTCCAAAATGAAGGAATTAGGGGAATATAGTTGGCTCTCATAATGTGAGCATGTAATCCCAATTACCTTGAAGGCTAGATCAAAAGATTGCCAAGTTCAAGAATTTCCAGGTCTATAGAATGAGTTCAAGGTCAGCTCAAGGAACTTAGTGAGACCCTGTCTAAAACGTAAAGATTTAAAACAAATGGTATTTAG…	GTTAGTATCTTTGACCAGTACCTTTGGCTTGCTTAATATTACAAAACTGATAGATCGTTATTTCTTTGCAGAATTAGTGATGTGATTAAGGTTGCTGTCTTAGGGCTTTACTGTATGAGCAGACACCATGACCAAGGCAACTCTTGTAAG	125	323	198	76.03	60.1719	71.9547	4.0753
	Tmem192	Tmem192--135	single exon skipping	Tmem192.e01.F1 Tmem192.e01.R1	CGCTACGTCCAGTATCACCACA	AGTGGCTTGGCTCTGTTGAA	ATGATAGGTACATACATGGATGGATGGATGGATGGATGGATGGCTGGCTGTAGACAGACAGACAACAACTTACAGAAAGCAGATCAAAAGGGGCTTCATGCTGACTGGAGAGCCCCATCCCATTGCTGTCTGTTTCCCTCCCTTCCTCAG	GCAACACAGCCCTGCTCCTCCTCCTCTGTGTGCAGCACTCCTTCCCTGAGCCCAGCAAGCTGTACCTTGAGCTGATTCTGGCTGTCCTGGCCCTGGAGCTGATCTGTTCCCTGAGCTGTCTGATCCTCTATATAG	GTGAGAACGGAAGCCGCTGTCCTGCAACCTCTGCCTGCCTCCTCTGCCTGCCTCTCGTCTGTACAGTCAGAGAAGCACAGCCTGTTTTGGCGGACGTCTTCCCCCTTAGCCGAGGACTCCTTTAGCACCCCTGTCATTTACTTATGACCA	140	275	135	100	94.8886	95.8932	4.1068
	Clip4	Clip4--141	single exon skipping	Clip4.e01.F1 Clip4.e01.R1	CTGGCATTGAGCTGGACGAG	CAGTTTTCGGTTCTTCACTGGG	CACCCACTGAGGGCAAGGGCCATGTCTCATCACAAGATGCATGGTGGGTACGGACAGAGGTAGCCTGTGTTAGCAACAGTGACGTTTGCCTTGAGTTTGAACGTGCTTCCACTTGCTCCACACTAACTGTGCTTCTGTCTTGGCCCTCAG	GTATTTTTGCTCCCCTTTCAAAGATAAGTAAATTAAAAGACGGGAGGAAGACCACCACACACACTCCTTCCACGAGAGCCACCCCACACGCCCGATCCCAGAAGGTCGATGTAGCCCACTTCACATCCAGAGTCAATTCCG	GTAGGTCACACTGGGGAGGCCAGCAGCTCCTAAACCATACTTGAAGCCATGTGTTTGGACTGCTTCATTCTGAAGTCCACACAAAGGCCACACCTCACAAAAGCAAGGCCTTGGTGGCTTGGGCCTCAGTTATGAATATGACTTAAGTCT	159	300	141	80.6413	76.5275	100	4.1138
	Elovl1	Elovl1--191	single exon skipping	Elovl1.e01.F1 Elovl1.e01.R1	AGGATGGAGGCTGTTGTGAACT	AGTGCTTCAGGGCTATTGGAAA	CCTTGTGACCTGACTCATGTCTAGACCAAGGAAGGCTCTTAAACCCTGTGACCCTCACTCCTTTGACATCCTATTCACAG	ATCCCCGGATCCAAAGCTACCCTCTGATGGGGTCCCCCTTGCTAATAACATCCATCCTTCTGACCTATGTGTACTTCATCCTATCGCTTGGGCCTCGAATCATGGCTAATCGGAAGCCCTTCCAACTTCGAGGCTTCATGATTGTCTACAATTTCTCACTGGTGATACTCTCCCTCTACATTGTCTATGAG	GTAGGCTGGAATGCCTAGGCTGTAGTTTCTGTTGAAGGTTAAGAGTTAGGGTACAGGGCATGGGCCAGAGCATGGCACT	126	317	191	100	90.0857	95.8192	4.1808
	Arhgef10l	Arhgef10l--117	single exon skipping	Arhgef10l.e01.F1 Arhgef10l.e01.R1	ACTCTGGGGAGGAGACCAAACC	AAGGAGACTTTTCGCATGACGG	CCCAGACTGCTATCCTGTCCGCCTGCCCCGATTGTCCGTCTGCCATGTGACCTGAGTCTCCTTTTCCCCTGTTGTCTGTGTTTTGTGTCCTCGCTGTCCCGCCTGCTCTTCTCGCCTGCTCTCCTTCTGCCTGGCCGCTTGGGGCCCCAG	CTTTCTCCAGACCTGACTAGGCTAAAGGAGAGATACGTCAGGACTAAGAGAGACATCTTGGCTTTGAGAGTTGGGGGTAGAGACATGCAGGAGCTGAAGCTCAAGTGCGATTGTAAG	GTACTGTCACATCCCTTGCTCCTGGCCCCAGGGGTGGGGGTGGGGCGTTCTGCTGGCCCACAGAGGAGTGGGGGGTGAGCCTGGGGAGTCTGTCACCTGGTTGTCCTTCACATCTGCACTGCAGGAGGGCGGAGCCATGAGCCAACTGTT	151	268	117	4.26052	0	0	4.26052
	Phf8	Phf8--303	single exon skipping	Phf8.e01.F1 Phf8.e01.R1	AGATCCCAGAGACAGTGCGGA	GGTTCTCACTGCCATCAAGGTC	TGTACAGAAACCAGGGGTGTGCATATGTGGAGCACATATATAAGCCACTTCCTTGGCAGTACCATTAGTGCTGGGAACAGACCTCTGCTCTTAGCATAGAGAGAACACTTGAGTAAGCTCTAACCCCCTCGTGTACTAATACTCTTGTAG	GACATCTTCCAACAGAACGTTGGGAAGACGAGCAATATCTTTGGGCTGCAGAGGATCTTCCCAGCTGGCTCCATCCCCTTAACCAAGCCAGCCCATTCCACTTCAGTATCCATGTCCAAGCTGTCACTGCCCTCCAAAAATGGTTCAAAGAAGAAAGGCCTGAAGCCCAAGGATATCTTCAAGAAGGCAGAGCGAAAGGGCAAGCAGAGTTCAGCCTTGGGGCCTGCTGGCCAGTTGAGCTATAATCTCATGGACCCATACAGTCATCAGGCACTGAAGACAGGCCCTTCCCAGAAAGCAAAG	GTGGGTGCTGGCCCATGGGTTCAGCCCAACCCTTTCGGGACCCTTGAAAGAGCAGTATTTCAAAAAACCAGGCTATCCTGTTCCATCTCTTAGGGCCCCTGGTGTTTGGCTACCAGTTCCACTCATTTAACAGGCATTTATTGAGTCATT	144	447	303	9.70285	5.39906	4.94085	4.30379
	Suz12	Suz12--69	single exon skipping	Suz12.e01.F1 Suz12.e01.R1	CCAATATTTTTGCACAGAACTCTTACTTAC	CATTTTTGTGGAAGAAACCGGTAAATG	TAACACACTGTCTCAATAGTGGTGCATTGTTATGGCTAGTCATCTAATTTTAAAATAAACAAAATCAAATTTCTGCTTTTGTTTATTGCAGTATAAATTTGTGTGTTTCCTAGTTGAGAAGTGATTATTATTTTTATCTGTTTCTTCCAG	GAAAACATTTAAAGTTGATGATATGTTATCAAAAGTAGAGAAAATGAAAGGAGAGCAAGAATCTCATAG	GTAAGAGAATGTCAGTTTACACTAAGTGATACACTGGAGGAAAGAGGGACAATTAGAGTGACCATTTCCTTAGTGATCACCACAAGGTTACTGGGAGGTTTTTTTTTTTTTTTTTTTAAGTCTTAGAATCAGTTGCTCCAGGTGTACATA	115	184	69	93.8039	89.4045	82.0218	4.3994
	Hsd3b7	Hsd3b7--52	alternative 3-prime	Hsd3b7.e01.F1 Hsd3b7.e01.R1	AGGACACAACCTCCTCCAGTG	TTCAGCTCCTCCAGCCAAGAAC	AGTGCTACAGGCACAGAAAACTGCAACCCACCCCTGCTACTCAGCCTCTCCACCCACACTGCTCCCACCTAATGATCCCTTCTATGAAGAACACATGGTTGGAGCAGGTGCTACCAGGCAATTCTAGTGAGCTAAATTCTCTTCCCACAG	CTGGGCATGGCAGACTCTGCACAGGTGCCAACACTGGTATACCTGGTCACAG		167	219	52	100	93.6904	95.5703	4.4297
	Pum2	Pum2--199	multiple exon skipping	Pum2.e03.F1 Pum2.e03.R1	AGCTCTTGCATTAGAATCTCGGG	CCATGCAGTCTCTCTCCATTCA	ATTACACACTCCTGTATAGACTTTGATAGTAGAAAATAACAGTAAACAGACCTAAGATGTGTAATGAATTGCTTGCTCCTGGAGATTATTTTACTTTAGTAGATTAGAGACCTTCAAGAGACTCACTCCATCCAATGCTGTGCTCTTCAG	ATGCAGAAAGAGAGTCCTGTCACTCCTTTGGGCCACAAGAGGGCACTCTGCAGCTAGCTAACCCTCCCTTTCTTCAGAACAGCGTTTTCCAAAGAGTTTGTCATTTTCAGAGGACTGATTTAAGGGTGAGTTAAGGTGCTTAAGCTAAGTATTGCCAAAATAAACTTGTTAGTTCAGCACATAAAGTAAAGTCTAATCTGGGCCCTAAAAATATTTTGAGCGAGGGATACTTTTTGGTTTTAAAAGAAAACCTATATTTTGTAGCATAGTGTCTTGCTCAGGCATTACTGATACTCCAGTAGACTAAATAGAGCTAAAAGGGCTGCCCCGCCCCCCCCCCCCCCATTTGTATTCTTAGAGTTTTAGAAAGTAGAGTAGCATATCTTAACAGCAGGTCTG…	GTGAGGTGTTTTGTTTGTTTTATTCCAGAATTCACCCATTGGAATAAATTAAAGCAGCCTGTACTCTCTGGCTCTTTTCTCGTTTTCTAAGATTGCTTGTTTGGGATGTTTTTGTGATGTAAAACAATCCCTTTTTTTTTTTTTAATGGA	133	332	199	4.44347	0	0	4.44347
	Pxn	Pxn--102	single exon skipping	Pxn.e01.F1 Pxn.e01.R1	AGCGAGTCACCTCCAGCCAG	CTGCTCCCAGTTTTCCCCTG	TCTTCACCTCCACCCCCACCCCCCTCTTGTTTTCTGCCATTGCCAGTAGGGAGAACTCCTCTAACTTTGTGTGATAATCCAGTGGCGAGGCCTCTCTATCTCGGTTTTTAAACAATGCCTTCTCCTCTTCTCCTCTCTTTGCCACCTAAG	ATGCAGGGCCTGGAACAGAGAGTGGATGGAGAGCGGCCGTGGGCAGCCAGCTGGCCCCCCAGCAGCAGGCAGAGCAGCCCCGAAGGGCAGGACGAGGGAGGG	GTCAGTGCTTGGGCTGGGGGCTGAGTTCTTGCTTGGCATGTCGCCCCTGGGCTTGGTCATGCAGCTGGGTGCTGGAAGCCCTCCTTGACCTTCCTTCGGACTGCCTGCGATGTCACCCCACCCCCACCCCA	124	226	102	10.1392	2.57546	5.54028	4.59892
	Ms4a7	Ms4a7--57	single exon skipping	Ms4a7.e01.F1 Ms4a7.e01.R1	TTTGGGGGCATTTTGGTGTCAG	TGAGTTACAGTGTGGGAAAGCA	GGGCATGTCATTCCTGTGGGGCTGTCTCTCTGAAAGTTTCCCATCACTTTTTGGGAGTGATTTGAAAGCAGTTTAAAACAGCTCTCTCTCTCTCTCTCTCTCTCTCTCTCTCTCTCTCTCTCTCTCTCTCTCTCTCTCTTTCCTGAACAG	TTTGCCATTGCTGGAATTCTCTCCATTATCTCTGAAAAAATCTCAACCAAACCCTTT	GTAAGTATGAATACCATCAACTCCAGTTGGGTGGAATAGTTAGAACCTCATAGTTAATTCTTCTAGTTTCAATCTTCCATTGTACTGTTTATGAAAATGAAGCTGAGAACAGGTTATGGAGCATACTGATCTTCAGCTGGCCCTCTGACA	204	261	57	100	95.302	93.2476	4.698
	2610110G12Rik	2610110G12Rik--69	single exon skipping	2610110G12Rik.e01.F1 2610110G12Rik.e01.R1	TGAACAACTTTGTCATCTTTGAAGGC	ATTCTCTGTCACTGGAAGAGTATGG	TGGGCTCTTAGTTCCACAGGTCCCCACTGAGGGCCACCACCTCTTCCTTCCTCACAG	GGCCCCCCACTTCCTCTCTGAGAGCAACTCGACACTCTCGTGCTGCTGTGGCCGATCCCATACCTGCTG	GTAAAGCCTGCAAAGACTGGGTGGAATTAAAGGGCAGTAAGGCCCAGTTCCTCAGGAGGTTCCAGGGTGGCAGTGCTATCTGCTGGCAATTCAGAACACCCTAAAGCCACACATCCATCCAGCAGCGCTGTTTGCCCTGGCCCTGCTGGG	117	186	69	42.2764	37.5	35.6929	4.7764
	Pcdh15	Pcdh15--15	single exon skipping	Pcdh15.e06.F1 Pcdh15.e06.R1	ACAGTTTGCTGTCTGGAAGTGT	CCACGATAGTAGCTGGTGGTC	TCACAGATCATTAGGAAATTCGTGCATTACTGTATAATGACCTTTATGTATATGTGAAACTCTTGCTAAAGATACACATGTATCCTTTCTTCCTTTCTTTCTTCTGTTTTCTGATCTGCTCCCATTGGTGACTCTATACTTTGACTACAG	ACTGGCAATACGAGG	GTAAGGTGACCAAAATAATCCACAGCACCTCATGACCATGTCTTCTTCGTCCATTTTTGCTCTCTTGTTTTTGCAGCATGATTAAAATTCTATTCACTGACTTTAATCATACCCTTTATCACAATTAATTTCCAATTATGTTTGTTTCTA	125	140	15	77.6544	72.7575	0	4.8969
	Crem	Crem--147	single exon skipping	Crem.e06.F1 Crem.e06.R1	TGTAACACGTTCTGTGGCAGA	ATGCGAATCAATTACTTCTGAGTCTG	CTCCTAATGGTAAGTACCCTACTTGTTCTTCATTTCTTAGATTCAGAAAAAGAAAGAAGTAGGCTGGTTGTGATAGCAAGTGGTACTCTTAAAAATAAACAAAAGCAAAACAAGTCCAGCTTTAATCCTCAATGATGGTCATTTTTTCAG	GTTTCTGTAGCTGGATCAGGCACTGGAAGAGGCTCCCCAGCTGTGACTCTAGTACAGTTACCTTCAGGCCAAACTGTACAGGTCCAGGGAGTTATTCAGACACCACATCCATCGGTTATTCAATCACCACAAATACAAACTGTTCAG	GTTAGCGTCCTTCCTTGACGATTTGTCTTTGACTTTCTTGAGCTTTAAATTTTTTTCTGTTGTTTAATTCATTTATCATCATTTTCTTTTACTCTTTTAGAGATAAAGTTTCACTATGTAGCTAAGATTGGCTTTAAACACCTTTTCCTC	133	280	147	12.6761	3.13808	7.6087	5.0674
	Ube2v2	Ube2v2--126	single exon skipping	Ube2v2.e01.F1 Ube2v2.e01.R1	GGTGATGGTACTGTTAGCTGGG	TCTGGAGGCTGTGGAAGCT	AACTATATAGTTCAAATAACTTGTATAAAATTCATACACAATCACAAGCAACATAAAGAGTATATTCATACTGTATTTTTCTTTATTAACAGTTGGGCAGTATTTTAGTTTTGTCATTATGATTATCCCTTCTTTTCCCCACCCTTCCAG	ACAAACTATGAAAACAGAATATATAGCCTGAAAGTAGAATGTGGATCTAAATACCCAGAAGCTCCTCCATCAGTTAGATTTGTAACAAAAATTAATATGAATGGGATCAATAATTCCAGTGGAATG	GTAAGTTATGATAATAATTTTATTTTATCTGGGTTTTAAAGTTTTGTTCAGCTGAAAGACTAAAGAATTTGTCACTCAGAAGGTAGAAGCAGGATGATTGGGATTTGAGGCCAGCTGCATAGTTGGCCCTGACACAAAAAAGATAGATTG	212	338	126	100	94.8805	92.0676	5.1195
	Med8	Med8--48	single exon skipping	Med8.e01.F1 Med8.e01.R1	TTGGAAAACGAGTATGACCGGC	AGCACCAGAGGGATGATGACCT	TAGGGAGGAGGCTTTACAGACTTACTACAGTGTAACCACAGCCCCTGTTTCCACTGCTCCCAAACCCAGTCAAACAGTGGGTTGCCTTTTTTCTGTATCTATGTCAAAAATTGAAAGTGTGTTCCTCTTTCCCAATTCCATCTCTACTAG	CAAATCTGGTTCTTGCCTATGCCAGACACAGGGCTGCGAGTCTTCGGG	GTGAGTCTGAGTGTTGCAGCATTAGGACTTTTAGAGGTTACT	146	194	48	12.2887	6.03352	7.06692	5.22178
	Hgd	Hgd--89	single exon skipping	Hgd.e01.F1 Hgd.e01.R1	TGGGAATGAGTGTGCTTCAGAG	ATCCCAGTTGTGAGTGACATGG	AGGGGATAGTAACGTGTAGTGGTCCAGAGCCTCCCCTATTCAGGCCGAGATCCCCCCCCCCCCCACACACACACACACTATACTGGTTGATGGGAAGATAAGATGCTTTGGGCATTGCAATGATACCATGTGTTGCCTCCTCTGTTTTAG	AATAATCCTCAGGTCTGCCCCTACAACCTCTACGCTGAGCAGCTCTCGGGATCAGCCTTCACTTGTCCACGGAACACCAATAAGAGAAG	GTAGACGGCGAGATCAGCTATGGCTTACAGTCTGTGGGAACGGTTCCCCAGACACAGTCGCCCCAAGGTCCTCCTTGTGAGCTGCGTTCTGAGTCACATCAGGGGCATCCAGGCTTGTTCCCAATGAGCGGTTGGCAGAGGAAAGCTAAG	140	229	89	100	94.6956	90.8887	5.3044
	Crkrs	Crkrs--27	alternative 3-prime	Crkrs.e01.F1 Crkrs.e01.R1	CACCAATGACAAGAATAGTGGGC	AACCAGAGGGGGTGGAGGTG	TAAATTTCAGTTTCCTGGTCCCAGGTTTTTTTCCTTTTACTATATCTGGTTACATGTATTGGTATTTATTTATGTTGGACAGTATGTGTTTGTGTTTATAATCACATGTGATTTTTAAGATGGTATTTAAAAGAAGTAACCCTTCCACAG	CATGTCCTCCTCACATTCTTCCACCAG		130	157	27	65.0131	57.1075	59.6899	5.3232
	Eda2r	Eda2r--45	alternative 3-prime	Eda2r.e01.F1 Eda2r.e01.R1	ACGTGGAAGTGAAATGACTCCA	CAGCAAGAGGTGATGTCCCAT	TTTTATAGGTTTTGGCCTTTTCTTCTGGTCAATTTACAGTTTTCTACGTTGTATTTGTCCTTTTGAAAAATTGGTGTCTGTTTGTGTGGTAGCTGTGTGTGCAGGCACACATTCTGAAATTTAGCTCATATTATTACTGTTTGTCTTTAG	ATAAGTAGATGTGGCCCCATTCAAGTATTAATTCTACCTCTACAG		130	175	45	9.06149	3.12678	3.73582	5.32567
	Rabggtb	Rabggtb--16	alternative 3-prime	Rabggtb.e02.F1 Rabggtb.e02.R1	AGGCGATTGAGTTTGTTTTGTCC	AACCAAGTAGGTCGGAGTTCAC	AGAGAACATTGTGCATAAGTATAGCATTCCACTGTCGCATTGAACCTACTAATACAACCTGAGATAACAAAGATGGAGCTTTAGTAATTTTGGTAGTGTCTGTCATTTACTGTTAAACTATACCTGTGTACTTTATGTCTGTAATTTTAG	ATCTATTGTTGCACAG		137	153	16	89.2509	83.7794	83.8649	5.386
	Ttc15	Ttc15--167	alternative 5-prime	Ttc15.e01.F1 Ttc15.e01.R1	GGTCTTCCGTCATCTCTTCGG	TGCAAACTCATCTCCACCAAGA		GTGAGGAGCGGGTCGCAGTGAGGAGGGTCGCCGGTACCCTTGACCTTCCCACAGAGGGCGGCGTCCTCGCGTAATCAACCGCTCTCGGCCACGCAGAGTAGCCCCACGAGGGGCTGGCTCCTTCGGGCTTTAGCCAATTCTGTGTGCTCCCTGTGGTTTTGGACAAG	GTACACACCCTCCTGACCTCGGTTTTATGTGTATAAAGTGCGGGTTCGTTAGCATGCTTAGAAGGTGCCCGTGTTACATCACCAGTGTTCGAGCTATGTTTTTGGTTTGCCCCAACTTTTGCTCCTGTCGACCTCGGTGTGTCATAGCCC	227	394	167	12.8556	7.38523	7.26563	5.47037
	Mapk8ip3	Mapk8ip3--27	alternative 5-prime	Mapk8ip3.e02.F1 Mapk8ip3.e02.R1	AGCCCAGAGAAGAGGTGGAGG	TCCATGAGGCGTTCCTTGTACT		GTAAGCAGCTATCTCTGTACAGAATTG	GTATATCCACTATTAACCTGTGGGCATGGGTGGGCTGGCATGGCGGGGCTTCCTAGACTTGCTTATTCTTCTGGGCCCTCCTTACCTTTCACTTGTGACCGCTAAAGCTACTGCATGTTCTCCCATTCCATCAAGTGACTTAACAGCATC	118	145	27	93.3124	87.8303	86.8062	5.4821
	Trmt61b	Trmt61b--100	single exon skipping	Trmt61b.e01.F1 Trmt61b.e01.R1	CCCTGGCTGAGAACCGTTTAT	CCCCACAAATCCTGTTCCTTGA	TGTCTGAAGAGAGCAATGGTGAATACATAAAATAAAAAAAAAAATTTAAAGAAAAGTGATACTTTGATTGTTTTAAAAATTTACATTTTTGGAGATATAGTTTTACACTTACTTATATATCTTTATTTATGTATGTATGTTATATGTCAG	GTGTGGAGATCAGAGAACAATGGAAGCCTGTTCCCTTCTTCCCTTCCACATGTGAAACCTGGGATCATCTTATTCATCGGCTTTACCAGCCAATGCAGTT	GTATGTATCCCACCAGCACCAAATTATCAAATGTTATGATAAGACATTAGCATGCTTCAGCTTTACCTCAAAATAATTTACATTCCAGAGAAGAAACAAGAATAGTCACATTGATTATTTTTAAGAGCCACATGGAAGGTCTTTGTTTTT	164	264	100	88.6364	83.1267	69.2626	5.5097
	Tcfe3	Tcfe3--105	single exon skipping	Tcfe3.e01.F1 Tcfe3.e01.R1	ACTTCCTGCCCCTGAAACTGC	GAATTGCTGACGGTGATAGCTG	GGCCTTGCCCGTGTCAGGCCAGCACTCTACCATTAAGCTACTCCTACCCCCAGCCTCCCCTCCCAGTTCTTCTAACCCTGTACAGTATTTACTTTTTCCCCCAG	ATTGATGATGTCATTGATGAGATCATCAGCCTGGAGTCCAGTTACAACGATGAGATGCTCAGCTATCTTCCAGGAGGCACTGCAGGGCTGCAGCTCCCCAGCACG	GTGAGGCCCTAAGAAGGGAGGTGGTCTGAAAATTATGGCATTCGTCTGTCACTAAGACCACAACCGCATTGGCTGCGTGTATATGAGCGATCCTTGCCATGCATCGGACTAAGAGAGAGAGAAGGGCCTATATTGAGAATGGGCCTCTGG	177	282	105	85.5946	80	77.4355	5.5946
	Myef2	Myef2--51	single exon skipping	Myef2.e01.F1 Myef2.e01.R1	GTGGACAGCCTATTAGTGCCAG	GCCAACTCCACCAAAGCCTG	GCTCTGTAAACCATCCTTCTATATACACCCTGTACCTGCTTCTCTAGTGTTCCGTTGTGACTAAACCAATGGTATTTACTTTGCTATAATGTCATTCGTTAGTCACAAAATAAGATTTACTGAAAGTCCATACTATGTATTTTATTTGAG	GTATGGGAATGGATGGTCCGGGTTTTGGAGGAGTGAATAGAATTGGAGGAG	GTATGTATAAGTATTTGTTTCTGCATGTACTCACCGCCATTTTAAAGAAACTAGAAACTGTTGAGAATTGTAGAAAACAGTCATGGTTTATTGTTGGCTCATGTTCTAAAGGCTGTTGGCAAACATTGAGCCTAATACA	125	176	51	14.5249	6.49762	8.92857	5.59633
	Ppargc1a	Ppargc1a--31	alternative 3-prime	Ppargc1a.e01.F1 Ppargc1a.e01.R1	CCAAACCAACAACTTTATCTCTTCCT	TGCAGTTCCAGAGAGTTCCACA	GGGGTTCTAATACATTTGGCTACAGCAACTCCATTTCAG	TTTGTTTTTATAAATGTGCCATATCTTCCAG		119	150	31	12.1288	4.50734	6.48205	5.64675
	Pwwp2b	Pwwp2b--305	alternative 5-prime	Pwwp2b.e01.F1 Pwwp2b.e01.R1	TGACTGAAGATGGAAGGACGGT	AGCATGTTTCTGCACACAGCC		GTAAGATTCATGGTTTTCCTTGGTGGCCAGCGCGTGTCCTTGACATCAGCCTTGGCCAGAAGGAGGATGGAGAGCCCTCTTGGCAAGAAGCGAAAGTCTCATGGTTTGGGTCTCCAACTACATCATTCTTGTCTATTTCAAAACTGTCCCCTTTCTCTGAATTTTTCAAACTGAGATTTAACCGTAAGAAGAAGGGGATGTATCGGAAAGCTATAACTGAGGCTGCAAATGCCACACAACACGTGGCCCCAGAAATAAGGGAGCTCTTGACCCAGTTTGAAATGTAACTTTGGTTCCAAGAGCAG	GTGAGTCTCGTGTTCACTAGGGGCCTGCTTTTCCCAAGGCAGCCAGCTTGAGCTTGTGTTCAACACCCAGACGCTAGGGAGCCAGACACTGGGCCTGTTGCTCAAAGGGGGCTGTCCTAAACACTTGCCCTCTCTGATGTCTCAGGAGCT	141	446	305	5.69892	0	0	5.69892
	Enoph1	Enoph1--29	alternative 5-prime	Enoph1.e01.F1 Enoph1.e01.R1	GAAATGGTCGTGGTTTCCGTGC	ACACTCCTCCTCCTCCCAGTG		GTACCACAACCCCGATTGCTTTCGTGAAG	GTGAGGGGCGGAAGGGAGCGGGGAAGTTACTTGTGCCTAAAAGCATCTGAAAGGGAAATTTTAAGTGTTGGAGATTTTGCCTGGGAGGCTCAGGAGAGGCGGTGTGGCTTTATGTCTCTGGAATGGGGAAGAGAAGCTGCGGCGGTTTGC	130	159	29	89.1577	79.2839	83.3661	5.7916
	Palm	Palm--132	single exon skipping	Palm.e01.F1 Palm.e01.R1	GGGATCCACAATGATGAAAGCAG	GTGACATCCTCTGCGAGTCC	CTCAGCATCCCAGTGTGCTCAGCATCCCTGGCGTGACTGCCATCGCTGCTTGGCTCTGCCGCTATCTTTCTTCCCTGGCTTGGCCGTAGCCCGGCGGGGGGCACCTGAGGGCAGATGGGTCGTGGGGTAACCCCGTGCCTCTCGTATCAG	CCATGTACTCGGTGGAGATCACGGTCGAGAAGGACAAGGTGACCGGGGAGACCAGGGTGCTGTCCAGCACCACAGTGCTCCCCCGGGACCCACTCCCTCAGGGCGTGAAAGTCTACGAGGACGAAACAAAAG	GTATGAGAAGCCTGTGCCTGCTGCAGAGCCTAGGTTGCCCTGCCCAGCCCTTTCTCCTGGCCTGGTTAGTCACTCAGAACCTGGGCTGTATGCTGAGCACTGAGGTGAAATCTAGAGGCAGGTTCAGCCATTCATTGTAAAGCTCTTAAC	180	312	132	7.31563	1.43541	51.0773	5.88022
	Fxr1	Fxr1--81	single exon skipping	Fxr1.e01.F1 Fxr1.e01.R1	ACGGAGGACTGATGAAGATGCT	TGGGAGGTTTCTTTGTCTGCTC	GTATAATTCTTTGTCAGTATTGTATATGCTTTATCTTTGATGTTTAATTAAAAGTTTCTCTTTCCCTTCCTTAAATAAGGAAAGAAATTTTTTGTTTGTTTTTTGTTTATTTTTTGTCAGAATAGTTGATGGTAAACTTTGCAATTACAG	ATGATAGTGAAAAAAAACCCCAGCGACGCAATCGTAGCCGCAGGCGTCGTTTCAGGGGTCAGGCAGAAGATAGACAGCCAG	GTAACTTGAGTGGGCCTGTTGGTGTCAGGTCACAAGCATGAAAAAAATGTCATGTGTCTGCATTCTAAATACAGTTATATGTTCACATGTGTGTATACATTCAGAATTTGCATTGCATAATTTATTCAACTAATAATGCTGCTCAAGAAA	139	220	81	5.96967	0	0	5.96967
	D17Wsu92e	D17Wsu92e--225	alternative 5-prime	D17Wsu92e.e01.F1 D17Wsu92e.e01.R1	ATTCAACACACAGCCACATCGC	GAACCCCTTGCCCTCTCCCC		GTAGAAGGAAACTTCAACCCGTTTGCCTCTCCCCAAAAGAACCGACAATCAGATGAAAACAACCTAACAGACCCTGGGGGTTCCGAGTTCGACTCGATCAGCAAAAATACATGGGCTCCTGTTCCTGAGCAAAGCGAGCAAGATCAGGATAGACTGTCACAGAGCTCTGTAAATCTGTCCCCCAGCAGTCCCGCAAACAACTTATCAGTAGTGACTTACAGTAAG	GTAGGTGCCCTCGGAGGAGGGGCAGGTGGTGGGCCCTGGGATTCCTGACACTTCTTCGTGGCAAACCTACAATGCTAGACCACCACTGCCCAGAGCAGCTGTGGCTCCTTAACTGCTCAGCACTCCTGCCCGTAGTCACCATGAGTCAGC	133	358	225	32.0225	23.6792	26.0396	5.9829
	Diap2	Diap2--21	single exon skipping	Diap2.e02.F1 Diap2.e02.R1	AAGCGTGAGATGGTTGTCCAGT	TCTGAGATGCCAGATCGTAATTCA	AGTCTCAAGATCTCAAACATTAAATGTGTTAGTATAATAAGTTAGTCACTAATTTATTAAACACTTTCCTTTTGCAAAAGCTTCTGATTACTAATATTATTGCTACTTTTTCTCACACCACCACCCTTCTTCGTTGACCACTGTATGCAG	ATAGTTGGAAGTAAAGTTCTG	GTAAGTACAAGACATGTTGTGCAGTGAACTTTTGTTTTGGGGATTTGTGACTGTTGCATGTAATATTTAGGGTTTGGTGTTTCATTTGCTGTATATTGCTGTATATTCTTACAAATTATTAAGGTAAATATTGAGATCAAGTAATTAAAA	125	146	21	92.4699	86.4865	85.8951	5.9834
	Clasp1	Clasp1--117	single exon skipping	Clasp1.e03.F1 Clasp1.e03.R1	ACACCTTCCCGCCACCCCAG	TGGCTTCTGTAACTCCACGCAA	GTACAAAGTACTAAATTTTGCTCCAGCTGACTTTATAAGTTTGTCAGAAAAGAGGAATTCTAAAGAAACTCCGATGGAGCATCTCCCTCCTCCCCTCCCCCTTGTATCTATGCTTTTCTCTCTCTGATTTTCCTCTTCTGATCACTGCAG	TCGGTTGTGGGGTTGGAGTGCCGACGGGCTATCGAAGCCCCCACCTCCCTTTTCTCAGCCTAACTCCATTCCCACCGCTCCCTCCCACAAGACTCTCAGGCGCTCTTACTCTCCCAG	GTAACATGCTACCTGTTAAATTTGTTCAAGATGTCACAATATTATTGTGTTCCCAATATTGCCCTGGGTCTTTTAGAAAGCCTCTGAGCTCCTCTGGTGAGATTCCTGCCTCCATTTAAACTTGCAGGAATGGAGCCTGGGTGAGACAAG	154	271	117	13.0435	6.9916	3.98952	6.0519
	Mocs2	Mocs2--122	single exon skipping	Mocs2.e01.F1 Mocs2.e01.R1	CGGTGTGTAGCGGGATGGTT	ACTGATTGGCGGGATGATGGC	TAGATCTGACTGCTTCTGCCTCCCCAGTTCTGGGTTTAAAGACATGTGTCACCACCACCAGGCCAATACTGAAGTTTTGTGAGCCATTGCATTTGGGGAGCGAGGAGCCTTCTTGGTGCGGGTTATTTAGACTATCCTCTCTCCTTTCAG	ATTGACGTGTTGTATTTTGCAAAAAGTGCTGAAATAGCCGGAGTTCGCTCGGAGACCATTTCTGTGCCACAGGAAATCAAAGCGTCAGAGCTGTGGAAGGAGCTAGAGAGTCTCCATCCTGG	GTAGCTAACGTTATAGAGTGCATATGATGAACATGTAAAGGTTTCTAAAATGTGTAAATTACGTGTGAGTGTGCGTATGTGTGTTCTCACACAAGAGTACTAGTTCTTTTAAAATTCTTGAAAATTTAAAACTCTGGTATTTAGAAACAT	150	272	122	79.6191	70.8057	73.5346	6.0845
	Lair1	Lair1--330	single exon skipping	Lair1.e01.F1 Lair1.e01.R1	TGGGATGGAAAATTAACACACAGGA	CTGAGGAAGCAGAACAGAAGGG	AGAAAGTGGAGATATTATAATGCTGGAGTTTGATCGTGTCTAGAGAACTCTAAATTTGGTAAGAAAATGGATTGGTGCACCTAAATTGGTTTTCTGTTATGGCACTGTCCTCACTGTGTATATTAAGATTCCTGCTCTCCTCTCTTCTAG	GTTCTCTGCCTGATATTACCATCTTCCCTAATTCAAGTCTTATGATCTCCCAAGGGACTTTTGTAACTGTTGTGTGCTCATACTCTGATAAACACGACTTGTATAACATGGTCCGCCTGGAGAAGGACGGCAGCACCTTTATGGAAAAGAGCACTGAGCCTTATAAAACAGAGGATGAATTTGAGATTGGGCCAGTGAATGAAACCATTACTGGACATTATAGCTGTATCTATTCGAAGGGGATTACCTGGTCCGAACGTAGTAAGACGCTGGAGCTAAAGGTGATCAAAGAAAATGTCATCCAGACTCCTGCCCCAGGTCCAACCTCAG	GTTTGTTCTTACAACCCTGGATTCTACCCATAGTTGTGATTCCTTGCCTCCATCGCCTTTGTTATTTCTTAACCCCAAGGTTCCTTTCCCCAACCCCACTCATCACATGTCCCCCTTAATCTAACACTTCAGATTCTCTGGAACTTTACT	124	454	330	26.9504	37	20.8228	6.1276
	Zfat	Zfat--21	alternative 5-prime	Zfat.e02.F1 Zfat.e02.R1	AGTTCTCCAACACACGCCAG	CGGGGTCTTTTTGAAGCCTTTT		GTGAGGAGGATGGAGATGCAG	GTTAGTGGGTGAGGAGGATGGAGGTGCAGGTTAGTGGGTGAGGAGGATGGAGATGCAGGTTAGTGGGTGAGGAGGATGGAGATGCAGGTTAGTGGGTGAGGAGGAGGGAGATGCAGGTTAGTGGGTGAGGAGGAGGGAGATGCAGGTTAG	130	151	21	92.1753	86.015	84.0553	6.1603
	Rbm18	Rbm18--56	alternative 5-prime	Rbm18.e02.F1 Rbm18.e02.R1	GCAAGGTGAAGCAGTTTGACTT	CTTGACTTGAGCGTGGGCC		GTGCTTTGGAGGGCCAGCCCCGAGGGTACTGTTTTGTTAACTTTGAAACTAAGCAG	GTAATTGAGCTCCCTCTACCTCTTATAGTCTGCACTCTGTCATAATCCATTCTACATCTCTTGACCACCAGACCGCACGGGCAAGAGTCATGTCTGGTTATTCTCTGTGCACCTCACACAGAGCTAAAGGCTACGTCCTTCCACCAGTGA	126	182	56	100	93.775	89.8053	6.225
	Kcnrg	Kcnrg--34	alternative 5-prime	Kcnrg.e01.F1 Kcnrg.e01.R1	ACTCCCCTCTGGCTTTACCTCC	CCAAGACATTTGTTCCGTTGGC		GTATTTTGAATGCTGAAGCATCTCTTCTATTCAA	GTTAGTTTTCTGATATTTTCTCTCAAAATTGAAAATTCTTTATGCCTAACTAAAACTCCTCTTGGCAAAAGAAAAAAAAAGTTTAGACTAATGTTCAATAGAACAAGTAGTCATTTTCTAAACGTGGACACTTACAGACTAAGGTACTGT	153	187	34	6.28803	17.2545	0	6.28803
	Dnmt3b	Dnmt3b--189	multiple exon skipping	Dnmt3b.e04.F1 Dnmt3b.e04.R1	AACCCAGTGATGATCGATGCCA	GGGCAAACAGGTGTCTGATGAC	TTAACATCTGCACATGGTGCTCTTATAAACAGGCGAGACACACATACAGCTAAAAAATCTTTAAAAGCTAGATTCTCCCCTCTTCTGGCTTGGAGGTCTCTGGACCTCCCAGGCAGACGCTGGAGAGTAACGGGTTCTGGCTGTCCCCAG	GCCCGTGATGGCTTCAAAGAATGATAAGCTCGAGCTGCAGGACTGCCTGGAGTTCAGTAGGACAGCAAAGGTAAGATGTGGAGTGGACACGACACTGTGACCTTGGCTCTGTCCACGTGGTGCCTGCTCGTTCCCTCACAGACTCCCTCCCGGTGCTGGGCCTCCTTCCCTACAGACCTGTTCTGTCTCTCCTTCCAGTGCAGAGTAGGCGATGTTTCTGATTAATAAGGAATAGATGCCTCTGGACTCTGCAGTGGTTAACGTTGGATGCACAGGGGCTGTGCTGCAGATGCTCTGTGGAGTAGCGAATAGCGGTGGATGCTGCCGCAAAAGGCTATGTGCTGTGAAGTCACAGCCGCCCAGGAAGGCCTCCACGTGCCTGCTGCTCCTCCGTGTCTG…	GTGAGCTGCACTGGAAGCTGTGGGAGTGAAGGCAGGAAGGGGGAGATGGGGTGAGAGACAGGACGACAGAGACCTGTCGACACCGACTGTTCCTGTCTGAGAATTTGGTCAACCTGAGGAAAGCTAAGGGGACTGGTTTATCCCCCAGAG	196	385	189	11.2172	2.3614	4.92091	6.29629
	Sh2b1	Sh2b1--53	alternative 5-prime	Sh2b1.e01.F1 Sh2b1.e01.R1	CGCTTGTCACTAAATGAGGAGGG	GCATCGGGGTAGCATCGGTC		GTGAGCAGAGCAGGTCTGCAGGGGAGGAGGTGCCCGTGCACCCAAGAAGTGAG	GTGTGTGTGCCAGGAAGACGGGGTTGGGGGGGTGGAGGAAAGGCCCTGTTAGTGGGGAGCAGGGCAGTCAGGTACCTGGGCAGGGACCTAGAAGGGAAGCAGAAGGCTGACAGGATGCAGGCAGAGGCTCCTCTTGGGGCAGGGGCAGTG	224	277	53	18.8542	10.5175	12.5387	6.3155
	Pknox2	Pknox2--105	single exon skipping	Pknox2.e01.F1 Pknox2.e01.R1	AGGGGTTCTGGTTTTCCATGCT	GGGGAGGGACATTCTGCGTG	GAAGAGAGAGTTAAGCAACAATTACACAGGGGTCATATGCAGAGGAACTAGATCTATCATTTCTATCATACGGCATGTCCTGGGGAGGAGAGCCCAGTGCTCTGTGTGCCAATGCCCCACCTTAGACCCGCTGTCTTCTTCCTTCTGCAG	GTACTCTCTCTATAGCTGACTAGAGGTGTTTCTGGCCCAGCTGGAAGTGAGAAGAGGGGGCAGACCCCCTGAAGACCATCCCAGAGGCAGTGGGATCCTCCAACA	GTAAGGCATACTTTCTGTCCTTTGACACATGCTGAAACACACACACACACACACACACACACACACACACACACACACACACACACACACACACACACTGTCCTTCCCTCAGAATCCCTCTAGCATCAATTGGTTACCTGAGCAGTCAGC	134	239	105	74.7384	59.4975	68.2955	6.4429
	Ezh2	Ezh2--27	alternative 5-prime	Ezh2.e02.F1 Ezh2.e02.R1	ACCTTAAACCAAGAGTGGAAGCA	ACATTATAGGCACCGAGGCGAC		GTGAGCTCATTGCGCGGGACTAGGGAG	GTTGGTTAACACAGTGTTGCAACAATTCTCAACACATTTGCTTTCTACTTATTGTAATGTTTATTGCTTATTGAGAAGAATTCACAGACTTCAGGATGTCTCTCTTTCATTGCTACTTGTTTCAGTGTGTATCAGTGGCAGCCTTACCAC	142	169	27	83.3054	76.8546	73.5514	6.4508
	Tlk2	Tlk2--96	single exon skipping	Tlk2.e01.F1 Tlk2.e01.R1	AGGGGACATAAAATTAGTGATTACTTTGAG	GAGACGAAAGTGAAGCAGAGGC	TGGCTTACATGGCATTTTATCTCTAGAATGAGATGTATTGACTTAAAGGGCCATGTATAATTAAGACCTGTTTGTATGTTAATCTTTTACTCTCCTCTGAAGCATGGTACTGTTTTGAATTATTCATATCCATTTTTCCCTGTTGGCCAG	TTTGCTGGGGGAAGCGGGCCAGGAACCAGCCCTGGCAGAAGTGTTCCACCAGTTGCACGATCCTCACCGCAACATTCCTTATCCAATCCCTTACCG	GTAAGCATTCACCTGGAGAATTTGACACCTATTATGTAGGAGACCAGTAGCCCAGGAACACTAAAGCCATTTCTCTTCCATTAATTACCCATAAGGAACGAGGGAGTAAACTTTATGCTGTTGCCTATAAATCACTTACTTAGATTGACA	197	293	96	69.3136	59.9512	62.8421	6.4715
	Mdm1	Mdm1--60	single exon skipping	Mdm1.e02.F1 Mdm1.e02.R1	CCGCCTTACTGTCATCCGTCC	AACTCCAAACCCTCTGAAAACCT	TGTCCACTTCTCAAGGTCCAGTCTCCTCATGTGATCACAGCAGCAATTCAGTTTCCCTGTGAATGTTTGGAGGGGTCAGACCTGCAAACCATTCCACTAACGTGGTGTTTAGTAGCTAAAGAATAATGCCTTCTGCCTTTTTTCTTCAAG	TGGGAAAACCCAGGACGAACAATTTGCAGCTACATCCACACGATGCCTTTAATGATGAAG	GTATTTTAGTAGTTACTTAAGAAACATATCGGCACTTCCCAGCTCGCAGAGCGCTTCTGCAGGTGGCCCCACATTAGGTCCTTGAGATCCCAAGATAAGGATGAAGTCCTTCCTGTGTGACACAGGCGTCCCCTGTGTGCTGGGGGCATC	258	318	60	96.6814	90.1961	82.3099	6.4853
	Fip1l1	Fip1l1--108	single exon skipping	Fip1l1.e02.F1 Fip1l1.e02.R1	ACTTCTCCGCCATCATTGTTCA	TGCTGTTCTCATTTGCACGCC	TCACAGCTAGTGGTTAGGCCTGGAAACAGTGGTCCTAGTCGTAGGCACATGTCAGCGCATGGTAGAAAAGCATGCCAAGGAAAAATAAACAGAAGGGGTGGGTAGAGACAATAGGATGTAAGAAAAAACACAGAAAATTTATCTCACCAG	AAACAGCACCTCTTCTCAGTCTCAGACAAGTACTGCCTCCAGAAAAGCCAGTTCAAGCGTTGGGAAGTGGCAGGATCGATATGGGAGGGCCGAGTCACCTGATCTAAG	GTAAGGCTATTTCAAACCTTGGCTACTTCCTCATGTTTAGATCACTGGTATTATTTGTCTCTTAGTATATAATAAGGTAACAGGTTTTGAGACTATACCATACTTCCCCCCAGTGCTTTTTCAGAGTGCACTTTGAGGCATCTTGCAGAC	130	238	108	14.5848	6.66891	8.04725	6.53755
	Zc3h7a	Zc3h7a--62	alternative 5-prime	Zc3h7a.e01.F1 Zc3h7a.e01.R1	GTCGTGCAATGAGAGCGATGT	ATGTAAGTCCACACTTCCCGCT		GTAAGAAGTGGATGAACATCCGTCCTCTCCCCACAAAGAAACAAATGCCTTTACAGTTTGAT	GTACATACGTAATTTTTAAGCCACTTTTTAAAATTAGGCACTTTCAATTACTAGAAAGTAGTGCTAATTCATACTGAAGCTGAAAGCCCTTTAAGTACTGCTCCTCAGTTGGGATGAAACTGAAGCTGTTTGGTTTTCTTCCTTGCTCCA	125	187	62	65.864	58.0645	59.2717	6.5923
	Mlx	Mlx--90	single exon skipping	Mlx.e01.F1 Mlx.e01.R1	ATGCCTACAGTGACAACAGCCT	AATAGCATCCCTTCTCTTCTGTTCA	GGAGCATTTCAGCATGAAATGGAAGGCCTGTGGTGACTGGCTTTGGAGTTGATGGCGAGAGGTCAGCATTTGAAGCCATTGTGCCCATAGGTGACTGAAGGCATGGCAGTGTTCCCCAATCCTTAGTGACTTGAGGCCTCTTTTTTCCAG	GGCTTTTTGTAGAAAGCACCCACAAGGGGAGTGTAGTGTCCAGAGCTAATAGCATCGGCTCCACCAGTGCCTCTTCTGTCCCCAACACAG	GTAGGCAGCAACATAGCCCGTCGCACACCTGGGGAGACTTAGCTCTTCCATCATTTTAGTATCTTTCCTAGATAGGGAGCTCCGCTCTCCATATGGGGGTGGCAGGAACAGTGCCAAGCCCGAGGCTCACTGTCTT	134	224	90	97.2396	90.6445	86.6247	6.5951
	Ntf3	Ntf3--111	single exon skipping	Ntf3.e01.F1 Ntf3.e01.R1	TTCAAAGGGATCGTTGGAGGTG	TGGATCAGCTTGATGATGAGGG	GGTTATAACCGCTCAGATTATGTTCACGGGACTCAGAGTTGAAGGCTCCTCTCCTTACCCAGCAGCTCCGCGCACCGCCCCGCGAGATAGCCCGGCGCAACTTTCTTCCCTCTTTCTTTCTTCCCCTCGTTTTTTCCCACCGCTGGGTAG	TGGCTGCGGCAGGGGTGGGCGAGACTGAATGACCGAACTCGAGTCCACCTTTCTCTTCATGTCGACGTCCCTGGAAATAGTCACACGGATGCCATGGTTACTTCTGCCACG	GTAAGGGGACGTGGCGGGCACGTTGGGTGGGCAGGTCCCGGAGGGGGTGGGGGAATCGCGTGGGGGAGATTTTCTTGGGGATCCGCGTGGGGGGCCCCAATTCTGCACCCAGCCCCACCCCCATCGCGCAACACGCTAACTTTTCGGTTC	239	350	111	12.0301	5.42453	24.0122	6.60557
	Nfib	Nfib--27	alternative 5-prime	Nfib.e01.F1 Nfib.e01.R1	ACCTGTGACCCTGACCATGACA	TTGCTGATGCAGGAAGGATGGG		GTGAGGCAGCTTCACCTACAGCAACCA	GTAAGTATTTCTGTAGGAAATGAGAAATGTCCATCGAAGGCACCATTGGATATATGATCCAAGGTGGCAAACACAGGGACGTTCTGGCTACCTGACCAGATGGAGATTTCTCATTTAAGTGGAGCTAGCAGGCATGTATGTGGCCCAGCT	133	160	27	48.2702	41.6493	38.7216	6.6209
	Zbtb44	Zbtb44--54	alternative 3-prime	Zbtb44.e01.F1 Zbtb44.e01.R1	AGGAGTCACTGAAGGATTGCCT	CCACAGGTTGGACACTGAAACG	CAATTACATTGCTTTATACATTTTTCTAAGTGAAAATCTGTTTTTAAAAGTCTTTGTTGCTTCCTTTGTTCATTTAAGAGTTGGACTACAGAAATGTGTATTCAACTTAAACATCAGAGCCTCGTTACCTTCTTTGGTTTATTTTTTTAG	ATTGGAAAATGTTCAGTATCCCTATCAACTCTACATTGCTCCTTCTACCAGCAG		129	183	54	93.3333	85.8652	86.6667	6.6666
	Add3	Add3--96	single exon skipping	Add3.e01.F1 Add3.e01.R1	GCTCCTCCTAACCCATTCAGCC	TGCATCTCGTCCTTGCCGTT	AGTGGCTGACATGTGGGATGGCGGTAAGCATGCTCAGTTCTCAGCTGACGAGCTTGCAAGCAGGCACTGGATGTACGCACTAACCTCTCTGAAACCGTAAGCTTCCTTGTTTTGTTTGCATGGCTTTTAACTGAGCATCTTGTTCAACAG	ACGCTGAGCAGGGGTCACTCTCAGACGACGCTGCATCTGTTTCACAAATTCAGTCTCAAACTCAGTCACCGCAGAGTGTCCCTGAGAGATTAGAAG	GTACTCACTGTGACTCCCACAGCCGCCCCCTCGTAAGCCCTGTCGTTTGTCCCGTGGACGGGATCGGACACTTGCTCACAGTCCCTCTGTCAGTGCCCCACACATAGGGATGGGGCAAATCTGACTCACTGCAATTTACATTCACTCGCT	167	263	96	15.0968	82.9071	8.42956	6.66724
	Pphln1	Pphln1--207	single exon skipping	Pphln1.e01.F1 Pphln1.e01.R1	ATGAAATGTGGTCTGAGGGACG	CCGGCTTGTGGAATGATCATCT	GCTATAGCCACATTTTTCATTCGTGTGTTTTTGTTGGTTTGCATTTACTCTGTTGAATTATGGTTAAGAACTCCTGTGCTTATAAGAAAGTTTTCCAAAACCAAATAGAGAAATTAGTGATGTCTCTATATTTCTTTTTGTCTGTTTTAG	GATGGCTACCATAGAGTAGTTAATGTTGTGCCAAAGAGACCACCTCTGCTAGACAAGAGACCACCTCTGCTAGACAAGAGACCACCTCTGCTAGCCAGACCTGATGAAGGAGGCTACAGTAGATATTACAGTCATGTTGATTGCCGAGTATGTGACGAGGGCCGCAGTTTTTCTCATGATCGAAGAAGTGGCCCATCTCACAGTGGA	GTATGTAAATTTCCCCCGTGTACTAATTGTTCTTTCTTTCAAGTTTAAAATCCATGTAACTAAAGTCTATGTGCAGGTCTCTGAAGTGGAGTCATGGTGCTTGTGTTAGGGTGAAAGGAGAGCCTGATGCTTGTGTTCTGCCTCCCTCCC	125	332	207	10.7848	2.24784	3.97096	6.81384
	Zfp708	Zfp708--96	single exon skipping	Zfp708.e01.F1 Zfp708.e01.R1	TGCAGATGAGTGTGAATGTCTGG	TTAGAAAGAATGCAGCGACCGG	TCTAAGCATCCTGTCTTTCAGGAAATGTTTAAAGATAGAATTTTACGAAATCTTTTATCTTCTCTTTTCTTCTAAGCAACAGAACTGGGTGCAAATGTTAATTTCCAGAAAAAAAAATACAGCCAAGCCTCTTGTTCCTTTTCCAAACAG	GTCTTGCTTTCTCTAAGCCATACCTGGTCACATTTCTGGAGCAGAGTTCAGATCTGTGGAGTGTGAAGAGGAAGGCATCAGTGGCCATCCATCTAG	GTGTGTAGGAATGAGTGAGCAGAGCTCACAAGTGACAAGTCAATTTGTAAAACATGTATTGAGAAGTTGTATTTTGGTGGAAGTCTCTTACTATCAAATGGCTTTTGTGATGTTTACTATAATCCTCCTTTTACCTCAAAAAAGCTTTGC	237	333	96	100	93.1559	90.3581	6.8441
	Pik3cd	Pik3cd--175	single exon skipping	Pik3cd.e02.F1 Pik3cd.e02.R1	ACAAAGTGGGAAGTGGAGTGTG	TGGCTCTCAGCTCCTTAGATGT	GGGATGAGTTGGGGGGAGGGGAGAGAGAGAGAGTTGAGAGAGAGATTGAGGTTGAGATTCCCCAGTCAGGAGTGGCTCTCTCCCTCCAAAGGGACTTGCAAAGTAAGGACGTAATCTCCGTAATCTCCGTTCTCATCCCTGACACCACAG	GTTCCCAGCAGTGCTGGTTCTTGGCTGTAGAATCCTACCATAGGGACTTTCTCCTACAAACTTGCCCCATTGACACAAAAATCTGCGGGTTCCATCCCTTCTCTGCTCAGCTGCATCGGAACTGACGCTCACTAAGGTCCCACCAGAACTAGAGGCTATGCTAAGAACAAGGCAG	GTAGGGAGACTACAGGCTTCTGGGGATGGGCGCGGGAGGGACTGGGGTCCACGAATAGAGGATCCTGAGTGGTTCTGGTTGCAGGGGGTTTGCGTCCTGCTTTTCTGTGTTTTTCTTCAACTGCACAGTAGGAGAGGGAAGTGAATGTAC	145	320	175	22.9039	15.914	34.3658	6.9899
	Phtf1	Phtf1--159	single exon skipping	Phtf1.e01.F1 Phtf1.e01.R1	AAACCAGACTTGATTGATGTTGACTT	CGATTTCCATTGTTTCCTGACGG	TCAGAAGTCTTGCCAGCATCTTAGCTGACTAGGTTATATGCTGATTTTTATCCCACTCGGTAAGGTGGCACATGGCCACCTGTACAGTGCATATACATGCTTTTTATGCATTTTAAATAAATGTCTACTTTTTTTATTGAATGCTTAAAG	GCTCAACATTTGCCAAAGCCAAGCCTGAGATTCCATGGACCTCGCTCACTCGGAAGGGGCTTGTTCGAGTGGTGTTTTTCCCGTTGTTCAGCAGCTGGTGGATTCAGGTTACCTCTCTCAGAATCTTTGTTTGGTTGCTGCTACTTTACCTCATGCAAG	GTAACTCAAGAATGGAATAAGCTATAATGATTGCTTTTTTCTAAACACAATAGGGGCTCACCATTTCATTTGTGTCTTTAAAGCAGGGCTTTAAACCTTTCTTCCTTTAAATTCTTTCTTCCTTAAGAAATTTTTTTATGCTATCCTAGA	182	341	159	79.7041	72.6624	68.7773	7.0417
	Anapc5	Anapc5--39	alternative 3-prime	Anapc5.e01.F1 Anapc5.e01.R1	GGGCAGAAGAGAGCCGATAGC	CAGTGCAGGAGGTCAGAGTCC	GGGTCAGGGCTGAGGTCAGGTCATAGGTTCTTTAAGTAGAGCTGTCACTGTGCATGTGCTGAAATGTGAAATCCACCACATTTCTGAAGAGCAAAACAAATTCTGTCATGTAATCTCTATCTTGGGTCGTGGGTATATCTGTCCCCTTAG	TACCTCGCCTCCCTGGGAATACAGTCCCTTGTTCAACAG		140	179	39	45.1813	38.0814	33.9674	7.0999
	Csda	Csda--207	single exon skipping	Csda.e01.F1 Csda.e01.R1	AAGCAGCAAACGTGACTGGC	ACTCCATCCTTCATCTCCCCAA	GTTGCGTCTGCACAGTGTTGTGTCTTCACAATGAAAGGTCACTGCTCTGGGAGTTGGGGTTTTTCCTGGTGATAGCTCATCCTAAGTGGTATTCTTTGGTTCTTGCCTCGCTGTAACTTCTTCTGAAACTATGTTTCTTTGCTTCGCTAG	TACGCTGGGGAGGAGGAGGAGGAAGGGAGCGGCAGCAGTGAAGGATTTGAGCCCCCTGCCGCAGATGGGCAGTTCTCTGGGGCCAGGAATCAGCTGCGCCGCCCCCAGTATCGCCCTCCATACCGGCAGCGGCGTTTCCCGCCTTACCACGTGGGACAGACCTTTGACCGTCGCTCACGGGTCTTTCCCCATCCCAACAGAATGCAG	GTAAAATGCACCTGAGACTCCTCAGCAGTCCTCACCCTTCATCCTTCTCTGCCTCCTCCTCCTCCTCCTTCAACTCCAGCTATCAGAAGTAACACATTGCTTATTGCTTGCAGCTTCCTGTGCTACCAAAGCTGAGGCAAGGCCCACGCC	148	355	207	9.76385	2.63067	1.72481	7.13318
	Acin1	Acin1--36	alternative 3-prime	Acin1.e02.F1 Acin1.e02.R1	ACCGTCCATCAGTATCACCACT	CGGCATATCTTCAGTCCCTTGT	AGTAGACATGGGCCCAGTGTAACGGGGTAGCGGGGGTGTCTGTGTCCCAG	AGCCTCATCCCCGACATCAAACCCCTGGCGGGGCAG		138	174	36	86.0759	78.547	78.8745	7.2014
	1110028C15Rik	1110028C15Rik--132	single exon skipping	1110028C15Rik.e02.F1 1110028C15Rik.e02.R1	AGACCGACATGAAAGGAGAGCT	TGTGAGGATGGATTCTGGGTTC	TTGGTAATCGAGCTTTTATTTCATTCCATGTAATTTCGAACTGATAAAGAATTTCAACATTTTTAAATAGAAACATGTTAGCATGTTCACTGTCTCTGTAAAAGGGGAAAAACTTCACACAGCCTCTTTTTTTTTTCCCATTTGTTTTAG	TACAAGGTACTTCTTCTCTGAATCAGTGGAGAAATGGATATTCACCTATATGTAAGCCTCAAATAAGGTCACAACCATCTGTACAACTATTACAGGGAAGAAAAAAAAGACATTTAAGTGAAACAGCATTAG	GTAGGTTAAAATGAAGGCGTGACCATTAGTTTAAATATTAAAAATAAAGAAAAAATGTTCTTCAAAGAACCCTTGTCTTGTGAAATTTATGATCCAGACCAGTCACTACGTACCTAACACACCTGTGTCCCCATGATTATACCCATGTGC	190	322	132	19.3624	10.404	11.9072	7.4552
	Ceacam1	Ceacam1--53	single exon skipping	Ceacam1.e02.F1 Ceacam1.e02.R1	TTGACCCAACACAAGGAGGC	GTTAGGAGAGTTGTCAGAAGGAGC	AGGAGGAAAGGCAGTGCCAAGTTGATGCGATGGGGCATCACTGACACCAAGGAACTCTCAGGAAGAAGCTGCCCACAGAGTCCACCCCAACTCCAGGAGCAAAGGCCCCGTGTGTGGGAATAGTAGTCACAGTGTCTCATATTTATTTAG	GGGAAGTGACCAGCGAGATCTCACAGAGCACAAACCCTCAGCCTCCAACCACA	GTAAGTAAAGCCAATCACATGATGAGAATTGGTGTTATACCATGTTTCCTGTTCTGCCAGGGGATCCTGGGATTGTAGACCATGCCTTCCTCTCAGAATTTTCATAGAAGAGAGCTCTACTTCCCAGTGCTAAGGATCCTACAAATCATA	150	203	53	31.5234	23.9398	11.5859	7.5836
	Ubtf	Ubtf--111	single exon skipping	Ubtf.e01.F1 Ubtf.e01.R1	AACCCAAAACTCCCCAGCAACT	TCGCCCATCGAACTTGTCCTTG	CGGATCCCTGCCTCTCCACCTTACCCTCCTGGCCTGCGGTGGACACTTGCGTGACCTCCTGTGGCCCGAGGGGGGCGGGGCCCTCTGTGCCCCTCCCCCCCTCCCCTGCCCCTGGCTGCCTGCGTGTGTCTGACGGCTTTTGGTTTGCAG	GCCACTACGAAGGAGGTGAAGGACTCCCTGGGGAAGCAGTGGTCTCAGCTCTCGGACAAAAAGAGGCTGAAATGGATTCATAAGGCCCTGGAGCAGCGGAAGGAGTACGAG	GTTAGGCTTCCGCTGCGCTCCTCCCCATCCGGCTCTTCACGAGCCTTTGCCCTCTGACTCGTGCCACAGCGTTCTGCACGTGGCAGTCGTTCCCTGACCTTCTACTGAGGGAGGGGCCTTTTGGGCCCCTTTCCTCTGTCCCTACCGTCT	185	296	111	24.5884	16.9748	15.7852	7.6136
	D3Ertd751e	D3Ertd751e--252	multiple exon skipping	D3Ertd751e.e02.F1 D3Ertd751e.e02.R1	GCAGTATTTAGAAGTCGAACTTTGTCC	ACCACAGAGATACTACATTTTGGTGA	GACATACTAGCTTTCCCTGTAGTTATCCAATATTATATTGCACTTCCTAGTTATTTGGAAATTTACTAAAAGACACACATTCCAGATAGAATAGAAAGTAAAAAGATAATGTTTTTCTGTAGCACTCATGAGGAATCTTAATTTTAACAG	GCATGGACAACATTTAGTTCTTTTACTAGCTGGAAGAAGAAATGTTTGGAAAGTGAGTAAATAAACATATGAAAAAATATTTGAATGCACAACATGTGTATCTGTGTTTCAACTTTCCTTTTGTATTCCTAATAGAAAGAGCTCCCATTATCATTCAAAGCGTCCAGAGGAGGGACTAATTGGGAAGGTGAAGCTTATATTCCTTGGAGTTATTTCCCACCAAATGTGACAAAATTTAACTCATTTGCAATCCATGGATCAAATGATAGGAGAGTTTATGAGGCACTTTACCCTGTGCCACAGCATGAGCTACAACAAGGACAAAAACCTGACTT	GTAAGTAGAAAATAAGTGGAGGTTTGTTCTAACTACAGTTTGGAAAATGAGTTCTTGTGAGAGCAGCAGTCACTTGGTGCTTGATGATGACATATATTTAGGCACATGATAAGAGCTTTATGCTCCCTCATGACCTTCAACTTTTGACTA	187	439	252	46.8404	54.8989	39.217	7.6234
	Lrrcc1	Lrrcc1--48	alternative 5-prime	Lrrcc1.e01.F1 Lrrcc1.e01.R1	AATGGATGTGTTGCCTTCTTTGAA	TGTGTCTCTTTTTGGTCTGAGGT		GTGAAACTTCAGAAATTAGATGACCAAATCCTACAGCTTCTCAATGAA	GTAATTTATCTTTATTTTATTGAAGAAAAAATAGCTAAGAAAGTATAAAGTAGAAATTGTACATAAGTTGACCAACCAGAATCATCAGATTGATTGTATCTGTATGTTTTCTTTACAGAAGTAGAATTATATACAGTAACAGTGGCAGAA	190	238	48	100	87.9725	92.2399	7.7601
	Snx16	Snx16--120	single exon skipping	Snx16.e01.F1 Snx16.e01.R1	TCGGGGAAAAGCAACTTCACAT	ATATGCCAACTGTGCGACTTCT	ATTTCACTATCAGCTCCCTCCTTTAGCAGTTAATAGTCCCAGTACTGTGAAGACTTAGCTGGAGGCTAAGAACGCTGCATGTTCTCGTGACAGTGAAGGCACACCATTCTTATTCAGAAGAAGTAACTTTGTGTTGTAACATACCTTTAG	AACATTGTCCTTAGAACCTGGAGCATCACTGTATGTGTCAAGAGCAGAAGGTGGACAGATCCTAAGGGTGGAGCCCTCTGTACTTCAAGTCAATCGGGATGTCTTGGATGAAGAATCTAG	GTATATGATTGCCTTAGTTAGGGTTACTGTGACTGTAGTGAAACACTCATGATCAAAAGCAACTTGGGGAGGAAAGAGTTGATTTGGCTTACATGTTCATCATTGAAGGGAGTCAATACAGGAATTCAAACAAGACAGGAGCCTAGGGGC	125	245	120	72.914	65.0842	61.2957	7.8298
	Mcrs1	Mcrs1--120	single exon skipping	Mcrs1.e01.F1 Mcrs1.e01.R1	GCGGAGAAATTGTTGGAGCTGG	CTGCGTTTGGGGATAGTGCC	TGGTTAGGTGCAATTGAGAGTAGAGCTCTTTTGCCTCTTCCCACTACCTCAGACAGGGTGCACGAGTGCACGAGGATAAGGGATTGGTCAGTCAGTAGGTTTGGCCTGTTGGAAACCCGAGCCTGAGGGAGCCTTACCTCTCCTTCCCAG	ACTCTCTTCTCAGCATCCAAGCTCGCTTGGTCAGAACCCTTGGATGAGCCTGTGGGACCCTTCCTCCTAGCCCTGTGGTTTGGAGCCGGAGGCTTTGGGACTGTGAGAGGATGGACAAAG	GTAGTGTGAGGCCCGGCCATCTCCCCAAGCTCTCGGGCGCCAGGCAGCCTCTGACTCTACCCCTTGCCTTGCACGAGTGTCTCTCGGTCTTGGCCCGGCAATGCCACCTACCACCCCCCTCCCCTGGGCCAGCACCACCCATGTGCCTCT	162	282	120	93.7439	85.9035	80.3842	7.8404
	D3Ertd751e	D3Ertd751e--117	single exon skipping	D3Ertd751e.e01.F1 D3Ertd751e.e01.R1	GGGGCTGAGTGGGTTGCTTG	TCCGAGAGGGGATGGAGGATC	TGTAATGTGTTGCTGAGTTAGCCTTCCCCCTTAAAACAATTAAAAAGACATAAGCACCCAGAATTCAAATGGTGTGATTAAAAACCTTCAGATGTTCCTTTGTGTGTCCTCTCAACATTTTCACTGAAAAATCAGGTTTGTCTGTTTCAG	AATTCCTAGTTCCTCCCTCTAGAACGCAGGAGCAACTGGGCAGAGCCTAAGAGGGAGCTCACTGCTCAGACCTGGGCCAGAGACCACAGCTAGCACCAAACTTAGAAGAGCTTCCAG	GTCTGTGTCCTATCGGTTCCTATTGGTATGTCCTTTGAGCATCTCTTCAAAGTCTGTCTTTACTTGGACTGAAACCATTTGATAGTCCCATTGCCTCCAGCTGGCAGGTTCCCTGACTTTACTTTCTTCTCCCTCCTTTTCTTTTAGAAA	198	315	117	15.024	6.87398	3.06675	8.15002
	Nfasc	Nfasc--51	single exon skipping	Nfasc.e04.F1 Nfasc.e04.R1	GACCTGTACTTCTCCAACGTCA	GCGTTCTTTCTGCAACTCCTCG	TTTCCAGCTGTGTCGTTTTCTTTTGCAAACCCCACTGGCGCTCTCTTCAGTTGTGATGTGGCTTTGCATTTCTGTTCTCTCCTGCCTTGTGTTCACGCCCATACCTGCTCTGTGCCTCCCTGTTCGCTCACCCTCTTTTGTTTATTGCAG	ACAACCCCTATAATGACTCGTCCTTAAGAAACCACCCTGACATATATAGTG	GTGAGTCCGGGAGTAACTTCTCCTGCCCTAATCCACTTTGTCTAACTTGACTGATACTGTGACATTAACTCCTTCTGGGTGGCAGAGTGGACAGCTGGCTAGGCCAGGTGCCAAAGGGGACACCCCAGGACGCTGTCCACCTGGAGCAAG	145	196	51	12.4853	4.14013	0	8.34517
	Smg7	Smg7--138	alternative 5-prime	Smg7.e01.F1 Smg7.e01.R1	GCCGAAATCCAAGCAACAGCT	TGGGAAGAGGAGGGAAGGCTC		GTGAGAAGGGACTGTAGCAAAGGCGTAACTGTAACTCAGGAGGACGGACAGAAGGACAGCAGCAAGAGGAGAGCTGAGACCAAGAGATGCACCTTAGGAAAGTTGCAGGAAACAGGAAAGCAGAGTGTGGCAGTGCAG	GTAAGCTGTATTTGAACTATAAAGCAGGGAGAGAAGGCTCACAAACAAACGGCAAGGTTTCTCGTGTCGTTCATAAAGACCAGTACATTAGCCGTTCCGCAGTCTAAGTGCGTTCTTTTACCTCCTAGGAAGGTATGTATAGACAGAGCT	246	384	138	10.4543	2.08014	1.8878	8.37416
	Pex5	Pex5--111	single exon skipping	Pex5.e02.F1 Pex5.e02.R1	GCCAGTGACTTTGTGTCCAAG	TGGCTCGTTCAAATTCCACCTG	TGCCTTTTCTTCTCAGGGCCTTTAGCATTTTCTTGGTGCAGCTAGAGATGTTCATAGGGAGGGGAGAGTGCAGGGTCTCCTTGGGCGTAGTTGAGAGTGCACACCTGGAAGTCCTGTCCCAAGGTGCCTATGTGTGTCTCTGTGCCCCAG	TTCCTGAAATTCGTGCGGCAGATTGGCGAGGGGCAGGTGTCCCTGGAGTCGGCTGCAGGGTCGGGCGGAGCTCAGGCAGAACAGTGGGCAGCAGAGTTTATACAGCAGCAG	GTAGGATATTGCCATTCCCCAGCCCACTCTAGACTGCTGCCAGAGGCCGGATCAGTGTTCAGTGGGAAGGGATTCCGTTGACAGTTTGCCTTGTAGCACCTAGACCCTGAGTG	133	244	111	18.0719	9.27923	6.5967	8.79267
	Tle3	Tle3--30	alternative 5-prime	Tle3.e03.F1 Tle3.e03.R1	AGTTGAACGCCATCATCGGG	CCAAGTGAGCTTGACTTCCCAG		GTACGTGGACTCCCCAATCTGCCTCTCACC	GTGTGTATAGCCCTTTTATTCCTCTCATTTACCATGACCAGAGATGAACTCTGACCTTAGGCGCTCTCAAAGAATGGCAGCCCCGGGGCCCATGGCATCCCTAGGCAACCGAGGGCTTAGATTCACCACATTGTCTCCTGGTCCCAAACT	183	213	30	21.258	12.2118	12.3574	8.9006
	Nat5	Nat5--30	alternative 5-prime	Nat5.e01.F1 Nat5.e01.R1	CTGGCGGAGAACTAATGGGTT	TAGCAGCCAAGCCAAGACGG		GTAAGTACAGTACCACTAGTACTTTTTTGG	GTGAGTAAAGACTTTAATACAGGTTTCAGTCTGCTTTACTCTAGAATGTGATGTAAATCATGAAAGATGGAATTTTATTTTCAGATCAATTACTAACAGTTTACCACATCCAGCCTTGCACTAGGCCAAGAGCTACAGCAGTGAACCTAA	126	156	30	8.94485	0	0	8.94485
	Slain2	Slain2--78	single exon skipping	Slain2.e01.F1 Slain2.e01.R1	TCCAAACCTATCCCGAACATCG	TCTTGGCTACCAGAACCAGAGC	ATTCCTGAGCTTCTAGAATTCTAATGTTCTGCCTCATGGTTTCTATTCCTTGGTAACTTTTAAATCTGTATTAAGTGTTTAGGTTTACAGAAGGTGTAGCCTTTATCTTGTACTTCCCAGCAAATATTACACTTCCTTGTTTCTCAACAG	CTTCTCAAAGGCTGAAAAGTTTGCCTCGTACTTCCCTCAAAGCCAAACAGTTGCTTCCAACTTCATCTACAAAAAGAG	GTAACTACGGCCTCTTGTTGACCTTAAACTTGAGCAAGTGGTGCAGATAGATCTCACGCCTCTGCATTTCTGAGTCAGTGATGCCTGGGGCACATTTCAAGTTGTGGTTTTTTTTTTTTCTTCATAAAATAATGCAAATTAATTCCCTGT	225	303	78	13.4846	4.52463	57.3298	8.95997
	Ehbp1l1	Ehbp1l1--36	single exon skipping	Ehbp1l1.e02.F1 Ehbp1l1.e02.R1	TGAGTGTGAAGCCTAGTGACGT	CACAGAGTGTCTTCAGCTCTCG	ATGACATGTGGGCTCCTACCCCCGCCCAGTCTGCCTCCCTCCCCTCTGCTGTCCCTTCCCGCTCCTCCTTTAGAGCCTTTTGTCCTTGACTTTTGTGGTTCTTTCTCACTCTTTCTCTTTCTGCATCTGTGGGCCTGCCTCTTCTTCAAG	GCCGGGGCTGTGCCCCAAGACTGGGACGTTTCCCAG	GTAGGCCCTGAACTCTAGTTGGGGTCAGGGTGGGGCCAAACTGTAGA	141	177	36	9.08397	0	0	9.08397
	Eya3	Eya3--39	single exon skipping	Eya3.e03.F1 Eya3.e03.R1	ACCTGCAATTCAGTCCCCTAAG	AGTCTGTTCTCTTGGTTCCTGC	AAAATCAAAGACTTATGTAAATGTTAACATACTATTGAAATGGGACTCACTAGTTACTCCCTTCCTAAGTAAAGTAACAAGAACTGTGAGACTAACCTGCTAACGGCTCATCTCCTCTACTCTGCTTCCGTCCCTTCATGCTCTGTTCAG	TTTCTATGGCGTTATGCAAAGCCTACACGTTAGAGGAAG	GTAAGACACTGAAGCAGCACTTTAAACCTACAATGTCTGCTGTGTGGTTATTGTTAGAGAAACTCACTTTCTTATTTGCTTGTGCTCCTAGTGTAAATGTGTCAGGGCAACCATGTGAACACATGGACATGTCAGTGCTGTTGGAAAAGG	117	156	39	9.17627	0	0	9.17627
	Fnbp1l	Fnbp1l--174	multiple exon skipping	Fnbp1l.e01.F1 Fnbp1l.e01.R1	AAACAGGAGAGTGGCAAGATGG	TTTGGTCTGCTTCCTTCTGCA	AGCTTTAGCAAAACTTTGTTTATTCTCTATTTTCATAGAAAACTTTAAAGTGTATTTTGTGAAAATATGTTGCCAGAAATAGAATTTTCATTTAGGACAACAAACTATGCACATTTGGCTTATTGATTCCTTTCTTTATTTCCATATTAG	CCACAGTCCCCACCCTTAACCCCTACTAGTTTATTCACATCCAGTACTCCTAATGGGTCCCAGTTTCTCACACTCTCCATTGAGCCCGTGCATTATTGTATGAATGAAATAAAAACAGGGAAGCCCAGAATTCCTTCTTTCAGAAGCCTCAAAAGAGGGGTAAGTTTAATAATGGGTTGAAATGCATGATGGCCTAATTGTGTGTGTAGTGTGGCTTTTCAATACTCTCCACCCTCATTATAAGGCTCTCCTATAAAGACACAGTTTAAAATCACCACAGAATTAAGTATAGCTGCCCTCAAGTAAAAACAACTCCTCTTTATAACATTTGAAATGTTCAACCATAAAAAATGGTATTATAAAGAGGGTGCTGGGTACAGTCATATTTTAGCTTTTTTT…	GTAAGCCCTGTGTGCTGATCTATATACTATACCAACATTTAATATTCCAAAGACATTGTTTGATTTAATTCAGAGCACGTGTTAAAGTACATTCCACATTTCAACTTGTATGATTTTTTTCAAATAATTTAATCCATAGTCCAACATATG	193	367	174	9.18092	0	0	9.18092
	Odf2	Odf2--57	alternative 5-prime	Odf2.e02.F1 Odf2.e02.R1	AAGCGCGGAATGAAAGGGGA	GGTCACTTAATCGCATCACCGA		GTACCTTGGATGCCCCCTGGAAAATCATCTGCCCGGCATGTGGGATGCAAGTGGGAG	GTAGGCTCAGTCTTGTTCAGGCTGCTCTTCTTGGACTGGTCAGTCAGATTCTAGCAGGCCTCAGACTTGGTATGATTGCAGAGATTCCAGTGAGCCTCATTGACTGGGTGCCTTTGTAAACCCTGTAACTTATGGCACCACTTAGCCTCT	133	190	57	53.9698	44.5476	31.9838	9.4222
	Blzf1	Blzf1--21	single exon skipping	Blzf1.e01.F1 Blzf1.e01.R1	GTCTTCGGTGAAAGTCTTGGATTG	TTCCATTCCATCTCCTGCTCCT	ATGGAGAGCACGGATGGGTGCTCAGCATTATTCATAATTACAGAGCTGGTGCCAGAGGTTTTGTCTTCTCACTGGAAGGATGTAATTATTCATGAATGTGCCCTGAATTGCCTAGTACATATGTAATAAAGGTTTCTGTGTGTGTCACAG	GGAAACAAGAAATGATGAAAG	GTAAGAAAATGCAAAGCCCTAGCCCTGCCTGCTCACCCGCGCGTTAGCCAGAGCTGGTGAGTTATTCCTGGTAGCCATGAGTTCTTAGCAACTAGAACAGTTTAAATAAACTTAAGGGGAAATTGGACTTGAAGGTTGGTTGACTGTCTT	125	146	21	9.58296	0	0	9.58296
	Gtpbp8	Gtpbp8--201	alternative 5-prime	Gtpbp8.e01.F1 Gtpbp8.e01.R1	ATTCTGGGAGAGGAAAATGGCA	TTTCCAACATTGCTTCGGCCT		GTAGTGTACCCGCTGCGGGAACTGGGGCAGCACCTCGCCGCGGACTCGGGGCCTGGCCTTATCGAACAGAGACTCTTCGACCCGAGCCTGGAGGACATCGGGCGGGCGGAGAGCATCTTTGAGGCCACCGCCCGGAACCGCATCGAGTACCTCAGCTCCGCCGTCCGCCTCGACCACGCCCCGAGTTTGCAGCAGCCGGAG	GTGAGGTTGACCGCCGGGTCTACTGTAGGTGCGAGAGCCTGAGTCGGCCTGTGCTCATTTCCTGTCACCCAGCGAGAGAGCTCGTAACAGCAAAAGAAAACACTCCGTGTGGATGCGCCACTCGTGTGCGGTGCCCGTGGAGGACCGCAG	186	387	201	88.6567	78.8961	76.4873	9.7606
	Sytl2	Sytl2--120	single exon skipping	Sytl2.e01.F1 Sytl2.e01.R1	AGTGCCTTCACTGCCTGATAAT	ACGCTTCCTTTCACTTCTAGGTT	GCCTTTGGGAAATGTCACAGACCAGTGTGTAATAAGATACCATCCTCGCCTGGACATAGATTCTGACGTTGACTCATTCCAAACTTAAAATATTCTGACCTTGACTCATTCCAAATATAAACACTGCATATGTGATGTGATGTCTTGTAG	AGCGATGACAGAGAAACAGACACAGCATCAGAGAGCAGCTACCAGCTCAGGAGATACAAGAAGAGCCCCAGCTCATTAACCAATCTTAGCAGCTCCTCTGGCATGACGTCCTTGTCCTCT	GTATGTAAACAAAGGCTCCATCTTAATCTCTCTCTGCTGCTCTAAACTTTGCTCTTCTATGCCCTTGCTCACTGGAAAGTAGCCTTTTGTCTTAGCTCTAAAATGTCGTTTTTCTTTAATTTCTAATTACCTTCCAGCTAGCTATATATT	153	273	120	54.5198	84.6847	44.4444	10.0754
	Nup88	Nup88--15	alternative 3-prime	Nup88.e02.F1 Nup88.e02.R1	ACTCCAGACTCCTTTGAGAAGC	TGATAAGCTGAAGACACTCCTCG	TTTTTCTGTCCTTACTGTGGTGCAGTGGGAGGGGACTTGGCACATCTCTTCAGCTAGTCTAGGACTTGTCTATTTGGTTGTTTTATTTGACTAATGAGAATAATGACAG	AAACTGTTCTGCAAG		124	139	15	26.5306	12.0316	16.4464	10.0842
	Ablim1	Ablim1--120	single exon skipping	Ablim1.e02.F1 Ablim1.e02.R1	ACACTCCAACTACGTCTCGCTC	GGAACATGGAAATGTTTAGGGGC	CCCTATTGCCTTCCTCCTTTTTCAGATTTCTGATTAACGCTCTCCATGTCCTCCCCACCTTGGGCACCTGCCCTGCTCCCCTGTTAATTTCTTTCTTCTTTTCTGTTTCCACCTCGCCCCGCCCTGGTTGGTTGGTTCCCTGCCGCACAG	AGCTCTTGTCTCCTGGTGTGCACAGGTGGTCTCCCCTGCGCACCAGCAGCTTCAGCTCCACCCACAGCGACTCCCGTCCCAACCCCCCCTTCCGACACCACTTCCTCCCCCATGTCAAAG	GTAAGGAGACAGGCCTCGCAGGCGGCAAGTGCCTGGCCCGTGTAGTGGAGATTTATTAGCTCCCGGCAAGGCTAATAAGCTGTATCTCCAAGAGTTAGAGCCACTGAGCTTTCTGCCCATCAGCATGCCTGCCCGTGTCCTCACTGCCCC	148	268	120	10.1472	0	0	10.1472
	Cd34	Cd34--156	alternative 3-prime	Cd34.e01.F1 Cd34.e01.R1	GCCACCAGAGCTATTCCCGAAA	GCCTCCACCATTCTCCGTGTAA	AGAGGGAGGGGAAAAGCTGAAGGTTGACTCTTGCCAATGGCTGGTATCTACTGGGGGGGCTCTTCTGCCCCGAGACTGGTTTCTTATGGGGTTGGTTACTGAGCCACATTGACATGGTGTGGTGCCTCTCCTCTGTCCTTTCTCCTCTAG	GAGCTGGAACCTTGATGGCTGTTGGGAAGAAAAGAGGCTGCACATGTAGCTGTACCTGCTCTGCCCCCCCCCCACTCCTACTTCCTTTGTGCTCTCCTCACAGTACCTCACAACCCTGCTTACCAGATAATGCTACTTTATTTCTATACTGTCCAG		164	320	156	29.0684	10.8218	18.8944	10.174
	Bnip2	Bnip2--36	single exon skipping	Bnip2.e01.F1 Bnip2.e01.R1	TGGCAGAGCTTGTTCCCATG	AGCCATGAGTGCAATAGGATGC	TTCCAAACCAGATTTACCAAGTTGGTTTGTAGTCACTACATCATGTTAAATGTTAGCATTTCATATTTGTGCCTACACAGTTACACGTTCAGTCTTTTTTTTTTTTAATCTCAAAATGTGCATTTACTGAAATAACTCTTCCCTACCAAG	GTATGAAGAAGAAAAGTTTAAAAAGAGACAAAAAAG	GTACATGCACACCTTGACTGGGTTGCATCTAGACTAGTCCATTTGCATTGCACAGACTAACCCTGCTGCTAGTTGGTTAGCTTGCAAACAGAGACTAGCATTTGTAAATATAAATGTCGCCCAGAGCCGAGGACAGGGCAAACCCCAAGC	178	214	36	30.0512	19.8225	9.60086	10.2287
	Fhl1	Fhl1--200	single exon skipping	Fhl1.e01.F1 Fhl1.e01.R1	GCCAAGAAGTGTGCTGGATGC	GCCAGATTCACGGAGCATTTTT	ATTTTAATTTTCTTGTGATCATAAGCAAAGCTAATCACTTCATTCCTCATCTTGCGGCCGCGATCCACGTGCCCTGAGCCCTTTCCCAATTTTCCCATCTCCCTGGGGAGCCTTGAAATGTACATTTGAGAAGACTTTTGCCATCCTCAG	GGAAAAGGACTGTGTCAAGAGTGAGCCACCCAGTCTCTAAAGCTAGGAAGTCCCCAGTGTGCCACGGGAAACGCTTGCCTCTCACCCTGTTTCCCAGCGCCAACCTCCGGGGCAGGCATCCGGGTGGAGAGAGGACTTGTCCCTCGTGGGTGGTGGTTCTTTATAGAAAAAATCGAAGCTTAGCAGCTCCTCGAGGCCCG	GTAAGTGTACACCCTACAAACAGCCCAAGGTTGCCTCCTGGTGGCCACTTTGATGTCATGGCCCTGACTTATAAAGACTTGTTATGCTGGGAGGTCGGTGTTCGTCACAGAGCTATAGTGGTGGTGGTATGGGAACAGGGGTTCTTTAAA	128	328	200	10.2609	0	0	10.2609
	Fam168b	Fam168b--36	single exon skipping	Fam168b.e01.F1 Fam168b.e01.R1	GGTTTTCCTGTGGGCTATGCAG	TGCTGGGGGTAGGCACTTCT	GAATGAGGATCTATTTAATGCTACATATTGAATCTCTTTATGAAGCTGAATGTTTATCTTTTGCCTCCTTTAAATCTGTAACAGCTTACCTAACCTTAAAAAATACTTTGTTTTTTAAAAAATGATTTTTTTGTTTGTTTTTGTTTGCAG	TGCTGGAGATTGAACCCAGGGTCTTGCACATGTTAG	GCAAGTGCTCTGTTTGAGCTGTGTTCCTGGCCCTTTGTGTTTTGTTTGTTTGCTTGCTTGCTTGCTTGCTTGCTTGTTTGCCTTTAAGATGTAAACACTGGCGTGTATGAGTGCTTGCCTGCATATGTGTGTGCCCAGTGCCTGAGTAGG	206	242	36	12.7519	2.29937	0	10.4525
	Csde1	Csde1--93	single exon skipping	Csde1.e01.F1 Csde1.e01.R1	GGAGGACTGGGAAACCTATTGC	GCTGAACATTCCCTTCCACATC	TTTGAAACTTGGCAGCATGACATCCTCTTGTGGATCATATTAAAATGCATCCCTGTATATAGTATAGAGGATATTAGAACTCAGTTTATATTGCACAGTGCTGCTCCTGAAATGATTAGCAATGGAAATTTTTTTTTTTTTGACTGGTAG	GTTGTGTGCGCTGTTCCTCACAACTTAGAGAGTAAATCTCCAGCTGCCCCGGGTCAGAGTCCAACAGGGAGTGTATGCTACGAACGTAATGGG	GTAAACTTGTGTATTTTTCTTAAACCTTTGCCTGATCCATCATGTGATCTATAAGCGTACTTTAAAATTCAAAGTAGAAAACGTAAGCTAGTTGCTAAAATCACTTTTAAATTTGGTTTTATGAGGCTTCAAGTGCAGCATAATAAAATT	132	225	93	21.9847	11.5113	6.45846	10.4734
	Tmem116	Tmem116--105	single exon skipping	Tmem116.e02.F1 Tmem116.e02.R1	TGAGCTTCTCTGACCTGCTCCT	GACCACCTTGGCAAACATAATCTG	ACATGGAATGGTGGGTGGGTGGGTGTGGTTCTGAACAGTCCGAGAGGTGAGGTGAGGCTGAGTGGTGTGGGGATGCGGAGCTCACCTGAGATTAACAGATGAAGGAAGCTGGAATGGGACACTGACGACGGTCATGTGACTTTCACCTAG	ATTTTCTACCTTGCCTCACTCCTCTACACCGTCAGCTACATCTGGTGTCTGTACTCGGAGCTGAGGAGGAAGAGCGGCCAGAGTGAGAGGAGCACGGTTGCCCAG	GTAAAGCATCTGTGGTGCCTGGAGCTAAGGGGAGCTGCTCCCAGGTGCTCAGTGAGTGAGCACGGGGTGAGTGTGGAAGCTGACGACATGTGCTACCGCACCTGACTCCCACCGAAGGTTTCCGTGTAGGCACGCTGCTGATGCTACTGC	141	246	105	81.9222	63.5456	71.2366	10.6856
	Nab2	Nab2--192	single exon skipping	Nab2.e01.F1 Nab2.e01.R1	AGTCCTATGCACCCCCATACCG	ACTTCCCCCACTTTCACTGCC	GAGGCCTGGCTGGATGGGGACAGAGGAGCCTATGGGAATGACTGTCGGTTGAGGGTGGGTATTGTTGGCAGCAGCCCCTGACCTGACCAGTGCCCATGCCCACAG	CTGTGGGGTCGTGCCCAAGGCTGACGCCGCCCCCTGCTGACCTGCCCCTGGCATTGCCAGCGCATGGGCTATGGAGCCGCCACATCTTGCAGCAGACACTGATGGATGAGGGGCTGCGGCTCGCCCGCCTCGTCTCCCATGATCGTGTGGGCCGCCTCAGCCCCTGTGTGCCTGCGAAGCCGCCTCTCGCAG	GTGAGGCAGCCAGCAGTGCTGTCCCTAAACACCCCAGTTACTCAGGCCCCCATGTGGGTCCTCATTTTCTAGGACCAGAGGGAGGAAGAGGGATACAGCTGTCAGAACAGTAGGAGGAGCTCCAGCTAGCCAGACCTTGAACAGGGCAAG	207	399	192	43.0665	29.9646	32.2848	10.7817
	Serac1	Serac1--90	single exon skipping	Serac1.e01.F1 Serac1.e01.R1	TTGGACACTCAGGTGGTGGAAC	TGCAGCCGTGCAGCTAGATC	CACTTACAGCGGCAATAAGAGGTCGCGGGTGGGATTATTTTTATGTTCTTTGTGATAAACTTTGGAGCCTACTTTATATATTTCTTTTTCAAGTGTTAGAGCATGATATCAAAAGTACACATTTGGTCTTATTTGCTGCCATCATTTTAG	GGATTGTTTGGCAGGCAAGAAAAGAACTTCACAGAGCAGTAAGAAAACTGTTGGCGGCAGCAGCCAAGGTACTGCGGAGCCCATTTGCTG	GTATGTGTAGTCACGGGTTCTCATTAGTGGTCTGAAAGTCGCGTGGGCGAGCAGCCAAGACTGGAACAGACTCTGAAACTTTACTAACTATAAGAAGCTGGCTGAAGAGCCTGGCGGTGGTGGCGCACGCCTTTAATCCCAGCACTTGGG	179	269	90	79.2869	66.9323	68.5	10.7869
	Dcun1d2	Dcun1d2--83	single exon skipping	Dcun1d2.e03.F1 Dcun1d2.e03.R1	GCACCGAGAGGCTGAAAGCT	AGGAGAAGGTTCCAAGTATCCCT	AGCTCTCCTGTGACTGCTGGGGAGGATGGCCAAGGAATTATTTCTATCCCAAAGAAAAAAAGACTGGGATTTATTAATCACCCTCCCCTTTTCTCTCTCTCTACCCTCCCCCTCCCCCTTCTCCCCTCACCTCCCATTTCTCTCTGCCAG	ATTTAGAAATGGCTGTTGCATATTGGAAGTTAGTATTGTCTGGAAGGTTTAAGTTTTTAGATCTTTGGAACACATTTCTGCTG	GTAAGTGACTGTTTCTTACCTTTTGTGCCCAACCAAAAGGAAGCTTTTCTGGTTTAAAATGCTAAAATTTAGGCTCTGCGTGGGGGGTACACACGTTTAATCCCAGCACCCAGGAGGGCAAGGCAGGCAAGTCTCTGGGAGTTCAAGGCC	170	253	83	100	88.961	88.335	11.039
	Syt3	Syt3--27	alternative 3-prime	Syt3.e01.F1 Syt3.e01.R1	GCTCGTCCACCCTGCAATCC	AGGTCATCTTCATAGTCCCCAGA	CTCATTAGATGGTGACCCCAAGAAGTGACTATAACATCTGTCATTTTCATCCTCTAATCCTGGTCCCCGAGCCACCACCTTCTGACCTTTGCCTCCCTACCAGACCTTCTCCCTCCTTCTCCCTGCACCTGTCCCTGTCTCTTTCTGCAG	CTCTGCCCACCCCACTCTTAAGTATAG		123	150	27	26.8054	12.6076	15.5901	11.2153
	Slc25a44	Slc25a44--46	alternative 5-prime	Slc25a44.e01.F1 Slc25a44.e01.R1	TGGCAACGAAAGGCAAGTCCC	GTGCGGATGAGGGTGAACGG		GTATGCCCGGGGACTCTGAATTGGCCGTGCAAGAGCCTGACAGAAG	GTGCATAAAGGAGGGTGTCACGTGGAGTGTGTGGAGGGGATTGTCATGTGGTGTGTGTGATGGAGGATCACGTGGAAATCTATTGAAGACCAATGAAGACTAGGTGGAACCTCACCATGCCGGAGGGAGGAGGCTTAGATTGGGAGGCGA	225	271	46	91.2298	77.1972	79.9219	11.3079
	Gabpb2	Gabpb2--97	single exon skipping	Gabpb2.e01.F1 Gabpb2.e01.R1	GAGAGAACCAACTCCTGCGAGT	AGCCCCATTTGCCATCAGTGT	AGGCCTTTGCCACAAGGCCATACAGAAATAGACTCAGGTGAAAATAGTCATCAATACAAATGTTTTAAAACCAATAAAATTAGTTAAAAAGAGAACTCTGAAACTTTATCAAAAGAATTTTTGTACTATGTCCAATTTTCTGTCTTACAG	TTTTGTTCTTGGCTGTACTGGGACTTGAACCTAGAGCCTTGCACATATAAAAAGTGTTCTACCACTGAGCTGTTTTTTCCCTACTCTTTAGCTTGAG	GTAAGTCTTACTGAATTACCTAAGCTATTCTTGAATTCATATTATAGCCCAGACAGGTGTTGAACTTATGTGTCTCCATGCTCAGCTCAAACCCAGGGCGTTGTGCATACTAAGCAGCACTCTATACAAGGAGCCCTATCCCCAGCCCTT	169	266	97	72.5061	61.0231	53.2313	11.483
	Cd36	Cd36--54	single exon skipping	Cd36.e01.F1 Cd36.e01.R1	ATTTGACTTGTGGCAAACAGGG	ACTCTGAAAGGATCAGCACTTCA	TTTCTCTTCTTTTTTTCAATTCCCTTGGCAACCAACCACAAATTAGCATCTGACATTGAATTTTTTAAAGCTCGTTTCAACTCTCACACACATAAGTAGTGAGGAATTCAGGGTAGGGGTTTTCTACTGAGGACTTTTTCTTCTTCACAG	CTGCCTTCTGAAATGTGTGGAGCAACTGGTGGATGGTTTCCTAGCCTTTCAAAG	GTAAGTTATATGGGATTTTCCCTTTACATTAAAAAAAGAAAGAAAGAAAAATTTGTCTGCCTTTACACTGAGAGGAGATAATAGCATTTTAAAACACTTACTATGAAAAATGTCAAATGAAGAATAAATAAATCCATTGTTTTCTTACAG	169	223	54	63.2009	27.9775	51.6901	11.5108
	Stxbp1	Stxbp1--126	single exon skipping	Stxbp1.e01.F1 Stxbp1.e01.R1	AACGGCAAGTGGGAAGTGCT	CAGAGGACAAGATGGGGTGTCA	CGTGTGCCTCACGTGTTTTGTGCATGCCTGCATACGTGTGTGCATGTGCCCGTGCATGCTTCGCCTCTCACGCCTCTCCAGCTTTGGGCACTGGGGCCTCCGTTGGCGTGTCCGGGGCGCCTCGTTCAGCCGGCCTCTATTCTCCCACAG	GTTCTACTCACATTCTCACTCCCACCAAATTCCTCATGGACCTGAGACACCCCGACTTCAGGGAGTCCTCTAGGGTATCTTTTGAGGATCAGGCTCCAACAATGGAGTGAGAGCCAAAGAGACAAA	GTAAAAGCAGCTTATTCCAGAAAGAAACTCTTCCACTCCGAAGGGCTTTCTTTGATGATCCTGTCACTCTCTTTCTTTCTTTTTCTCTTTTTACTTTATCATTTCTTTGATTTCCTTTTTCCAAGAAAATGCTTGCGGTTCTTAATGCCA	274	400	126	13.5156	1.89229	1.87383	11.6233
	Vwa5a	Vwa5a--76	single exon skipping	Vwa5a.e01.F1 Vwa5a.e01.R1	TGCGGAGACTTTAGGAGGTTTG	TGTTGCTAGTGATTAGACCACAGT	TCAAGGCATGTTAACACTTGTCACAGCTGACTGACTGTGAAAGAGGACAGGAGGGGGAGAGGATAGAAGACTCGATGAGGGAAATCTGTTCTGAGGTTGGAATGAGGAAATGAATGTTTCTTTGAAATGGATACCCCTCTCTTCTCTTAG	CTTCCTGCAGTAGCCAAAGCAAGCCTGAGATCTCTGCTGTCAGACATAATCTGTCCTTCAGCATTGCTGCTCCTAG	GTAAGTCTCCTGCTCTAAGCGTCTAGCTGGTGTCAGTAGAAATTCTCCCTCATACTCCAGACTCCTCACTGGCCCCCAGGAAAAGTCCTTTCTTGTGCTCCTGTACTCCTGTGGTTCTATGCTTGCGATCCTCCTCCTGTCCATCCTCCT	124	200	76	96.1933	84.5324	82.0732	11.6609
	Meis2	Meis2--21	alternative 3-prime	Meis2.e02.F1 Meis2.e02.R1	CAATGCCAGAAGAAGAATAGTGCA	CTGACCATCCAACACAAAGCTC	AATCTCCTTCCCCTCCTCATCTCAGCCACCGACTTTAAAGTGCCACCCTCATTGTTCTGTGACATGTCCTTGATGCAGCGGGAACAATTGCTGATTGTTTGGTATATCTTTTCTTCTTTCTCCTCTGTGTCCTCGAATGACCACAATCAG	GTTTTCTTCTTGATCCTTCAG		118	139	21	47.566	26.4967	35.8706	11.6954
	Sema6d	Sema6d--57	single exon skipping	Sema6d.e03.F1 Sema6d.e03.R1	AGTACGGCAACACAGCCCAC	AGCTCGTCAGTTTAGGTCTCCA	AAACAACAGTCTAGAGAAAGGTAGTGTAACCAGTAAACTTCTAGTTTGTAGTCTTTTCTTTGGACTTTTCTCTGTTACTTGGAGTTCGTGAACTTTTTTGCTTTCTTTCCGTTACTCTTCACTGATGACGTGTTCCTTTAATCCCTTTAG	AAAGTTTGCCTCCTTCAACTACACCAGATTACAAAATATTTGGCGGTCCAACATCTG	GTTAGTTTTTTTTAATTTTTTTGAATTAACAGTCTTTTCTTTCCTTCAGTTTAGCATTTTCTGCCCTCTTCCCCACCCCCCTCCTTTTGCGCAGTTTGGCAGCCCTCCATTTTTCTGCTTTGACTCATAACCCTCTGAAGGTCCTGAGAG	132	189	57	31.9914	20.2824	19.9383	11.709
	Cbfb	Cbfb--31	alternative 5-prime	Cbfb.e03.F1 Cbfb.e03.R1	TCGAGAATTTGAGGATAGAGACAGG	AAGCAGTGTGTGTAGAGATGGG		GTGAGAGTTTCACAGCTGCTGGCAGTAACTG	GTTAGTACTTTCCCCAAACTCTCAGGCTGTGTTTTTGATGTTTGTGCATAATGTTTTTAATTGGTTTAACTTTGTCTTTTATTTTTTAAAATTGTATATTCTTGCTTGAATTGATTTTATGCAATTGTCTATAAAATGTAATTATTCTAA	157	188	31	68.8305	56.8885	55.7232	11.942
	Aplp2	Aplp2--168	single exon skipping	Aplp2.e01.F1 Aplp2.e01.R1	GGAGGAAGTGGTGGAAGACCG	ATTGGTTGGCAGGGGAGTCG	CATGGAAAGTGCTTCTGTTTGCCTCTATTGGTGAGGTTAGTCAGGGCCTTCTGGGTCAGTTGTGGCTCAGCCTTGCCCCAGCTGGCCTGGACACAGAAGCATCTCAAGCACTGCCTCTGCCCTGCTGACACTCTGACCATTTTCACACAG	CTGTCTGCTCCCAGGAGGCCATGACGGGGCCCTGCCGGGCTGTGATGCCTCGTTGGTACTTCGACCTCTCCAAGGGAAAGTGCGTACGCTTTATATATGGCGGCTGCGGCGGCAACAGGAACAATTTTGAGTCTGAGGATTATTGTATGGCTGTGTGTAAAGCGATGA	GTAAGTCCCGCCTTGTGCCGGCCCTGCACAGCAGTGCCATCCTGTCCAGCCTTCTGTCTCTCCTGGCTGTCCTTGTGACTGCATCTGTCATGTTTATGCTGACTTGGGTGTTTGCTGTCAGTCGTTTTCCCCTCATCTTTGTGCTTGCTA	157	325	168	38.551	26.5517	62.7245	11.9993
	Add1	Add1--93	alternative 5-prime	Add1.e02.F1 Add1.e02.R1	CCGCTCAGGCACAGTTTTCAGA	AACAAACAGGTTAGGGACAGCA		GTGTGGACGAACATTACACACGATCACGTGAAACCCTTGCTGCAGTCTCTCTCGTCCGGTGTCTGCGTGCCAAGCTGTATTACCAACTGCTTG	GTCTGTGCCTACCTTACTGTTCATAGTTAGATGATGTAGAGCAAGTTGGGCAGTTGGGGCTTCGGAGGCTTTGGGAACGTCCCTTTCTGACCTCGGTAATGAGCACTGCCTGTGTGACTTGCTTCTTTCTGAGCCAAAATCTACTTTATG	177	270	93	15.7102	2.05108	3.32217	12.388
	Nrap	Nrap--105	single exon skipping	Nrap.e01.F1 Nrap.e01.R1	CGCATTTTCACTCCCTTGCAG	CATGCGTCTGTCCATGCCGA	CCATATGCTTCCAGTATCCTCTGCCCTACTTAAAGTCTTGAGTTAAAAGTTTTGTTAAAAAAAAATATATCCCAGTCAAACCTTGGGAAATGTTCTCGAGAATGGCTTCAGGGGCGGTTGTGTTAAGCACCTGGTGTTTGGCATTCCAAG	GTGGAGTACAAGAAGGGTCTGGAGAATAGTAAAGGTCACAGTATCAACTACTGTGAGACACCCCAGTTCAGGAATGTGAGCAAGATCTCAAAATTCACCAGCGAT	GTGAGTCACTACATCAGCATCAGCAGCATGCTTTGTGGGTTGGGCGTCTGCATCTCCCAACGGATGAGCTTTGTGACTTGATCCCCGTGTCTCAGAGAAGCATGGCCTCTCGGGTGCATGGTACATTGAGTTTGGTTAGGAATGCCTGCT	149	254	105	12.5718	0	0	12.5718
	Zfp275	Zfp275--92	single exon skipping	Zfp275.e01.F1 Zfp275.e01.R1	ACAGGACTAATCTCTTGGAACTGC	CGGGTTCAAACTGAGACCCA	TTTCCTCAGGCATACTCATGCTCTCCCTTGTCATTCAGCCAGCCTGAGAGAGAAGACTCTAAGATTTAAAGCTAGGGAAATCACTAATGTCATCCCAGGGGACCAAGAAACAGGGCTGTTGTCACTCACAGCTTTTTTCACTTTCCTTAG	CTCCGCCTGCTCCCCAAGGTCTTGCCCTTCCCCAAGACGGAGCCCCAGGAAACCAGGTCCTGGCAGTCCCTCTTGAGATGCTGGAGGCCCAG	GTGAGCTGTGCTTCCCTCTTGCCTTGCTTGAGATTTTGTCACTGCTCCCTGATTTTGGCCTCAGCCTCTGCCTCTTCCCCAGCATGACATGCTGCAGGGTATGAACCCTGGCCACTGCCTTCCTTCCTGTCCTCTGCTTCTCTCCCACAG	134	226	92	39.9721	19.4252	27.2411	12.731
	Gpc6	Gpc6--30	single exon skipping	Gpc6.e01.F1 Gpc6.e01.R1	GAGGAAAGACCCACAACTGCA	GCTTTGCTGTGTCCGTTCCAG	TGTATGTCTCTGAGTCACTAAGAATGTGGGCGGGGTAGATGGAATGTCAGCCAACTGATGCATCTACGCTTTGTGCCTATGCTGTGCTATGATGTATAAAATAATCTCTTTCTGTTTTTCTTTTGAATCTGTCTTCCTCTTGCTTCCCAG	AGGACTGTGTGGAGGACCATGCAGCACAGT	GTAAGCGCTGGGCTCATTCTTTTGTTCACCCCATTTGTCTGGAACGTTCCTGAGAAATGCCATCCCCCATTCCCGTGCCCCTTTATCTGGGATGAGTTGACCACTTGTTGCCCTGTTTCCTCCCCATTTGGTATTTACGATTCAAACCTG	179	209	30	14.8544	1.4786	0	13.3758
	Srrt	Srrt--21	alternative 3-prime	Srrt.e02.F1 Srrt.e02.R1	GACTTCCCTACCCACATCAGAC	CGAAAAGCATCATAGTTCCCACG	CTTAGGCTGAGGTTGAGGTCAGTTTTTAGTTCACCCTGGGTCTTTGTCATAG	CTGGTGCTGTCCGCCCTGCAG		148	169	21	80.4233	60.9904	67.0259	13.3974
	Nrp2	Nrp2--51	single exon skipping	Nrp2.e02.F1 Nrp2.e02.R1	CAGCTTTTGCAGGTGAGGATTT	GGTGATCAGAATGGGATCTAGGG	TAACATGGGTATAGTTCTCTAGACGCTTACCGAGATGCGAGTCGGGCTCAATCAATAATGGTTGGCTCTTTGCCTTGTAGCTGTGATGATAGAATTTCTGATAATTTGGTGTGTTTGTTTTCCCTTTTTTTTTTTTTTTTATTTTCATAG	TGGACATCCCAGAAACCCATGGGGGAGAGGGCTATGAAGATGAGATTGATG	GTGGGTATTACAATGATTTAACAGATAATCACAAAATTCCAACTTTGGTTATAAAAACGTCAACAAAAATAATGCTCTGGCTATTGGAGGACCTGAATTTAGAACGATCGGTCAGAAATACAAGTGAAAAGGACCCAGAGAAGAATGAAG	140	191	51	79.8241	59.9062	66.2678	13.5563
	Pou2f2	Pou2f2--66	alternative 3-prime	Pou2f2.e03.F1 Pou2f2.e03.R1	CCCCAGAATAAAGCGTCCCCAT	TGCCCGTCAGCATGAGTTGG	GGGGGCGGGGGGCTAGCCCTAACTGACTTCTGAGAACCGTGAGGCCAGAGAAGTGGTCAGAGGCCTCAAGCCATGGCCTGGCTGCTCCTCTAGCCCACTCCCCTGTGCCAGCTGACACAGCCACACACATACCCTCTTTTTGGTTCACAG	GTGGGCATTCTCTCTGGCCTCCACTTAACATTCTGGGGTCCCGGACCCTGCCTCTCTCCTCCCCAG		157	223	66	26.8072	13.2107	13.0966	13.5965
	Hnrnpa3	Hnrnpa3--66	alternative 5-prime	Hnrnpa3.e02.F1 Hnrnpa3.e02.R1	TCGAGTTGGAAGAGGCGAGT	TGCCCCATTTCTCAAAATGTTCTC		GTAAAACCGCCGCCCGGTCGCCCCCAGCCTGACTCCGGCCGTCGCCGCCGCCGCCGGGGGGAGGAG	GTATTAGGGGGAGAGCGGGGGGTTGCTGGGTAGTTGCCGGCATGGGGGGGCTTTGGCTCGATGGGAGTGGGGAGGCCGGGGAGACCGGGACGATCGTCCCGCGCTTTGCGCTGAGGGCGGTGGGAGGGGGAGGGGAGCGGGCCGGGTGGC	143	209	66	18.4615	3.32937	4.85513	13.6064
	Calml4	Calml4--141	single exon skipping	Calml4.e01.F1 Calml4.e01.R1	GCCAAGTTCCTTTCCCAGGACC	ACCTTTCTTCTCCTTGTCTGCC	ACTAGGGATGCCGGGAAGCTCAATGTTGGGTGCCTGCACAACCTGTGCATCCCCAGCATGGGGTGGGGAGGGGAAAGGGATGGAAGAGGAGGAGGAGGGCAGGGGTGGGGTGACCACATGCTACTGACTTCCTCTCCCAACTGTGCGCAG	AGTACAAGGAGTGCTTCTCCCTGTACGACAAGCAGCAGAGAGGGAAGATCAAGGCCACAGATCTTCTGGTGTCCATGAGGTGCCTAGGGGCCAGCCCCACGCCTGGGGAAGTGCAGCGGCACCTGCAGACTCATGGGATAG	GTGAGTGGGTGGTCTGGGTGGGCTCGTGGAGGGCAGAAGAAGCCGGTGGTGGCCGTGGATAAAGCTCAGAAGCCTGAGGTACTGATGTGACCTCCCCAGTCTGAATGGTAGAGGTAGCTAGCTGGCCATGTATATATACTCTGTGTTTCA	153	294	141	54.8935	30.715	41.2472	13.6463
	Cobll1	Cobll1--114	single exon skipping	Cobll1.e02.F1 Cobll1.e02.R1	GAAGATGGGATTGCTCCAGACA	GCCTCGCTGAGTTCTTCCTTT	CTTCGGCCTATGTCTGGGTCTGTGTTTTCAAGGCTATTCCTTCGTATATGTGAGCTTGCAGCGCTGATCCCACCCCATCTGGATGTGTGCTTGCTTTGTTTTAACTCTCTTCTCTGAGTACCATTTCTACAGACTCTACTTCTTTGACAG	AGGGCTCCCTTGGTCCCGGGTTCCTAAGCCAGGAGCAGTGTGCTGTGCCCAAGCCGCCGGATGAAATCTCTGAGGGCCCTGGAACTCCAGAGGCAGCTGTAGCATCCTTGACCT	GTAGGTGCTCAGGCTGGAACTGGCTGGGGCTTTGTATAAGCCATCGAGTATAGATCAGATTGCTCATTACATCCTGTAAAGTGTTCCATAAGTAAATATGTGCACAGTTCCCTCTTTCCCTTGAAGTTTTATCCAGGTCTGAAATGTGCT	125	239	114	44.75	30.8436	26.179	13.9064
	Mkks	Mkks--236	alternative 5-prime	Mkks.e01.F1 Mkks.e01.R1	CGCTCTGCCACCTTCTTGGT	GCCACCCCAAATGTATGAACCC		GTAAGATTTCCGGTGACGGCCGCAGCTTTCCTTTGCGGGAGCTTCACGCAAACCCCGGAAGAGGGGCGGGGGAAGGAGGGGTGGTGCGCGTGAGCATAGAGTTGCGCATGCGCCTTCTTGCCGCGCAGGGCAAAGGTGGTGGCGCTCCGCTGCGTGGTTGGTTGCTGTGCAAGCGCGATTTCTGGTTTCTGGTGGTGAAGGTGGCCTGACCTAGAGGTGCAGCTGCTGGTGGGCAG	GTGAGAGGGGCCAGGCCGCTGGTGGAGAAGCCAGCCTGCGGCCTCACCGCGTCCCCGCACGGAAAGGTCGCGAGTGGTTGGGACAAGGGTATTTGGGGGCGGGGATACAGAGGCACCTGGCTACCGGATTGGCCCAAGGACAGCTTTCAA	190	426	236	27.0408	12.4577	13.0392	14.0016
	Ndrg3	Ndrg3--39	single exon skipping	Ndrg3.e01.F1 Ndrg3.e01.R1	TTTTGCAGGGAATGGGCTACA	CTGACTGATTGCTGGTCACAGA	AAGTGCTTACATCAGACTCTTCTCTGGGACCTTGACAGAAACGTTCATTCCTGGCCAAATATCCTGTTAGCATCATCTAGGCAGCCAAGGTTGTCACTTAGTCCTTGTGGGTCACTAACCTGCCTTTTCCTGTGTCCATCCTGCTTCCAG	TCCCGTATGTGCAGCTCAGTCACCTCAGCAGCGAGTCAG	GTACCTTCTTGTGCTGGCCCTGCCCGCCTCCCAACTCTGCTCTTCCTGCTGCATTGGCTGCCTGCCGCATGTCCGCGGTTTCCCTGTACAGTGAGAGCCCGATAGAACAGGGCTCAGTGTGTTCTGAGTTAACCCGACAGAGCAGGCCTA	132	171	39	18.6359	3.39377	3.93013	14.7058
	2210009G21Rik	2210009G21Rik--121	single exon skipping	2210009G21Rik.e01.F1 2210009G21Rik.e01.R1	TGCCACAAGGTTCAAACAGAGA	TCTGGGAGTTCTGGATACAGTGA	TTTAATAGTGCAGTGATGAACAGTGTTCATTTCAGCATAACTGCTAGGCTTAAAAGCTAGCTGAAAAGCATTTGCTTTCTCAATATGTATAATTTTGCTTCTCCCCATTGCATTAAACTAGAAATGTCTAATGTTTTAAATTTACTTTAG	GAAGTTTGTTTGCTGTTAAAAGAAACCATTGATTCCAGAGTTAAGGAGTATGTGGGCATTTATAAACAGCGCAAGCCATCAAGTGCAGAATTCACAAGATCCAGTCCCTTGTCCTTAAAAG	GTAGGCAACAAGCACTGCAATTTTGGACAAAGAAAGTAAAGTTTCAGCTTTGTAGAGATTGCAATTATATTTCACTCTGTCATGTCCGCATAGTGATCCATTTAAAACTATGCTGTGATGACGATACTTGTGTTTGAGGAACAAACATTT	125	246	121	28.9017	14.1104	0	14.7913
	Rnps1	Rnps1--122	single exon skipping	Rnps1.e02.F1 Rnps1.e02.R1	AGAAGAGCGGGAGGAGGTGG	CTTCAAGGCAGCAATGTCGGC	AGTGGGAGGTGTCGAGGCCGCGGCCCGGAAGTGGTCGAGGCGGTCACCGACGGAAGGGTGATCCCGCACGGTTCGCTCGGCGGCGACCCGCTTTAGCCTGCAGGACTCCAGCAGCTGCGAGCCCTGCCGCTTCTCTTGTTTTCTTGTCAG	GCTGGAGACCTAGGCTCGCCACACCGGGCCCGACCTGAGTAGTGAGTGGAGAAAGAGGGTGGGAGGCGAGGTCGATGTCTGTGGCCGGAGCGGACGGTGCAGATTGCGAGCCGGCCTAAAAG	GTTGGTTTCCTTTAAAGATCTCTTTCCACGAGTGTCTGTCGGAATCCAGTGTGCAGTTCTCAGTTCTGGGCATTGAGGATCCGTCCTAGGATGGACCGAGCACGGTTACGGAGCTCAGCGGGAGAGGATATGGGAAGGTTATGGTTGATG	136	258	122	28.3137	11.1207	13.2201	15.0936
	Saps3	Saps3--148	single exon skipping	Saps3.e01.F1 Saps3.e01.R1	GCTTCGCTGATGGTGTCGGT	GCGGTTCTGTGCTTTACACTCC	TTTTACATCTGTGAAATGTGGTTCTGTGAGAACCACCACTCTGAGCCAGTTTTGTTTTTGTTTTTGTTTTTTTTTTTTGTTTTTTGTTTTTTAAATGGAAGCTGCCACCAGACCAAAACACAACATATGTTTTATTTTTTGTTTTTACAG	GAACACTTCTGTTTCATACAATATCCTTTCATACTTCTGCTAATCTGCTAATGTAATTTGGAAGATAGCTGTCACCAGGATAACCTGTAATGGGCAAGGAGCCACAGAGAAGAAAACATTTCTTTTAGTTTTAACCTTGCTTTCAAAG	GTAAGACTGTTATGATCATTACCTAATGCATGCAGGAAAGCAGTTACATGCTCTGAAGCAGGCCTGGCAGTTCCCTGCACTGAAGAGTGTAGTACCATGGTGGTTTTAGGATGTTAAGCAGCAGCTGATGTAGCTGACTTTGATCATCTG	204	352	148	73.8402	58.6111	57.5248	15.2291
	Ptk2b	Ptk2b--126	single exon skipping	Ptk2b.e01.F1 Ptk2b.e01.R1	ACAGACCTCCTCCACAGACCAA	AGCATCTTTCCTCTCGCCTCAG	ATACAACCCATGTTTTATGTGCCACAGTAGAGCAAGTCTGCACCCCCATGGTGTGCTCTCGCCCTTTTTGTGTGCTCCTGTTTGTAGCAGCTAATTGTCATCCTCTCGCCTTGTCCCTGTGCCTTGTGCTTCTTTGCTTCTCATGAATAG	GTCCCTGAGGGTCTGTGTGCCAGCTCTCCTACGCTTACCAGCCCTATGGAGTATCCATCTCCAGTTAACTCGCTACACACCCCACCTCTCCACCGGCACAATGTCTTCAAGCGCCACAGCATGCGG	GTAAGAGGACTCTGCATGCTGGGTGTCAGCCTCACCACGGAGGCTGCTGGAGGGAGGTGGCCTGGGAAGTGCTCCGTGGTTCCGTGTGCCAGTCAGACTCCTGAGAACCTCTGTGGCCCTCTTCCCTTTGCAAACATATCAGCTGGACCG	195	321	126	70.6854	87.1072	55.3836	15.3018
	Rnpep	Rnpep--117	single exon skipping	Rnpep.e01.F1 Rnpep.e01.R1	AGCCATCCCATCCCCTCCTATC	CATTGAGCCAGAACTCCCCC	GCAAAGAAACTGATCTTGTCTTCTCTGTGTGAGTGGCTGGCCACATGGCCACATTTCATTGGCTCAAATATGGGATGAAGGCTAGTGTTCTATATGTGGTTCCCGTGGCCGAAGCAGTCTCTGAGCACTCTTCTGCCTCTCTGTGCTTAG	GAGCCGGGTGTGGGCGGAGCCCTGCCTGATTGAAGCTGCCAAGGAGGAATACAGTGGGGTCATAGAAGAATTTCTGGCAACAGGAGAGAAGCTTTTCGGACCCTATGTTTGGGGAAG	GTGTGGTATCAATTAATGGATGTGTTTTGTGAAACCAAGTAGCTCTTTTGCACACTCCCGGGCCTCTCTCCCTTCCTCTGTCTCCTAGAGCAAGGCTTCCTCATCCCAGAAACGCAGGAAAGGAGGAAGCAAAGAGGAAGGGATGAGCCA	259	376	117	89.8123	64.5089	74.4821	15.3302
	Crem	Crem--189	single exon skipping	Crem.e05.F1 Crem.e05.R1	ACTTTCCTCTGATGTGCCTGGT	GGGCAAGGTCAGTCTCCTCAT	TATGATAAAGAAGCTGATGGTTTTCTTATTGATCCCACTTAGAAAGTAACAGTGGAAGCAATGATAGTAAATAGAATATAATATATTCTCCCAATATGGGATTAAAATAACTTATAATTATCTAATATTTCTTCTTTTTTTTCTATTAAG	TTGCTATAGCTCAAGGTGGAACAATCCAGATTTCTAACCCAGGATCTGATGGTGTTCAGGGACTCCAGGCATTAACAATGACAAATTCAGGAGCTCCTCCGCCAGGTGCTACAATTGTACAGTATGCAGCACAATCAGCCGATGGTACACAGCAGTTCTTTGTCCCAGGCAGCCAGGTTGTTGTTCAAG	GTATATTTTATTAATCTAATACATTTAGAATACCTTTGTCACACATTTTAGTGTCTACCTGTAGTATTGTGAAATATACTTGGGTAGAATTTTAGGAGGTGTGGGAAATCACTTAAAAAACATTCAAAGAAATGTTTATACTTCAGAGAA	149	338	189	33.8922	18.3521	15.3343	15.5401
	Tacc2	Tacc2--78	alternative 5-prime	Tacc2.e02.F1 Tacc2.e02.R1	GGACGTGTATGACGGTGGACTT	AGGTAAGGAGGAGCCAAGCTTT		GTAAGCAACTCGGTGGCCAGCCAGACCCACACCTTGCCTTGGAGAATACTGTCCCTAGGGGGCAAAGAGCCAGAAAAG	GTACTTGCCAGCCAGGTAACCATTACCCGTGTGACAGTCTGCACGCCTCCCACTGTATGCAAAGCTATGGCTTGAGAGCACCTGTCCCTTGACCCTCTGATGCCTGCTGAGAACCAGACTAGAACCCTCTAGCCCAGATCCTGAACCCTC	167	245	78	15.7492	0	0	15.7492
	Pvrl4	Pvrl4--75	single exon skipping	Pvrl4.e01.F1 Pvrl4.e01.R1	TGAGGAGGAGCTGACTTTGACC	TCGGTCTGTGTCTCGATCTCTC	GGATGAAGGATGCTTGTGTCGGACATGGAGCCATGGGTGGGGGGGAAAGGTGATCAGGGAGGAGACTGCTAGGGGAGAAGAGAGGTGAGGAGGCTGAGGGGAGGAGACTGAGCTCTTTTCTAACTCCTCCCCTATGTCTGGGCCCTGCAG	CCGGAGGAGAGTGTAGGGCTGAGAGCGGAGGGCCACCCTGATAGTCTCAAGGACAACAGTAGCTGCTCTGTGATG	GTGAGGCCCCCCCGGCCCCACCGGTGTCCCAACACTCTCCTCAGGCCCCTCTCCTGGCCCCAGATGTGGTGTGACAGCAGCCCCCACCCAGTCCCCCATCGCATCCCTGGCTCACATGCGAACCCCTCCCCCATTTCTGCTATGCCTTTG	144	219	75	65.7953	49.9144	41.0256	15.8809
	Erbb2ip	Erbb2ip--144	single exon skipping	Erbb2ip.e02.F1 Erbb2ip.e02.R1	ACCAAATACAAGGGTCGGGTCT	CTGATGGGTGGTTCTGCTCTT	TTTCTCTCGGGCTCTGAAGTCCAGTGTTGCATGATGATATTTGTTCGGGCTGTGGGTGGGGTTACTTGTAAATAAATCTGTGTATATAACCTGTCTTGTGGATTTTGCATGCTGTACTAATCTCTGTAAATCTACCCTCTCTTTATTCAG	AGTATGCTGTCAAGGTCCTTTAATTCCAATCTTACTGCTGTAAGCAGTTCTCACTATGGCAGCTCTAGGGATCTGCATGGCAGCCAGGGCAGCCTTGCCCTGAGTGTTGCAGACGGAAGAGGTTCTGGTGGGCACATTTTTCGA	GTGAGTACCTGCAGTAGGCCAGTACTTTAGCACATGGACAAGAGAATTCAGATCGCCTTTTAACATTTCTAAGGGAAAATTTTCTGTGACTTAGAAATCTTTGTATTTTCTGAGTTCTTTATGACTTAGTTCTACAACTTCTGTCCCTGT	194	338	144	58.2031	42.2624	8.01527	15.9407
	Zdhhc6	Zdhhc6--116	alternative 5-prime	Zdhhc6.e01.F1 Zdhhc6.e01.R1	CGATGGCTGTGGAGCGGG	ACAAGTCCATGTGTGTGCCTGA		GTGGGAGTCACCGCAGGGGGTGCAACCCGCTTACGAGGCGGTCTTCGCCTCGACCTAGTCGACCCAGCATCTCCAAAATATCGAGCCCAGACCTCGCTTAATAAGACGTTTGTCCT	GTGAGTGAAGATCCCAGAGCATCCCGCACCACTACATGGGCGGGAAACTGAGGCAGGCACCGACCGGGCTGGCGCATCTGCTCCGTGGGAATCCGTTACGCATACGTCATACCCATGTGTCATAGGTCTTTTCCCGGCTCATTTCACTCC	169	285	116	19.3994	3.45745	0.951949	15.942
	Skil	Skil--138	alternative 5-prime	Skil.e01.F1 Skil.e01.R1	TTGCACCGAATGTGTCGCTCA	TGCTTGTGCCTCTCACTAAGCT		GTAAGTCCACCTCCAAACAGTCAGAAAAGCCTCATGAGAGTAGTCAGCATCAAAAAACAGTGTCTTACCCAGACGTCTCACTTGAGGAGCAGGAGAAAATGGATTTAAAAACCAGTAGAGAATTATACAGTTGTTTAG	GTAAGTATTCAGAAGTTATATTTTTAAAATCAGCTAGTTAAGAAACCCATTTATTCAGTATTTTTAAAGCATTTTATATTTAAGGCAATTTCCCCTATAGAACCACAGCTTTTACTTTAAAACGGTTCTAACTTTGAAAACTCTGGGTGG	144	282	138	18.3493	0	2.21876	16.1305
	Ppm1b	Ppm1b--48	single exon skipping	Ppm1b.e01.F1 Ppm1b.e01.R1	AATCCACACAAAGACAATGATGGG	ATGGAAAGGCAAGGTTTGCAC	AAACTCGAACTGAGTGATGCTTTTTGGTTTTTCTCTGAAGGTTTTAAAGTAGTTTACATAGACTGCAAAGATCTTACGTGTTAAACTTAATGAACTTTAAGGAGTCATTTATATGCAAAAGTTTTAGAATGTTATCATTTTCTTCAACAG	TTTTACCAACCTTCAATTGCATACAGTGACAATGTTTTCCTATTATGA	GTAAGTAGATGCAATTTTTCCTTTATGACTGCTGTCCTTCTTAGTAAAGACAGGCTCAGACATTTAACTCAGCTGCATGTAAGGATCAGAATAGAATACGGCATCTTCCTATAACTCTTCCTGCATCCCCTGGTTCCAGCCGTTGGCAGA	288	336	48	30.5136	7.07246	14.1814	16.3322
	Ifi27l1	Ifi27l1--135	single exon skipping	Ifi27l1.e04.F1 Ifi27l1.e04.R1	ATCCTGTTAACACAGAGTGCCC	CCAAGCACAGCCACAACAGC	ACTCTGTGCTGGGAGGCTACACACGTGTTCTATGTATACCTACTTGACTACTGGTCTTTTTCCTTTTTTTCATAGAAGCCAGGGCAGTCACTCAACTACCAACGTGTATGGCAAGCCTCTGCTTTTGTCTGTTTTTTTGTTTTGCTGTAG	AGGAACCTGCTTTGGTGGGCAGGGAGAAGAAAAGTGACTTCAGATTTTCCTTCCCCGCAGCAGGCAAAGCAGCAAGAAGGCAGAGAAAGGAAGGACAAAGCAAAATCTACCTGAAGGGTTTTGAGTTCTCCAGAG	GCAAGCTGTCAGGACCTGCTCAGGGCAGAGCTATGCCCTGGGGTCTCTCTCAGGGATAGGCACACAGGGCTCATTC	140	275	135	49.6416	33.1844	13.5971	16.4572
[truncated: 66 more rows]

## Sheet: 2. microtubule and Kif ASEs
	Short PCR product	Long PCR product	ASE type	In house primer names	Forward primer	Reverse primer	Brain	Heart	Kidney	Liver	Lung	Muscle
[truncated: 58 more rows]

[truncated: 1 more sheets: 3. Accession nos for AS isofoms]
